# Supplementary material for: A Larger Chocolate Chip—Development of a 15K Theobroma cacao L. SNP Array to Create High-Density Linkage Maps
Source: Front Plant Sci. 2017 Dec 5;8:2008. doi: 10.3389/fpls.2017.02008 (PMC5723429; doi:10.3389/fpls.2017.02008)
Supplement: Supplementary Table 1 — List of SNPs included on the 15kcacao array and their sequences and genomic positions. [file Table1.XLSX]

## Sheet: Sheet1
Locus_Name	Sequence	Chromosome	Coordinate	beadcount	Allele1	Allele2	Marker Group
Tcm001s00022705	ATTAATGTGTTACATACTTGAATCTAGTTGTTGGGTGAACTGCATGAGAAGCAAAAGCAA[C/G]AGTTGAAAACACAAGAAGAATTGGAGTGTCTGAAAAATGCCTTGAGGAAAGAGAAGGAAG	1	22705	2	C	G	Stalin A
Tcm001s00040404	CTTTGACCAAGGTTGCAATTCCTGTTACATGTGGGCAAGCCATGGAAGTTCCAGAGAGGA[T/C]GTTAAATTGCATTTTTCCAATTGCCGGTGACCAGGCTGCCAGGATGTTMAGTCCAGGGGC	1	40404	1	C	T	Stalin A
Tcm001s00056295	CAGAAAAAATACCACCTCCGGTTATAATTCTTGAGCCAAAGTTGCCCCAAGTCTTATCTC[A/C]CGGAAGGTCTTCTATAATAAAAGTGATAACCAAAGATTTAAGTACTAAAGCAGTAGAATC	1	56295	1	A	C
Tcm001s00080817	ACGGGGCTGGGAACCAGAGGCTGCTTTTGAACCCAAGAGGTCTGGTGAGTTCTGTTTTTG[A/G]GCTGGGGAATTATGGTATGATAATGTCTTAATGAATGAAGGCCAAGCTTTCCTTTCCTTT	1	80817	1	A	G
Tcm001s00094511	TAATCCCCGTTGAAGACAAAGATACGATTTTGAGCAGGAAAGCCAGCATCTTTGAGGAGG[A/T]ATAGAAGATCATGCAATTGCCCATGAAGATCGCCAACCACCACAACCGTTGAATCGGAGT	1	94511	2	A	T	Stalin A
Tcm001s00115122	AACAAGTAGCTCAGAATACCCTAAAAAACAACTTCTAAAACTTTCAAGCATGGCAATAGC[C/A]AGCATTCGTTGCTCTGGCTCCAACTCTGTTTGAGGAATCAGCTCATCAGCATCCCTTAGT	1	115122	1	A	C	Anchor, Stalin A
Tcm001s00138741	TGAAAATAAATTTTGGAATACATGCTGTTGAACTTGTCAAAGCCTATTTTGCAGCCCGAC[A/G]ATAAGGTGGTTCAGACATGTCAGCTACTAATAGCCTATTTCCCCAAMTTTACTAGCTATG	1	138741	1	A	G	Stalin A
Tcm001s00152628	TCTCTCCCCTGAACTCTCGGTAGCCCCCATGACTACTCTTTCTCCCACCAKTAACCAACC[C/G]CACGCAAAGTACCATATCAACAACCGCATCCTTCACTATTTTCTTTCTTCTCTTTGTTGT	1	152628	2	C	G
Tcm001s00174382	ATGACAGCACAAAACTTACTATCAGCAATACTAGCGAGTTGGGTTCTGTCTTGGAATACT[A/G]ATGGAAGCTTCTCGATCATCAGAGATGCAGCAAGCAACCTGTGCACAATCACATCTGCAA	1	174382	1	A	G	Stalin B
Tcm001s00186354	CTATTTACTCTTCCTATCAGGCTCCACCCCCCTCTGATAATGGCAATGAAAATGCCTCCC[A/C]ACCAACCGCTGCTTTCTTTATTGATTGTGGAGACGACTGGGAGCTCTACGCGCAYGCCAC	1	186354	1	A	C
Tcm001s00206266	ACTGGCACGAAGAAGGCAGTTAAGAGTGCATTTATGAAGGCTGATCATGCATTTGCAGAT[T/G]CTAAATCTCTCGATAGCTCCTCTGGCACCACTGCTTTGACTGCTCTCATATTGGGAAAGT	1	206266	1	G	T	Stalin A
Tcm001s00222197	GTGTCAAACCTGATGCTGTCAGTCCAAATCCATCTTGGCTTGTAGAAGGACCAACACCTC[T/G]GTCATGAACTTGGTTATTACCACTGGTTGTGAGGCCACCCGAGCTTCCACTCTGCCAATT	1	222197	1	G	T	Stalin A, Stalin B
Tcm001s00247360	TTCAGAGGTTATCTCTGGGTTCTGGAAGCACAGATCTTCAGCCCTTGGTGCAGGGTTCTG[T/C]TGGGAGAGAAGATTCTCTGGCTTTGTCTTCTTTTCATTAGGTGACTCAACTTCTGTCTCC	1	247360	1	C	T	Stalin A
Tcm001s00258226	GAAGTCAAAAAGGTGAAATATGCCTCCCATGCAGCCAGTGGATCTACCAAATCATTTTCT[A/T]AATATGGCATCTACTTGCTATCACTCCAAAAATCAGTCTTCTCCTCCATTGAAGAAAATC	1	258226	2	A	T
Tcm001s00275153	CAGATTTAGAGTTGACTTTCAACTAACCTCTCCACTCCCCTCGTCTTCATCCTCATCGTT[T/G]ACTTCAGACTTTGACTTATCAGATTCATCATCGTTTCCGGCGTTTGCTCCACCGGCCTAG	1	275153	1	G	T
Tcm001s00297081	TGCTCACCTCGCCTTTATCATGGATGGAAACCGAAGGTATGCAAAGAAGAACAATCTGGA[A/C]GAAGGGGATGGCCACAAGGCTGGCTATCWAGCTCTAATGTCTTTGCTTCATTACTGCTWT	1	297081	1	A	C	Stalin B
Tcm001s00315236	TGTCTACCTCCTCAGACGATTCTTGCTGCTCCTCCTCCTCTGCGGAGAATTCCTCTTGGG[T/C]GGTTCCTGTGGGTTTGGTCATGCTAACTTTGAAAGAGAAATGAAATGTTTCGCTCTTTCT	1	315236	1	C	T
Tcm001s00336581	TGTTCAGCGACTATCCCAATCCAAGATCGTCCCTCCGTCCAAACCCAATCTCAAGATCGG[A/G]TCTTTAACTTCGCCGCCGGACCCGCCACCTTGCCCGAGAACGTCCTCCTCAAGGCCCAAT	1	336581	1	A	G
Tcm001s00360030	GGAGGAGGTTGATATAAGAGATCCTGTCACCATGGAAAGTGTACCAGCTGATGGTAAAAC[T/C]ATGGGTGAGATTATGTTCAGAGGAAACACTGTAATGAGTGGATACCTTAAAGACTTGCAA	1	360030	1	C	T	Anchor
Tcm001s00371826	CACCTGTTGAGCCACAACACTTGATAGCATTGTTGAAGCTCAGTCTCCTCCTCCTATATG[T/C]TAGCAGAAAAGAACAACTCCAGCGTGCTTTCATAGCATTTTTACTTTCCCCTCTTCCAAA	1	371826	1	C	T	Anchor
Tcm001s00397616	TACGGTKATTTTCGCAAAGGCTAGTAAYGACAAGAAGGCTGCCAAGGCGTCTGGGAATAC[A/C]CCCTCCAAGAAGCGGTACAAGGATTCTGACAAGCAAAGTGATAAGAGGAAATGGCTTTGT	1	397616	1	A	C	Stalin A
Tcm001s00416649	GCTTTTGTTGGAGGAGATGGAAAGAAAGGGGTGTAGCCCGAATTCATGCACTTATAATAC[A/G]CTGCTTCATGGGTTGTGCAAGGGGAGATTGATGGAGAAAGGAATGGAGTTATATAGGGCA	1	416649	1	A	G
Tcm001s00431391	TAAGCTTCTTTTTAATGCAATAAGGATCATGGGCCAGCCTCAATTCAGTCAACTCTAACA[T/C]TTTCGCTTCTTCTCTGTCAACTTTAATTCTCTTGTTTCTGGAGGACGAAACTCCTCTTGC	1	431391	1	C	T
Tcm001s00452588	GCAAATCGCGACGAGTACTTATTCTGGGACCAGTTTCATCCATCACAGAGAGCTTCCGAG[A/T]TGGCAGCCCTAACTCTATTTGGTGCCTCAGAATCGCTTGYGGCGCCCATGAATTTTAGTC	1	452588	2	A	T
Tcm001s00471811	AAGAAGTTCATCAAATCATCTCAAAGAGAGATCATCATTCTCCACAGCCCAAGTCTCAGC[T/G]CCCAGTCAATCATTGGAGAAGGTAGAGACTTCCACAACAACTCATCAGCTTCATCACCAT	1	471811	1	G	T
Tcm001s00498242	CTTCACACATGCCAGACTTTCTGGCTCCTTGAAGCACTTATTCAGCTCATCAAGATGCTC[A/T]GCCCATAGTGACATTCTATATCCATATACCTGCCAAATGCAGAGAGGCACCACTTAAGCT	1	498242	2	A	T	Stalin A, Stalin B
Tcm001s00517429	GACCCATCTCTTCCCGCCAGACTTCTACTTCGAAGCGGGAAACAAGGGCACCCTCTCCTT[T/C]GCCTTGATCGACACCACCAAGTTCAAGTTAGAGAAAGAGGACAAGATCAGGCCGTTYTTT	1	517429	1	C	T	Stalin A, Stalin B
Tcm001s00540004	TTTGTTTGGAGATTTCGTGGAAAAGGTTAAAGATTTTTTCAATTTTGCCGTTTCTGCCAT[T/C]ATTGGTAACATTTTCTCTGCGATCTTAACCTTCTTCTTTGCATTAGGTTGGTTTCTTTAT	1	540004	1	C	T	Stalin A
Tcm001s00561825	TTAGGGATGAAATCACTTGGTTGGTGGTGAAAATTGATTCTCGTCTTTTACCGGAAGAAG[A/G]TGAAGATGAAGATGATGGGAATGGAGCTGAAGGGTTTGGGGGTAAGGTTCGTTGGTTGGG	1	561825	1	A	G	Stalin B
Tcm001s00575695	TCGGGTTYGATATCCATCATAGGTATTCGGATCCGGTTAAGGATTTCCTGACCGTCGATG[A/C]GTTACCGGCGAAGGGAAGTCTGGAGTATTACAGTGCTATGGTTCATCGTGATAAAATAAT	1	575695	1	A	C
Tcm001s00598124	CTTACATTTTAGGGTGACAAAGTAAGGAAGCGGATTGATTGGATGCGATGGATAATGCCA[C/G]CTTCTGTTCAGTTCCCTACCATGTCTGGCCAGGACATGCTGGTGTCCCGTGTTCAGAATA	1	598124	2	C	G
Tcm001s00618098	AATAAGAGCTCGAACCCTGTCACTCACGATTCCATAAATTGTGATGGTGGAGGGCTTATT[T/C]TAGTCTTCTCTGGACCTGCAACGGTTATGGATGTTTGTAAGTTCTGTTTAGGACTAAGAA	1	618098	1	C	T	Stalin B
Tcm001s00633669	GAAGCAACTAGCACGATACCCTCTTGACTGAACTTGGCAGGGAAGAGGGAGAGAGAAGGG[G/A]AGGGTCAGAAAAATTCATTCAAGTGCATGTTGAKTATGATTGGTACAAGGATCTTGTAGG	1	633669	1	A	G	Anchor, Stalin B
Tcm001s00649899	TATCTTTATTTCTTTGAGAAGGGGAACCCCCAGATCACTGTTGCTGCAATCCAGAGCCTG[A/C]TTGAATTGATTACAACTGAGATGCAAAGTGACTCTAGCACACCAGATCCAGCAGCGGACG	1	649899	1	A	C
Tcm001s00661054	ACTGTTTGGTCCTGACGAACATCCGAGGTCTGCCATGGTGACGGTTTCTGGCAAGTTRGT[T/G]CAGCAGATATCTAACACTGCTTGCTTGAGCACCGGCATCGACGAGGAAAGACCAGTAGTC	1	661054	1	G	T	Stalin A
Tcm001s00679374	TGCAGCGTCCCACAAGAAACTCTCTGAGCTAGGCTTCATTTCACCTTCCAGGTTAGCTTT[A/G]AAGGTAGCTGCGGGAGTTGTTGGTGCTGCAGCTGTGGCAATCCTCAGTTTCTATTATGAA	1	679374	1	A	G	Stalin A
Tcm001s00692295	TCGTCTCTATCTTTAGCACTGCTGCTGACCGAATGTTGTTCTGGGGAATTGGAACTTTCA[T/C]ATTTGGTATCTTCAGTATCATGTAACTTAGGCCTGGCATTGCACTGGTCTTCTTCTGCCC	1	692295	1	C	T	Stalin A
Tcm001s00710207	CTTACATKTCTTGTARCATTATCCAAAGCTAAATATTGTGTCTCAATGTTATTGCCAGAT[A/G]AATCTTGGACAACAAGATCTGCATCATTAACCTGATAAAAGGTATCACTTCCAAATCAGA	1	710207	1	A	G	Stalin A
Tcm001s00734375	YGTCGCCGGACGATCTCGAGAACTCTCCTATCGAGCAAGTGGCTCTCACGGTYCCGACCA[T/C]AGACGACCTTTCCCTCCCAACTCTCACGTTTCGTACGTGGATATTGGGCACTCTAGCTTG	1	734375	1	C	T
Tcm001s00749725	CTTTTTTTGTTAATTTTTTTCTGTTCAGCAGCAGACATGGAAGGACCCACGATCAAGATG[T/C]GTAATTCGGAACCACGTATCAAATACGTAGCACCGTCGTGTCCACTAACTGGCGAAGTGC	1	749725	1	C	T
Tcm001s00768148	CCATGGTACTAATAACCACATTGTGCATCTGATTCGGAGTTTGGTTCCCCATCGGATGCG[A/G]AATCTGAGTCTGATGTTCTTCATCAACAACATTTCTCACATTCGAATGATTGCTACTCGC	1	768148	1	A	G
Tcm001s00785328	GTCGAACCTTTCTCTTGWTTCGAAGTGTAAGTGTTGGTCGCGTTTCCAGCGGTGGTGGTG[T/G]TGGCTGCGGCAACGATAGGTGCTTGGAATCTGGCGCGGGAAGATGACGGAGGAGAAATTG	1	785328	1	G	T
Tcm001s00802898	CCGCTGACCAGATGGACTAGGTACATTCTTTGAACCCATGCTTGCAGTTCGTAGAAGTCG[A/G]CGAAATTCTGAAAGGCTTATTTTTCCATCTTTATCAATGTCAGCCTCCTCAAGCAAAGGG	1	802898	1	A	G	Stalin A
Tcm001s00828973	ATGGGGGCATTAGCAATAGTGGGTTGGGTTCAATAGTGATGGCTCTTCCTGTTGTTGAAG[A/C]ACAGTTGAAGATATCTGAGGTTAGTTCTTTTACTGTGAACTTCTAATTTTCACATTGCAT	1	828973	1	A	C
Tcm001s00854310	CAGTGATAGGATGGCTCTTTTACAAGAAGAAGGGAAGTCAAGAAGATGATCAGTCCCTAA[A/G]AGCAAATCAGGTCCAGAGGCATTATTAGCTGATCATGCACTGCTTCTCTGTGTGGACTTT	1	854310	1	A	G
Tcm001s00875463	GGAACCCCGAAAGTTTGGTTTCCAGCTACAGGCCATGTAGAAGTTGAATGAAGTCCATAA[T/C]TATCAACCCCACCTACAGACCAGTTGGAACTTAGAGGAAGCGACTGCTGGGGGGCGACAC	1	875463	1	C	T
Tcm001s00892585	GGTTGAGGACTTGGTTGAAGAAACTTCTAGACAGAGGCTACGAGCTGCTGAGAATGAACA[T/C]GAGCTTTCTCGTGTGAAGCAGGATTTTGAGTCCCTGAAATCTTATGTTAGCAGTCTCATT	1	892585	1	C	T	Stalin A
Tcm001s00911306	CTCCTCATAGCCTCACACAGTCTCAGCGCAAATGGGTCGTGTCATAAGAGCTCAGCGTAA[A/G]GGTGCGGGTTCCGTCTTCAAGGCGCACACCCACCACCGCAAGGGTCCTGCCCGGTTCCGC	1	911306	1	A	G
Tcm001s00931117	CCAAGAAGACAGTGAATTTAGGGGAAACAGCCAAGGAGGTTGCAGAATCACCAAGGAGGT[T/C]TGGAAAAAAGGATTTGGAGTGTGAAAAGAAAGCGRAACTTGCTTTTGAAAAGGTTGGAGA	1	931117	1	C	T
Tcm001s00951301	AAGAAGACAAACGAAGAGAASGARAAGRAGRAGAAGRAGAAGAAGAAGAAGAAGAAGATG[A/T]GCAAAAGAGACGGAATTAAAGAATAGAGAGACAAAAGAGAGAGAGAGATATGAAGAGAAT	1	951301	2	A	T
Tcm001s00974067	CCTATGTTTCGTGTGCAACCCGACACCCCATTTAAGGAAGAGGTTCTCTCTTTCTGCTTT[A/G]GAGAGTCTCTTGCGCATCCGCTGGCTCAGCATATGCCTTTCACGACGTAGAGCCTTCAAG	1	974067	1	A	G	Anchor, Stalin A
Tcm001s00986566	TTGGGATTCCGTGCGGTTCTATGAAGAAGTCTTGGGCTTTGTTCTCATCAAACGCCCCTC[T/G]TCTTTCAAGTTTAATGGAGCTTGGTAAGCTTAGTGGTTTAGCTAGCCTTCATTCTCTTTT	1	986566	1	G	T
Tcm001s01010222	GATATCCAATCCACGAGTAAAATAATTGTAGAAATAATCACCACATAGAGTTGTCCGAGG[T/G]CGAGGATCAGAAGCAGAGTGAATAACCATTTGGTCAACCTGTAGACAAAATCAATTTTTC	1	1010222	1	G	T	Stalin A
Tcm001s01025199	AGACTMCGCAGGAGAGCAATACTTATGTGMATTGTGGGARTGATGAACTTCATGTGCTGG[A/G]TGGTAGTTTGGATGAGAAACCTGCTGAAGAGGTTGGAATGCTTAGTTACCAGAGGAAAGT	1	1025199	1	A	G	Anchor, Stalin A
Tcm001s01045754	TGGCCTGTTCGAAAAAATGTTATCTTGAACCTGGAGAMCCTGGCGAGCCATTTCAGGATT[A/G]GATATAGCAACCATGTGCAAGAACCCCATCTTGAGGTGAAATATGCCGCCATATTTCTGA	1	1045754	1	A	G	Stalin A
Tcm001s01060677	CCCGTGTTCGGTTGATGGAATGCATGACTTCGAGCAAGAAAATGGGGTTGTTGGGTTCAA[A/T]TCTAGTTCCAGCACCAAGGTTTCCAGTGAGAACCATATGTTCATCAGGGATGTACAGGAC	1	1060677	2	A	T	Stalin A
Tcm001s01077443	GAAGATAACCACCTTGGAAGTGATCCTCTAATCCCAGTTTTGGCTAATMTGAGCCGAAAA[A/G]GATTCAATTTAGCAAACCACTTTGGTATGCTATTTAGTCCCAGAGGATTAAATGACAGAT	1	1077443	1	A	G	Stalin A
Tcm001s01098475	TGATCGGAGCAATCTCTGCAGGAAACGCAGTGGTGCTAAAACCTTCAGAACTGGCCCCGG[A/C]KTGCTCGTCTTTTTTCATTGAAACTATTCCTCTTTATTTGGACAACAAAGCCGTTAAGGT	1	1098475	1	A	C
Tcm001s01114313	ACCAAAGAAGAAACCCAATATTCGTCCCCCTTTGAAACCGGCAAACATACGGGTAAACAG[A/G]GAAAAAGCAGCTTCCAAGTTGAAAAACAACCAGGAAGCGTAATGGAAATTCAAAACCCCC	1	1114313	1	A	G
Tcm001s01136928	CCTGGAATATGAACAGCTTGGTCATCAACTTCTGCCTGCAAATTAAAACTAATATTATGC[T/C]GATAAGAAGGCAAATGCTTCTCCATGCTTGCTGCATGCACAACAGGAGGTTGACCAGGGT	1	1136928	1	C	T
Tcm001s01155758	TTTCTTGCGTGAGAATCTTTTTGTTCATTTAATTTCCCTTTGTGAAGAGTCTAAAGCGAA[G/A]ATGGCGGCAGAGGAAGGACAAGTAATCGGTTGCCACACTGTTGAGTCATGGAACGAGCAG	1	1155758	1	A	G	Anchor, Stalin A
Tcm001s01181147	TTTAAGTAGTACTGTACTATTTTGAAATTGACCTTTTTGGTTTCTTCTTGAACATGTATC[A/G]GCTGCATGTCTTGCCATGAGCCCAAAGTTAGTTTGACAGAGTTTTCAATGTATCTAGTGA	1	1181147	1	A	G	Stalin A
Tcm001s01196951	TTAATACTATTAACCATGCTTGCAGCAACGTCCTGAAGACAATGACCGCTACGTAAAGAA[T/C]TGTAGAAATGGGCGTTCTCCCAAGGAGACCAGGTGGTGGTTCCATGATGACAAAGTGTAA	1	1196951	1	C	T
Tcm001s01210238	TCTTGTGATGGGGTGGTGTAATTTCGTGAGAAAGTATGGTTAACTTTGTTTAAAGATTGG[A/C]TGGAAGAGGAAATGTTTGGATTTTGATGAAGAGTTTTCTGGATTCKAGTTAAATGAGAAG	1	1210238	1	A	C	Stalin A
Tcm001s01230195	AGAAAGATTTCTAGAGCAGCACATGGCGGACAGAATTGCTCGAGTACTGAAAGAAGTGTT[C/G]AGGAAGTCTAAAGACAAATCACAGGGGCACCTCTTTTGAACCCCTAGAACGACGAGGTCG	1	1230195	2	C	G
Tcm001s01245143	AGAGAACCATTAAGGAACAATTTCTGATTAGCCAAGRGCTTTGAAGTGTTTTGGTCCACW[A/G]GACAAGTTTCAGAAACATCGTGTTGGCCACCTTCATCAACATGATTTCGAATGTGATTTT	1	1245143	1	A	G	Stalin A
Tcm001s01266172	CTGATCATGGTGGCAATACCCATAACAAAGGTCATGACACCAGTGAAAAGATGAGAGCTA[A/G]GCCCATCAGGAACCTTGCCACTTTCTTGCRTAGCATAAGAATCTGCCATTGCRACGATAG	1	1266172	1	A	G	Stalin A
Tcm001s01290301	TGATTTCCAGATTAAGAATTACTTTTCAACACGAACTTCACCACCATTCGTCGCTTTGCT[A/C]TAGGTCTCATTGCCTTCATCCCTCTTGCGTTTAAGGAAGTCAACAAGACCTTGAAGAGCA	1	1290301	1	A	C	Stalin A, Stalin B
Tcm001s01308520	CATATGAATGTGCACATCCATGCGCCCTGGACGCAGCAGTGCTGGGTCCAATTTATCTTT[A/G]TGGTTGGTAGTGAACACAATAATTCTCTCATCTCCACAGCTTGACCACAACCCATCAATG	1	1308520	1	A	G	Anchor
Tcm001s01333426	ATTTTTTTGAGAAAACCAAAATCTTTTCGTAGACCTCAGGCATCAATACAAGAAAGCTCC[A/G]AGCTACAAGAGAAGAAGGTGAACAACAGCCCTTGATCAACAGGTTCAACAGAGCTAACTC	1	1333426	1	A	G
Tcm001s01360091	AGACATCTCTAGGACCCCAGTTGATTTGAACAACTTCCAACTTGTCAAGATCAAAGGAAT[T/C]CTCCTTTTGAATAATCTCACATAATTCTCCTTTGTAGGGTGCATACATAGGGATGTTGAA	1	1360091	1	C	T
Tcm001s01383274	CTTTTTTTGATTATTATTTTTGGTGGTTAATTTTTTTCTTTTTTATTTTTTCAAGCTTGG[T/C]TTTGAGGAACAATGGACAGAGACTCTTCTCGGCGAAACCTCAACTGTTTGGCGATGAAAT	1	1383274	1	C	T	Stalin A
Tcm001s01396681	CATCACTGAAAGCCCAAGTTCTAGCCACTGTGAGGCCATGAGCCGCAGCTTCACGAAATG[A/C]AGCTGAGACTTTAGGCCTCTGAGATGGATCAGAAGCCACATACATCAACCAGTAAGCATT	1	1396681	1	A	C	Stalin A
Tcm001s01418145	GAGGAATATGGATATCTTAGACCACCAAAAGAGCCAGTGCTCTGGAAATGCTGATCCTGT[A/G]GATCCTGCCAATTAAGATCCATTAAAATGCTGTCTGGAACCATGAAAGTCATAAAAAACA	1	1418145	1	A	G
Tcm001s01443167	GGAATGAGGCTGAGAAGCTTTGCTGCTGCGTGACAAGTTCTCCATTTCTCTGAAACTGAA[T/C]CAAAACTCGCTCTTTCCCAACTTTTTGTTCGTCGTAAACAATGTTAAAAAATTCTAGGAG	1	1443167	1	C	T
Tcm001s01462647	TTCAATCARCGAGCCACCTCTCCTTAGAAATAGAAGGAGTTTCAAACCATTTGACATGAT[A/C]TTTTGTAGCAAGAACATAGTGACTAGCGTTGACTGAACCATTATTAGCAAGCCAAAAGGT	1	1462647	1	A	C
Tcm001s01486155	TTGAAAGCATTCTTGTTCATCATCATTAGAGTTGGTATCTCTAAGAAGCCGCAGCAATTC[A/G]AATGCACTTGCCTTTCCTCTTTCACTCCCATTAACAGATACATCAAAAAGAGAAGGGAAT	1	1486155	1	A	G	Anchor, Stalin A
Tcm001s01501096	GCATCCTTTTTGCAAGTTTCAACTTACTCACCCTTCCTTTCAAATTCAGRCGCCGACATA[A/C]TTCTTTAACTTTCAGCCTGTCATTCTCCAGAGCTTGTCACTAAATCCTCTGATTTCATTT	1	1501096	1	A	C
Tcm001s01516082	GATATTTGCCCTCCTGCATTAGAATGAAACATATTCAGATCTTCACTTGAGGACTCAGCC[A/G]GGCCGCCACCACGGAAGTTCATCATTACAGGTGCAATTGGCATGGCAGTAGGACTAGTAG	1	1516082	1	A	G
Tcm001s01540807	TGGAGTCCCCAAGGAGAGAGTGCAATCAACGRARGAAGAAGAAGAAGAGGACGTGTAAGC[A/G]TACATGTCTGTTTCATCGAAAGATTTGTGGGGGTTTGGCATGGAAAATAGCATCGAGAAG	1	1540807	1	A	G
Tcm001s01558071	ATCATGTACTTTTAGCTTAGTTTGTCTTGATCATGGACATAAAAATGTGCAGGTGCTGAA[C/G]CTGGAAGCTATGGATAAAACACGGCACTGGAAAATTGTAGGCTGCAGTGCATACACTGGT	1	1558071	2	C	G
Tcm001s01580088	GATATCTTTTGTTAGGGCCTGATAAAGAGCTTAATCATTCTGAGATCTCCAAGTTCTCCA[A/G]ACGAGATGCCGATGCTTATCCAAGGTACTTATCTATTCTAATCTTCTTTTAATCCGATTG	1	1580088	1	A	G
Tcm001s01601772	AATTGAACAAACTAGCTCCTTCATTTTAATTGTTGAACAAAAATAAATCAACATCAGATA[A/C]AACATGGAAACTGAATRGTACTAAAAGGATATCATAGATTTCGAGGGGATCAACRGCGTC	1	1601772	1	A	C
Tcm001s01615953	TTTGGAGATGCTCAGATCAGAATAAATTGTGCTAGAGTCGCAACCTACGAGAGGATGTCC[A/G]GTTCCAMRAAGCTGATACACGAGTGCCTTGCAAGGCGTGAACGAAAGAGGAAGAAAAGCT	1	1615953	1	A	G
Tcm001s01636492	ACGCAAAAATCAAAGGGACAAAACTAAAACATTAATGATGAAGAAACATCACACCTTCTW[A/C]TAATGTTTCCTGTGTGCGGAAAACAGCGGCATTGTTTTGCATTACTCGTTGCATATTCAA	1	1636492	1	A	C
Tcm001s01650101	TCTTCCTTCGTTCTGTAATATGAACTTATTCAACCCAGCATCTGCAGAGACGATTGTCTT[A/C]TCGCCAAACAAATTTGATTTGTAGATGTTCCCATACCTGCATGATAATTGAAACATAGGA	1	1650101	1	A	C
Tcm001s01666748	ATCCAAGGGTCGGAGAATATGCATTCGGTTTTATCACTTCCACAGTTATTCTTCATGGGA[A/G]CTCAGGTTCAGAGGAACTTAGCTGTGTTTACGTTCCCTCCAACCACCTCTATATTGGAGA	1	1666748	1	A	G	Stalin A
Tcm001s01691564	GTACCACTACTTCTGGGAGGAGKTGGGGGTGAGGGGTTGCGGTTACTGTTAGAAGTTGGA[A/G]GAGGAGAACTATTATTACTATTCGGTGGTGGTGATGGTGGCGGTGGTGATCTTGTGGATG	1	1691564	1	A	G
Tcm001s01709213	CGACCGCACGAGGTGCACTCTGTTATAGACCGGCCCGTGGTCGTCGTGGCGCACCGACCT[A/T]GCGCCGCCGAGCAATATGGACACTTCATCGGGGGTTGATTTGTTTGTTCCTCTGTCTAAC	1	1709213	2	A	T
Tcm001s01734674	TGGGGTGCCATGGCGCTCCCCTTTGGTGTCTTTCTTATATGCATAAGAAACTGTTATTTG[A/G]CGGTTACAGAGGTATTGGCCATTCATTGCCTGTAACATCAAAGAGAAAAAGTGAACACAT	1	1734674	1	A	G	Stalin A
Tcm001s01747553	ACAAAAAGACCACCATGAAGCTCTACTGCAACTTCACTTACGACTTCCTGGAGCTCATGT[T/G]CAGGTGCATCAGCACCATATGCTGCCTTAACTACCATTCTAGCATCTGCCTTGGGAAGGG	1	1747553	1	G	T
Tcm001s01773594	AAATCCAACAAGGGATGGGATTAAATCTTCCACACTTTCTTCAGAACTGTTCGTTCACCC[T/G]CATCGTCACCTTCTCCTGGTTCTCTTCCTGGCTTCTCCCTCTCCCTCCTGGCCTCCTCTT	1	1773594	1	G	T
Tcm001s01793933	GTACATGGCTTTCCRAATAATCCATTGAAACTATCTTGGGAGGTGTGGTCTCTGTTGAGC[A/G]TAAGTTCTGAAGGAAGTTTGTGAGAGAGCCAGTGATTTCCTTGAATTCTGGTCGGATCTT	1	1793933	1	A	G	Stalin A
Tcm001s01812732	CCACCTAAAGACCCGGAGGTTCCGGAGATTCAGGCGGCGGAATTGGCGGAGGCAGATGGG[C/G]TTTTGTTTGGGTTTCCGACGAGGTATGGGTGTATGGCGGCTCAGATGAAGGCGTTTTTCG	1	1812732	2	C	G
Tcm001s01832500	TCCAAGACCGGGTCAGCTAAAACCAGGGGTCCAAGCGTTCTCACAACCGGACCAATTGGA[A/T]AAACTGGTACTTTTGCAACTCGGCCCAACAGCTCTGCATCTGTCAAGGATCTAAGCGTTG	1	1832500	2	A	T	Stalin A
Tcm001s01846589	CCTAAACAATCAACTGCATAAACATGAGCAACGAGAGCAGTTGGAGGAGTCTCCAACGCA[C/G]ATATTGCAGACCGGAAAGCTGGCTCGCTAACACGAACCACCGCTGGAAGCGACGCGAGTC	1	1846589	2	C	G	Stalin A
Tcm001s01864627	TATCATGTTGGTGACACGGCTGCTTTTTGTTGTAGGGATGAGTTGATAGAGAAAGGGAAT[A/G]CTGGTGCATCATCTGTCTGGTTTGAGTCTTGGATGGCCACAAGAGCTGTTATAAAAGTTC	1	1864627	1	A	G
Tcm001s01875474	GTGTCAATTCCTCCTTTTGCTTCTACATAAAAGAAAACCCAATCTTTCAAACACCCAAAG[G/A]AAAAAAAAATGACTACAATGAATCTGGGTTCTTGGGTTCAATCTTACTCCATTTTCAACC	1	1875474	1	A	G	Anchor
Tcm001s01895636	GACGGTTCCTTCATAAAGGAGCTATGTTTTCTCCCGCAATGAGGAAGTTACCTTTGGGGG[A/G]AAATTTGAAGGAGAGGTTAAACGAAATGGATACTTCCAAGGATCGCATTCGGTTGGACGG	1	1895636	1	A	G
Tcm001s01919831	GTGAGACTAGATGCCAACAGGCCTTGCCCTTTGGATGCTTTATGGGCTCCTTATGATCTG[A/C]TGCAAGCACCCTTTGCTTTGGAGTCTTAGAATTTTGGTTTATGTTCTACAATAAACATAT	1	1919831	1	A	C
Tcm001s01933729	CTAGGCTAGATTCCCATCTTCAACATGGCGACTGCTAAAGTTTCCAAGGCTTCCAAGTGG[T/C]TCTCTAACAAGTCCCTTAGGTTAAGCCTTCACCGSCGCCGGTCCAAGTCTAGTTCAACCT	1	1933729	1	C	T	Stalin A
Tcm001s01953985	TTCTTCCCATGAGCTTCGGCATATTGGTCATCCTCCTTCTCTACATAAGCTTTAGCATCT[T/C]GATCATCCTTGTCAGATTCCTCCTCCGGTTCAGATTCATCTTCTACCAAGTGAATGGGAA	1	1953985	1	C	T
Tcm001s01980550	TGGAGGGGCTTTCGGTACTAGTGCTGTACTATCTCCACCTCAATTCACTTGGGTTCCTGA[A/C]AGTGCTCATGAAGGAGGTAACACCGGTTCCCAAMTCAACAACCCAAGTGAAATTGGAGGT	1	1980550	1	A	C	Stalin A
Tcm001s01999208	GGGCTTCCCTTCGTCTTCTTTGTGGTTCAGAAAGGGGAAATGAGGTTTTGAACAACAGCT[A/G]TGGATGGACCAGAATTCCTTGTCCTGCCTGGAATCTACGAGATAACTTACACCAACACAC	1	1999208	1	A	G
Tcm001s02025405	GTGTTACGGTGTCAGGTAAGCAATAGGAAAAGATTAACTTGTTGTATGCCCAGCATGGTG[A/C]CAAAAGGTCCATGACTTGACGTAATAAATTCCCCAACGTAAGTTGATGATGACTGTTGAC	1	2025405	1	A	C
Tcm001s02050362	ACTTCGAAAGGTCCCTCGATTTCATCAAGGGTGTARGTTAAACGGGTCATGAGCTTGGTT[T/C]TTTGGAACTCCGGTGGGGCATTCTTGCTAACACCCTCAGCCTTGACAGTGAAGGAAGTAG	1	2050362	1	C	T
Tcm001s02067100	TTGAAGGTGAGCTTTGTTCACTTAACCAATGATCTTGGACTGAAACAGGGGAGCTGTTTT[T/C]GACTTCATCTAAGGAAGTCAGACAATCTCCTCCCCTTTGCTTCACAATCAATCTCTGGCT	1	2067100	1	C	T
Tcm001s02089460	TAAATTTCTGTTGGTCAGTGAAGACAGAATCCAGACAAATATTCTGAAGCCTTGCAACTA[T/C]AACTGGTGTATAAGATGGTGTTGAACTCTGGTTTAAATCCTTGACAAAATTATAACATCA	1	2089460	1	C	T
Tcm001s02109609	TCTGAGACCGACGTGGCATAATCCAACTGGATATAYGAACTCGATCTCAAATGACAACAT[A/G]GAAACAATCCCAGCGAAACATCCATCAAAACTACCCGGCAAAAAGGAAAAACGAAATTCT	1	2109609	1	A	G	Stalin A, Stalin B
Tcm001s02127305	STCAATTGAAGGCAACACAGGAAAAGCATCTGCGAGTTGGAAAATCAGCTATTGCTAGCG[A/G]GGTAATTGAAATACTGATGGATGAATCAGAGGAATCCTCAGGGAGTGCAACGGAGGCCAG	1	2127305	1	A	G	Anchor, Stalin A, Stalin B
Tcm001s02146432	TGTTAATATCAAACCTTAATGAACAATTATATGAAGGGAAGAAGATAGAAGTTCTATAGA[T/G]AAAACCCAATGTGTCTCCTGATTGACTGATCCAGATCACTTCCAGATTGCCATATTCCTG	1	2146432	1	G	T
Tcm001s02156309	TGCTGATTATCATTTTCACAGGCCAAAGTCTACTCGCAACTCGAAGGATTACATTTTTGT[A/G]TCTGGCTTAAAATATTTCTCGATAAACTTAAATGGTATRTCCTGCGTAAAAACAAAAATG	1	2156309	1	A	G	Stalin A, Stalin B
Tcm001s02174332	TTCTTCAAATATGGTGCTCGCTCCATCTCTATCAGAACTATTATCTGGATCCATCTCTGT[A/C]TCAAATACATCCCTGACCTGAGCAGATGTGAAGGCGCCAGAAAAGGCAGGCAACTGTGAT	1	2174332	1	A	C
Tcm001s02191684	CATTTGTGGAAGTTTTACTTCATTGTTGAATACTCAGGGACCCGGTTTTCTGGCTCTTGG[T/G]GGGTTTGGGCTTGGTATTGGTCCAGGACTAGAGGATGTTGGATTTGGGCTTGGAAGAGGA	1	2191684	1	G	T	Stalin A
Tcm001s02205514	ACTGATGGTGAAGTACATAGTATGCACTCTTGCCATTTACAAAGACAGGCCATTTTTCTT[T/C]TCTTGAGGTGTTGCTTCAGTTTGATAAATCCAAGAAAAGACACTGGCATGCATTGTCCTA	1	2205514	1	C	T
Tcm001s02225917	ACCGTCAGAGGTTGTTCTGGGCTGCCAATGGTTACAGTTTGAAAATCCTCTTCTGAGCCT[T/C]CCGCTGAGGTCTTTCAAGAGAGAAAACACAACAGTTCTTCGATTAGAATCCCTTATCATT	1	2225917	1	C	T
Tcm001s02237061	TGATAGAGCTTGGATGATAAGAATTTGGGGCCCATAAAAGTTATCGTGAAAGGAATTTGG[A/G]GGCTGCCAATGTTAACAAGCTGAGCATCCTGCAATASTTCTTCCGTGACACCTCCCAAAT	1	2237061	1	A	G	Stalin A, Stalin B
Tcm001s02252737	AAAAAAATCAGGCTATACATATATATAATACCTGCTCTACTAAAGTTGCTGGTGKAGAAA[T/C]ATAATTTGGCATGTAGGCCGTGACATAGACTGCCACCGAGATTTTCTTCGGGAACTTTTC	1	2252737	1	C	T
Tcm001s02273415	GGAAGATCTGGCCTTGGAAATGGGTTTGATCATGAGATTCAGTCTAGCCCAATTCTTTGG[C/G]CTTCACCCCAGAGTTCTCATTTTCTAGCCTTGTTGAGAACTACCCAAAACCCTAACCCTA	1	2273415	2	C	G
Tcm001s02285208	AACTCCAAGAAGAGACCGAGTGCCATAAGTGACAGTCCATGTGTAATACAAGTAAGGGTC[T/C]TCAGCATTCACCAGGGACAYACTCAAAACAGCCAAAACTCCAAAAAGCAAACGGAGCATG	1	2285208	1	C	T	Stalin A, Stalin B
Tcm001s02303809	CTGTGCTCTGCATAGGTTGATCAGGCTCCTCAAAGTGGTTACCCATTGTGTTCTCATCCA[T/C]CAGATCAGCAGGGAGATTCTTCAAGAACCACTCATGATTTCTAATTTCAGGAATTGTAAT	1	2303809	1	C	T	Anchor
Tcm001s02316131	GAAGGATCCATCTGACAAGAGAAAAGTAATATGTGATGAAAAGCTGAAAGAACTCTTCGA[A/C]GTTGAAACCTTCACTGGCTTCACCGTATCAAARCTCTTGGCGGCTCATTTTCTTAAGACC	1	2316131	1	A	C	Stalin A
Tcm001s02338062	AGGACCAATACTCCTACCCTCCTCGCTTCCTGACCTTTGCTGTTGCTGCTGCTGATTTTG[C/G]TGTGTTTGTTGCTGTTGATTTTGCTGTGCCGGTTGCTGTGGTTGCACTTGCTGTGGCTGA	1	2338062	2	C	G
Tcm001s02356048	AATGGTTTATCTTATAGTTGGTTTAATTTTTGCAGGATATTCCCCTTAGTCCAAGAGAGC[A/G]ATCTGAATTTAAACTGGATCAATTGCCAGTGCAGCAAAGCTTGCGAAGTACAAAATCAGT	1	2356048	1	A	G
Tcm001s02372715	TGGCTTCCCCAGTGCCTAGTGATAGCACTAGCATCCTCCTGCTGTCCATTGGTTCGATTT[T/C]CACAAATTCTGTACCATGCTYCAAGATCTCCTTGGAGAAGTGGTTTATAGCTAACATTGT	1	2372715	1	C	T
Tcm001s02388557	GTTTTTCCCGTTCTATAGTCCAAGTCCAGCTAGCTACTTGTTCTCCAAGAAGTCTCCGGC[A/G]AGATCTTCGGCCACTTCGACTCCGAAGCGGTTTTTCAGGAGGCCSTTCCCTCCGCCGTCG	1	2388557	1	A	G
Tcm001s02407648	ATTGTCATGCATGAAGTTGTTGGGACTGTTGAGGGTGGGAGAGCACCTACAAAAATAAAG[A/G]CAGACTTGAAAAAACCGATTGTTAATCTCKCTTGTCATCCTCGACTACCTGTTCTGGTAC	1	2407648	1	A	G
Tcm001s02428099	TTGTTGGCACGAGGGACATGCCGTGGTGCAGTCAAGGCGAGCCCACAACCAAATTTTCAA[A/G]CTTTTTCAACCCAAAATGTGCTTTTGGTAAGTGGAGAAATAATCTCAGAGTTGTCGTCTC	1	2428099	1	A	G
Tcm001s02444191	GGTTTGGGGAATGGCTGCTAAGCCCAAAAATGTTTTGGTCATCTGCTGCTTTTGTCTACT[A/T]TTGATGGGAGCGCTCTGCCAGATCTCTTCAGGAGCATCGCCGCTCAAYTATGAGACCCTC	1	2444191	2	A	T	Stalin A
Tcm001s02468912	GGCTGTTCCCTGGTGTGGTGGGTCGGAAATCATCCTTGTACCCAGCAAGTGAATCACCAA[A/T]ATCTGAGCTCTTAGTTGGTATAGCGGGTGGYAATACTTCTTTCTTTCCTGATACTGAATG	1	2468912	2	A	T	Stalin A
Tcm001s02494022	TGTTTTTATAAATGGAAAACCAGGATGACACGCTACGWGGTGAGTTGGCCTCCGTCGATG[T/C]AGCTACGAAGGAGAATATGGACAACCTTGTAAAAGTAGGTGAGGACTTGCTCAAGAAAAC	1	2494022	1	C	T	Stalin A
Tcm001s02510644	AGTCTTCTATCATACCTTCTATTGAATAAGAGATTSGTTAAGCCAGAGAACGTTCTAGAT[A/G]ATTGCATTGACACATGCTTACAACCTGTGAATGCAAATAAAGACAATAGGAACAAAAACG	1	2510644	1	A	G	Stalin A
Tcm001s02532102	AGAAGAAGGACAAGGCGTTAACTGAGAGAAAAGAGAAGCAAAAGAGCCAATCCGAGTCCA[T/G]AATTAAACAYGTAAAACTTCTTTTCTTCTTCTTCTTTCTATTGTTTAAATGTTTTCGTTA	1	2532102	1	G	T
Tcm001s02554470	ATCTCCTGTCTGAACTGTAACTTGTTGGTTCCAATTCATCGTTGCTTCCCTAAATTTCTC[C/G]AAAATTAAAGCCCGTTCTGCTTCAGCTTGGTCGCTGTACTGGCATAAATTAAAAATATAA	1	2554470	2	C	G	Stalin A
Tcm001s02573690	TCTCCCGCAATCTTTCTGCAGCCGAGAATGATTGCACCCTTTTCTTTGAAAAAGAGAAGC[A/G]CTCAAATGAATCTTGTGTTGATTTGGAAGACTGTGAAGCTGAAGCTGAAGCAGCTGCTTC	1	2573690	1	A	G	Anchor, Stalin A
Tcm001s02585904	CTGCAATCAACCCTTCCTTCAGCATTAAGTGAAACTTCTAGTAGCCGTAAGTAGTTCTCT[T/G]CATCATCCTCATGAACTCATCAATACTCACCTCACCATCATCTGCATTCAGAATTGAAAG	1	2585904	1	G	T	Stalin A
Tcm001s02606144	CTCGGGGGAGTCAAACCCGAACCCCAACTCAATACAAGCCTTGAGTTCATCAAGGTCTTC[T/G]TCCGTCACGCTCTTGCTTCTCCTGTTCTTGCTGTTTCCCTTCCTCCTAAGCCATGCCTCG	1	2606144	1	G	T
Tcm001s02621074	CCAATAGTGGAAGTGAAGGGTATCGTTGATATTACAACTATAGAACCACGTAGATTACGG[T/C]ATGGCCTCCACGTTGTGAAGCCTTTGCAGTATTTTGCAAGGAAAACATCGGCATAAGGCG	1	2621074	1	C	T
Tcm001s02644214	GCTCTGGCGACGGGGATGGACCAAAGCTTGAAGGATTTTCTCCGCCATCATCGCCTCCAT[T/C]CCAGGCTGACATGTTGAACCGGTCGGAGCACTCGACCTTTAATTCTTGCAAAGATAGATT	1	2644214	1	C	T	Anchor, Stalin A
Tcm001s02661282	ATAAATTCAAAAAATGACAGCTTCATGACCTTTCATACTGCCTGAAGAATCCCGCCCTCT[T/C]CCTTCAAAGCAATCTTAGGAGGTGATCTCATSACCTTTACCCGGAAAGCTGCCTGCACAT	1	2661282	1	C	T	Stalin A, Stalin B
Tcm001s02676630	AAAATGCAGGCCTCCATACATCCTACCAAAAGGGCGCATTGGACCACCAAAACCTCTATA[T/C]GGTCCAGCAGGATTCATCATGAAACTAGGGCCAGCATCATCAACAGGTGTTGCAGAATCT	1	2676630	1	C	T	Stalin A
Tcm001s02700556	CTATTTGGTGTTGAGGCCCAACCAAGTGAGCGTTTTCGATCTCTTTCGTCTCCTCTGGAG[A/C]CATGAGTTGGAGAAGAAAGCATTTGTGGAGTGCCCACCAGAGAAATTTCGGGAAAATATC	1	2700556	1	A	C
Tcm001s02718831	TTATTAACTTGAAAATAAAAAAATTAAAGAGATGGGTCACTGCTTAATTACCTCTSCTTC[A/G]TAGCGCCTGTTGTAGTAGACGCAGCTACCAAAGTGCTTGAACAAAAGATTTTTGTTATCG	1	2718831	1	A	G
Tcm001s02732333	TTTCATCACCTACATTGTCTTGTCGARCTCGAAAGTTGAAGCCCAAGTTGAAGAGACAAG[C/G]TTGAAGCTTATGAGAGATGCTTTGGAGTGGCCACTCTCAATGTCGCTTTACAGCGAGTTA	1	2732333	2	C	G
Tcm001s02750279	CCCTAATCGGAGACCATGACGCCAACACTGCGGCRCCAGGAGCCAAAATGTCTGGCTTTA[C/G]AACACTGGGGCATCTTAAATATGGCCCTCTGGAGCTATAAACATCTACCCTTGGTGCTGG	1	2750279	2	C	G
Tcm001s02760535	GGTTCTTGAGAACTACTTTCCTACTAACCCGAACCAGACGACAGCTTGCTCGGAAAATTC[A/G]GCTCCCCTAGTTAGTATGTTGAACACCTGTCATAAAGCAGCTGGAAATAGATGGCCAAAC	1	2760535	1	A	G	Anchor, Stalin A
Tcm001s02770053	CTTATGTTAAAAATTGTTTTTCGTCCTCATTTTTCCAGGATCCACCACTTCCAGCAGATC[T/G]GAAAGGAGAAACGTTCTGTGCTTTGCATGGGACTTGCAGCAGGTTTAAGTAGTTTGAACA	1	2770053	1	G	T	Stalin A
Tcm001s02796608	TGTGCATATTCAACCATATTTGGTTGAGGGGACCTTATGGAAGAAGTTGGTAGAATCTCC[A/G]TGGCTGAACAGGATTGGTTTCTCGAAGAGGAGGCARTGTTTCCAAGAAAGTTTGCATTCC	1	2796608	1	A	G
Tcm001s02811373	ACTTTCTTTTTTACAGAAACTTTATTCTTCAAAATCTTTGAGATACTGAAAATTTCTGTC[A/G]CCGTCTAATCTCAGAGCATTGTCCTATGGAGTTGCCGTCATGTCACAGAAAATGGGCTGA	1	2811373	1	A	G	Stalin A
Tcm001s02831457	CTAGGAACTTCTTCAACTTCTCTACGGTCTGTGTCGCAACCAACCTGTTCATTTCCCATG[A/C]AACATTACCAAGTCCTTGTTCTAGCAGCTCTTTCACTTTCATAGTGATACTCCCAGCCTG	1	2831457	1	A	C	Stalin A
Tcm001s02844593	TTTGCCATGCGGCGTTTCCAAGTCCCTTCTCGAGTAGCTCCCCTGCTTTCAAAGTTACTA[T/C]AGCACTTTGAACTGCGTTTCCGAAATATTCTTCTGGCAGCTGCTGCAATTTTTGTCTAAG	1	2844593	1	C	T	Stalin A
Tcm001s02862366	AGAGATTGTCATTGCCTACTAAGTATATGAAGCATCTGCCAGGCTTACGAAGAGGTCACG[T/C]TGTAAACTTACCCGTCATGGATGTGCACGGGACCGAGTGGCACTTTCGTTACAGCATTCG	1	2862366	1	C	T
Tcm001s02879958	CTACAAGTAGATGGTGATGTTGATGCTGCTATAGAGTTTCTGGTAGCAGAACAAGGAACY[A/G]AAGACTACGCAGCTGAAAATGATTCACTTACTTGTCATGTAGATGGTTCTTATGGTAATG	1	2879958	1	A	G	Stalin A
Tcm001s02890731	TTTCATTAGACTTAACTGAGGCTGGAGACTGAATGTGGGTTTGGCTCAGCAGCTGCATTG[T/C]TTCTGCCTCGCTATATCCATCTGATCTTCTGTGACGAGGATCATCACTTCTACAAGGTTC	1	2890731	1	C	T	Stalin A
Tcm001s02908254	CACCCACCTCATAAGGAACAGGAAGCATACCTCCAGGAACACCAGATATTGGAACATCAG[T/G]CATGTTGCGACCTGGGGGATAACGGTAGACACGCCCCTTAGGAAGCATCTGCAATCAGCA	1	2908254	1	G	T
Tcm001s02928898	TTTAATAAAAATGAAGAAGAAGAAAAAGCATTTGTACCGATTTCATAGCTGTTGACTCAG[A/C]ATTGGCATCAGCATTTCCAGAACTGCACAATTGTTAAACAAAATATCTACATTACATGAG	1	2928898	1	A	C
Tcm001s02947119	AGGGAAGGAGGAATGAATATGAAAGGCATAAACTTGAAGCATTGAATCAACGCCAAAAAA[T/C]GGTAAGGGTCATGACAGGCACAATTAGTTTTTGATGTTTTGTGCTGTCATTGGTTTTGAA	1	2947119	1	C	T
Tcm001s02963558	GGATGAATGCAAGAGCTGTTTATGGAGAGCATCTGATAAACAAAGTCAAGACAAACTATG[T/C]WATGTAGGAGCTTTCCTACCCTTCCAAGCTTGTTAATTTATTACCCTTTGGCTCTTAAGC	1	2963558	1	C	T
Tcm001s02979511	CTCTTCCCATCTTTCTCATCTCTTGTTCGGCCATGAACAGCCAAAAGAGAACAACCAGCG[T/C]CCTCCAGCATCTTTGCATACTTGATAGTATCCTGTAAATTAGGAAATACTCTGATTTTGC	1	2979511	1	C	T
Tcm001s02994509	TTCGGGGCGCTTTCAGTTGGAATACTAGCTAATTTGGTTAATACAGATGAGAAGACGGAT[A/C]AGAAGAAGGAGGAAGAGGAGAATCCTAGAATGCCGGTTCAAGGTCCGGCTTGTAACGCGT	1	2994509	1	A	C
Tcm001s03014234	CTGATGCATCAGTCTTCAGTTTTGGGGATGAAGAAGAAGATTATGAAAGCGAATGAAGTC[G/A]TGAAGCATTGCTGAGAGTGTTGCATAAAGGTTGGAATGAGAAATGCCCATCAAAGAGTTG	1	3014234	1	A	G	Anchor, Stalin A, Stalin B
Tcm001s03037302	TTGTCAACAGGGATCATACCCACCGGCCAAAAAACACAGGAATTGATGGCACTAAGACTT[T/C]CAGGCCTTACAAGTCATCGAATTCCGACCAAATGTCTTAAACTTCAAACAGAGCTCCCCC	1	3037302	1	C	T
Tcm001s03055435	GCCTTCAGCCCATAAACTCTAAACATYGAAGCCAACATCTCAAACTTTCCAGTCCACGGC[T/C]CAAGTGCCAAAACAACCGAGTCTGACTCAATAACTCGTCCTCCTTCAAGTACCACCGATC	1	3055435	1	C	T	Anchor
Tcm001s03079101	AACGGAGAGTAAGAGAGAGGGATTTGTGGCGGATGATGACGGGAGAGAGAATGAAAGGTT[T/C]AAATTTGAAAGTGTTGACTCGTGRGAGTCGGCATCTRGGGCGGCTCAGAGGTGAGAATTT	1	3079101	1	C	T	Anchor
Tcm001s03081811	GGGTAACGGCTTACAGTCCCTTGAAGCAATTCTACAACCCTGATAAGGCTATAAAGGCTG[A/G]AATTTTGGGGTTAGGTGGAGTTGGACATTTGGGAGTTCTGATAGCAAAGGCCATGGGGCA	1	3081811	1	A	G
Tcm001s03085706	TACCTGAAAAACTTGAGCCAAAGCAGGCAGCACCATTGTTGTGCGCTGGGGTAACAGCTT[A/G]CAGTGCGTTAAAGCAATTCAAAAACCCTGACAAGGTCATCAAGGCAGGAATTTTGGGTTT	1	3085706	1	A	G	Stalin A, Stalin B
Tcm001s03102381	AAAGCATTGCCATGGCATTGAAGAATGTCAACAGGCCATTTCTCTGGGTTGTTAAAGGTT[T/C]AGAGGTGAGAAAAATCGAATTCCCACCTGGATTCTTTGAAGAGACCAAGGAGAAATTAGG	1	3102381	1	C	T
Tcm001s03120217	AGCACAGGCGGTCCAAACTGCAATGAAGAATTTGTTATGCTTTCATCAGGTWGTTCTSTA[T/C]TTATTCCAGTATGTAGGCTCAATGCATATTCCAAGTCCCATAACACCTCGTGCATAGTAG	1	3120217	1	C	T	Stalin A, Stalin B
Tcm001s03137650	TCTTTGTCTTTCTACCCTTTTGTTGGTTCCTCTTTTGAGTTCTGGAATTTGCTCTCTCAG[A/G]TGAAAATATTACAAGGAGATAGTGTTGTGCAAGATGAATTTGTGGAGACACAGTATTACA	1	3137650	1	A	G	Stalin A
Tcm001s03160071	GTACCTCTGCTACAAGGTCCCTAAAGTCCTTTGCCTCACTGTCATCAGTCACATCTTCAC[T/C]ATAATATCTCTTCCCCGCAATCATTCTCATGAGATTATTAAATGTCAAGTCTGCAAACAT	1	3160071	1	C	T	Stalin A
Tcm001s03179709	AGATGCTGAATCGAAAACCGGAGGTGACAACAACGAAAGAGGAGCTGGAGATGATAACTT[A/G]AGGGATTGGTTAAGTTTAGGCCTCAACGGAAATGAGTCTGCAACAGCAGGAGAGTGTGAT	1	3179709	1	A	G
Tcm001s03193199	TCGAAATGCAGAGACTGAGTATCTCAAACGGTACAAGCTCAATGGAGCKACGGACCGGRA[A/C]ACGTTCAAGTCTAAAATCCCCGTTGTCACTTATGAGGATCTCCAGCCTGAGATCCAACGC	1	3193199	1	A	C	Stalin A
Tcm001s03210157	GTGATGAGAGTGCTGGACAGGATGCGAGAACAGCAACTGAATCGGAGACYAACCCATTAT[A/G]CTCGGAAAAGGCGATGCCATTAACATATGGAACCTGTGAAGAAGATGTAGAGACAGGAAG	1	3210157	1	A	G
Tcm001s03234907	CCCTCTATGTCACCTTCTAGTATAGAATTTCATAGTGCTGGACAGTCGTCTCAGAACCAT[A/G]CAAGATCTGATTCAGCCTCTAGTACACTTTCTAATTCAGATTTTCCTCGGGGAGTAGTTG	1	3234907	1	A	G	Stalin A, Stalin B
Tcm001s03251480	TTGATGCTTCCAATAGGTTTTGAAGGTAACCTGAAAGTTTGACTTCATCAACTTCTGATG[T/G]ATCATCTGTTGCTCTCTGAACTTCAGGTACCCTAACCGATTCTTGGAGAGAAAGTAAGGC	1	3251480	1	G	T	Stalin A
Tcm001s03263611	CTAGTCAGCTCCAATGTTGGTCACTCTATCTGTTGAATTGCTTTGCGTGCAAGGAGAAGT[T/C]TCTCAACTTGATCTGCAAGAAAGAGTTCTTGAAGACTTTGTGTGGAATGTGGGGTGGATT	1	3263611	1	C	T	Stalin A
Tcm001s03285267	TGACAAGGGACCGTGACWAGGCTGAGGATTTGTCTCATGTCACTTTGGAATATGGTCTGA[C/G]CTACGCTTAGGGCTATGTCAGGTCTCATGTTGAAGAGCGTACGGCTGAATTCTTGAACCG	1	3285267	2	C	G	Stalin A
Tcm001s03300139	TGTTTTCTGGTTTCGGCTGCTGACATTTACCGGCCGAGTTTTGGACAATCTTATCTGGGG[T/C]TTGGGACTYGGATGTGTGTTGAAGTTGTTTCTGATTTTAATTGGCTTTGACTTGGAATTG	1	3300139	1	C	T	Stalin A, Stalin B
Tcm001s03324245	GCCCAGAAGAGGGGTCATGTTTTGTCTACAATAGTAGTGGTACAAAAACCCATGTGATTA[T/C]GAAACATAGGACGTTGCTGGTTTGTAACTATTTTCTCCTTAAATTCTATTTATTTTTCTT	1	3324245	1	C	T
Tcm001s03343872	CAAAATTCTCCTGACCATAGCTTTCTTCAGTAGGTTCCCCTGTTATTTTTGGTGATCCAT[A/G]ACTACCACTCGAAGCCTCTTCAAGGSTATTCTTTCTGTCCGCAGAATCACCTAAAGCGTC	1	3343872	1	A	G
Tcm001s03366457	CTGTGTTACATACGTCAGAAAACCTACTCCCCCTTGCAGAGAAAGTTAAATTGGTGAGCC[A/G]GTGCATAGATGCGATAGCATATTTAGCTTGCAAAGAGAGCCAGTTTTGTATRTCTGGCAG	1	3366457	1	A	G	Anchor
Tcm001s03391969	AAAGCATCAAGCAGGCACCCAAGCAGTAGCGAATACAACATTATGTCCTTTCCAAGTAAG[T/C]ACAAGATCGTCTTCTTCTTTCTTGAATCCCCATCCAGCTGCATGCTCATCAAGCATGGTT	1	3391969	1	C	T
Tcm001s03415337	CCCTTCCACAAACGGTGCCAYCCTTGGCATACCAGCTGTAACCTATTGCAGAGGTCAAGG[A/G]AGGGGAGCTTTTTAGAGTTGCAATGGTGGACTGTGATGGAGGTATAATAAAAAAAAACGA	1	3415337	1	A	G	Stalin A
Tcm001s03431545	TCATTTAAGTATTGCAAGTCTTTATTTTTAGGCATTGGATYATTGCCACTCACAAGGTAT[T/C]ATGCACCGAGATGTGAAGCCCCATAATGTGATGATTGATCATGAGCAGCGGAAACTTCGT	1	3431545	1	C	T	Stalin A
Tcm001s03445597	TTTAATCAAGCAGGTGGCTGAATTAAGCTCAACCAAAGAGATTGTTGGGATGATTCGAGG[T/C]TGCATAAAAACCGTTACTTGTGGCAAAAAGCTCTCGCGAAATACCAAAAGTGATCCCACC	1	3445597	1	C	T
Tcm001s03464547	TCGCCGGAAAGTTTATCTTTTTGGTCAACGTCAATACTTGGATCCTCTGGTCCAGCAGGC[A/C]MATTCAAGTCAAAGTCACGTTGACTTTGGCTRGACRATTTAACACCTTCACCGCTGTTAC	1	3464547	1	A	C
Tcm001s03486520	CTGCAAATATGAACAAGGGCTTCCATTGCTTCATACAGTTGAAGATAGATCTTCCTCTCA[T/G]TTGATTTTCTGATTTTATTTTTTCGCATCTGAAAACCATGTTTAACAATGGCTTTAGAAT	1	3486520	1	G	T	Stalin A
Tcm001s03504141	ATGATGTTGGTTTCGCTGCCAGACATCTATCCTCGTATAGAGAGAGAGATTGAAGAACAA[A/G]ATGATGAAGATGAAAGCCATAAATTACATGAGGCCAGAGCATTGCTTGAACCTGTCTGGT	1	3504141	1	A	G	Stalin A, Stalin B
Tcm001s03515587	ATAAAAGCATCGTATGTGCATTATCTGGATCAGCTGAAGAAGTGCGCTGCTGTGGGAGAG[A/G]TCAGCAGGAGGTTTTCCACAAATGAGAACACATTTACTGTTGGAGGGGCCTATGCTGTTG	1	3515587	1	A	G
Tcm001s03531746	AACGTCTAACTAGGTCAAAATCTCCGCCAGATGGCTACAAATGGAAAGGCAACGAACATT[T/G]TATGGCATAAAAGTTCTGTTGGTAAACTTCATCGGCAAGAGCTACTTCAGCAAAAGGGTT	1	3531746	1	G	T
Tcm001s03555871	AACAGCAGCTTTAGTGTAGTTGGCATCGTCAATATGCATCCACATTACATACTTTCCCAT[A/G]TTGTCATTGTAAATCACTTTTGGCCGCTCCAACACATTGGATTTGTGGAGATCATGGGTT	1	3555871	1	A	G	Anchor, Stalin B
Tcm001s03568616	ACATCTAACCTGACGCTGATTTTCTTGCAGTTATGTGGTCGACGCTGCTGATCCTGATAA[A/C]CTGAGTATCTCAAGAAGTGAGCTTCATGATTTGCTGAGCAAATCCTCACTTAGTGGCATC	1	3568616	1	A	C	Stalin A, Stalin B
Tcm001s03589576	TAGTTAAATTGGTCAAACAAAAGTCTAAAAGAGCAGTACACACCTCCTCATCACTCCTGC[A/G]AACCAATGTGCCAGACTCTTCTAAAGGTTGTATGATTTGCTTGATACCTAAGAGATCCRT	1	3589576	1	A	G
Tcm001s03604001	GCCAAACAACTTACCTATGAAAGCAAACTTCAACATTCGTTCTGCGTGTGCTGGAATTAC[T/C]TTGTGAAACCTTCACCTTKACTGAGTGAGCAAACTTCTTGAGRTTCCTAAACCTAGACAA	1	3604001	1	C	T	Stalin A, Stalin B
Tcm001s03629759	AAGGTGAATTTTATCTTGAAGGGTATTGGGTGGAGATTGTTGGAGGCTATGAAAATACTA[A/C]GGAGAGGTATTTGGAAATAGAGAGAGGGGTGCCTAAGTTGAGGAGGAGACATGCAGAGAA	1	3629759	1	A	C
Tcm001s03648362	CCGAGCTGACACTATAGCTCCTAGGCAGAGTATTGACTTGGCCTGTAGGGCAACCCATGA[T/C]GGTGCCATAATTGATCCTGTCCGAGTACTCTGTCATGCTTTTTATGTAGAAATCCCTGGC	1	3648362	1	C	T	Stalin A, Stalin B
Tcm001s03670009	GTCTCTGATGTTCTCATCAGGCCTTTTTCCTTTGCTTGCCTTCATTTTGTCACACTTTGT[A/G]AAGACAAAAGTCATTGGTATCTGAAAGCAGCAAGGACCAAAAAAAAAAAAAAAAAAGAGT	1	3670009	1	A	G
Tcm001s03683027	AAGATTTTCTACAGTCAGAATCAGACCAAATACCTAACAGTTTGAAGCAGGTTTCGAAAA[T/C]CACGATGTCCAATGAATTCTCTCAGTCCTTAGTAAGGGTTACACAAGCTATGACAGTGGG	1	3683027	1	C	T	Stalin A, Stalin B
Tcm001s03704740	GAATCAAAATCAAACCAATTCGAACTCCGGTTCGGATGAACCAAACCAACTGGTTTCCAT[T/C]ATCGACGAACGKAAGAGAAGGCGCATGATATCGAACCGGGAATCAGCCAGGAGGTCACGG	1	3704740	1	C	T	Stalin A
Tcm001s03731228	TTGGAGTAAGGAAaCGAGAAGGgAAGAATTGATTGTCGGGAATTTGgATTTTGGAGTTGA[A/G]CAACRTAGAAGAATTTGTGAAGAGACCGTCGCCAT	1	3731228	1	A	G
Tcm001s03734513	AGCAAGTATGGGGAGGTGACACAGTCTCTTAAAATTTCCAAGAAAGGAATTGGGTTTGTT[A/G]CTTTTGCTGATCCTTCGATGGCTAAAACCGCCCTTCAAGAAGAAGAGCACATTATTCTCG	1	3734513	1	A	G
Tcm001s03756256	GTCTTGTCACCATCCTTAGGCCTCATTCGTGCAGCTCGCAGCCCCACCCCTCCCACCCCT[T/C]TCTCTGCCTCTCTCACTTTTGGATTTAATTTTATCAAACACTCTTTCACTTTCACCAAAC	1	3756256	1	C	T	Stalin A, Stalin B
Tcm001s03782153	AGAGATTGTGTCCTTTACAATCATCTCATTGAACACTCTCAAAGACCAATTTAAAGTGCC[A/G]CATTTTGCATACATTGTGATTAATGCATTGCCTAAAGATGTTTCTAAAAAAAGATCATGC	1	3782153	1	A	G
Tcm001s03804376	TGAAGATTYCCACATTTTGAGTACATAGCAACCAGGGCATTATTGACTTGAATTCGATTA[T/G]GGGTTTCAGATTTAATTGCCAGTGCATGAATCTGTCTTCCCTGAGAAGGTGATGACAAAT	1	3804376	1	G	T	Stalin A
Tcm001s03832066	CTTTAATCGCTTCCAAATCACTGCATCGGCCCTCGAAGAAGCTTATCAACAAGCACAAAA[A/C]AAGAACTTGAGGGTGAAAGGGGTCTTAGTCACCAACCCCTCTAATCCATTGGGCACAACA	1	3832066	1	A	C	Stalin A, Stalin B
Tcm001s03846976	AAACATCCAGAGGGTATCGAAGATTCATGGGATTGGTGGAGGCGCTTGATTGTGGATAAT[T/C]ATCGGAGAACCTTCCTCCTAGTTTGACAAGCAAATTCCTGATGGATTCTTGGTCCTTGAA	1	3846976	1	C	T	Stalin A
Tcm001s03863673	ATTTATTAACTTGCTCATAAACAGGGAATGCTACTGTTTACAAACCAGAGATACAGCACC[A/G]GTAAGGGTWAAAAAGCGAATAATTCATATTGCATATAAAAAGCCAACTAAATGTTGATAG	1	3863673	1	A	G
Tcm001s03876487	TGCAATATATAGGACAATTTTATAATCTCCCTTGTTAGCTTTAAGCTTGCCTTGAATGGT[A/T]AAAAGACTGGATGGGGGTGGGGGGGTCCAAAGCTCACGTGGGCATAGTTTTGTCTCTACC	1	3876487	2	A	T	Stalin A, Stalin B
Tcm001s03899697	TGAGATTGAGACTTATAACAATAAAGTAAAGAGCCGTGATAAAAAGATTGAAACCAGCAA[A/C]GGAACAAATGATGTCGATCAAAATAGTGGTGGCTCAGGGTGAGAATAAAATTTAGATATG	1	3899697	1	A	C
Tcm001s03920783	GGATCACAGGATTTCGAGATGATCCACTCCGCATAAAAACAGCAAGAAATGCCATCTCTT[T/G]AAATATGTAGTAACAGATGAGATTCTTTCCCTTCACTATTTTCATTCTCAAGCATCAACT	1	3920783	1	G	T
Tcm001s03946920	TGATTACAGTTGAATCAACCGYCTGATACTGCTGTTTTGATGATCATCTTCCTCCATGCA[A/C]CAGCTACTTGGACGTTGAAGTTCCAAACAAGGCGTTTCTTCTACAAGGTTAGCAAGCTCT	1	3946920	1	A	C	Stalin A, Stalin B
Tcm001s03970013	TACCGATCAACCTGTTCTGAAACTTATTAAACAGCCATTTAAAGGCTCATACTTCATAAT[G/A]CCATAATACGTGTACTGTTCAAAGTGATGCCATTTCATATGAATAAGCAAATCTTAGAAC	1	3970013	1	A	G	Anchor
Tcm001s03975637	ACCTGTTTTAAGCTTAGCTTTGTAAACCCGACCCGACCCACCTGTTCCGATGATATTCTC[A/G]TCTTTCAGAAACGGGAATATTTCCTCTTCACTAAACCCGACTCGTTGGAATGCGGTGACT	1	3975637	1	A	G
Tcm001s03999392	CATGAGAAGATCCTCGGCTCATTGCCGGTAACCTTTTAACTGCAACCTGATCACCATTAG[C/G]CATAGCTCCCTTGTACACAATCCCAGCACCTCCTTTTCCAATAATGTTATCCTCCTTCAA	1	3999392	2	C	G
Tcm001s04018061	CTTTATTTTTGCTTCACAAACGTTGGGAACAGTGGAAGAACAGTCTTTACCAGTTCAGAT[A/G]ACCATTTGCCTGAAGCGATTTCCATTAAAGAAGCTTTTCTTTTTCCTTTTTTTGTTGGGG	1	4018061	1	A	G
Tcm001s04028779	TGTTCCCGTAAGGACCATTTGTGATCACAGGCGAAAAGTTCATATTTCCTGARGATACCG[T/C]TTCGTCTTTAGGCTTCATAGCGTGGTGGTCAATATTATAAAACTGCTGAGAATTGGCAGG	1	4028779	1	C	T
Tcm001s04047754	TGTTGGCTACTGCGTTTGCCGAGACTTGGCTTTCACTTTCATCATTAGACTTGTCGACAC[T/C]GYGTAGGAAAACACCTGTCAAAGAACAAAAATAATGTAATCTTTGTTAAAGCAACCACGA	1	4047754	1	C	T	Stalin A
Tcm001s04059262	ACAGCATGAGTTTTTCTTACTTGTGAAGGGCTAAGGTAGGTTCCAATCCATGACTACTGC[A/G]AATGATCCTTCCTTTAGAGTGCATGGATGACATAACTACAACTTTGTTAGAATAAACTAC	1	4059262	1	A	G	Stalin A
Tcm001s04073851	TCTTCCCTTCTTCATTGGTCCAGATTTAAAAGTTTGGACCAGCTGCGAGGATCTCCYCAG[T/C]CAGCTTGTTGTCCTTGCCAATCTTGTAGTTTGTGAAGGTCTCAAAGTTCTTCTTGAACAG	1	4073851	1	C	T	Stalin A
Tcm001s04090741	TAAGGTGCTTCATCAGTTATGGTTGCAAGAGGTGCTCTCTGGAATGCCTCAATTTTCTCT[T/C]CCAAAGGTAAAGCACATTGGGAAGATGTGAAAAGGGAGTATGTTAGGAAGGTGGGTTTGT	1	4090741	1	C	T	Stalin A, Stalin B
Tcm001s04101072	CCAATAATTCTCTCTCCTCGTCCGAGTGCAAATCCCCGACCCGCACCSAATTCGACCCCA[A/C]GGAAGTGGGCCGGGACTTCAATGAATAGACAGAAGAAATCTCTGCTGGGGCTGACCCGGA	1	4101072	1	A	C
Tcm001s04117847	AGGAAAGAATAGTTATAATGTTAAACAGTAATTTTGAAAGATTGAAGCTTACTCCCATGG[A/T]ACATCTCCAACAAGCATCCAGTCCCCATCTTTATCTTCGTATGTAAGCACATATTCTGAT	1	4117847	2	A	T	Stalin A
Tcm001s04141336	TCTCTTTAGCCTTTTCTAGATGACCATCTTATTTTCCTCCTTCCTATTCTACAGACATCT[T/G]CCTCCATAGCCTGCATTTCTGAATAATGCTTGCTTTATGTCTTCAGAACTTATCAATGTC	1	4141336	1	G	T
Tcm001s04158784	GTGACAGAAAYRGAMAKGGAYAGGGATAGKGAWAGTGAAAGGATAGAAGTCTATAGAGTT[T/G]GATTGGCTGGTCATCTGTCTTAATGAGTTAAGGTAATTCTCTTTTTTTTGTTGTTTTCCT	1	4158784	1	G	T	Stalin A, Stalin B
Tcm001s04185212	CTTGCGTATTCAAACTATCTCAATCGTCTTCTTCTCTTCCAATGACACCATCCAAGCTTT[T/C]ATCGGTAGTAAATCTCATGTCAGTTCGTAAAACTTCCCTTCCTCCTTATACAGCCTCTTT	1	4185212	1	C	T
Tcm001s04205670	ACCTGCAAATATATGGTTGAAACCACAGAGGAACCTATCTTCTGGCAATGGGGGAATCAC[T/C]TGTGTTCTTTTGGAAACTCTCTGATCAACATCATAAACAGATTCTGACCCACCTGGTATA	1	4205670	1	C	T
Tcm001s04218222	CTCCAACCGTTGGTGGCTCCCACTGAGTATGTGCTCCTTTTGTCTTTGCCTTTCGTTGCT[G/A]ATTGCCAGTGCCGATTATCTTTAGTACCATTCCCTTGTTTACATGATCAAATAAGGATTT	1	4218222	1	A	G	Anchor, Stalin A, Stalin B
Tcm001s04227951	TACGAACACCCCTCAAACTCATCTCCAGTTGGTTCTCTAGATTCTGCAGGTCTTCAACAC[T/C]CAAACCRTGAAGCTGTTCACCCATCAGTTGCCTGCTTTATCAGATCATATGTGTTGGTCA	1	4227951	1	C	T	Stalin A, Stalin B
Tcm001s04248613	AAATATCCCGGTTTGACCCTACGCTGAGCAGCATTATTTATCAGGGTGATGCAAAACTGG[T/C]TGTTGGGACTGTCGAGTTTAACCTTGTCAATTATATAAACCGAGTTGGATGGGCCACATA	1	4248613	1	C	T	Stalin A, Stalin B
Tcm001s04263682	CTTTTGATTTCCTAGCTTTGATTTTGGCTTTAAGTTGGGCAAGAGGGGTGAAATCACTGT[T/C]AGAGGAGGGGGCTTCCATTTCACAAGAGGGAGGTTGACTAGAATTAAGGAGTGYTTTTTT	1	4263682	1	C	T
Tcm001s04271651	GGATTCTCTATCAGGGTGAGGCAAGCCCTTCCGATGGAATTATTAAATTTAACAGTTTGG[T/G]CAATTTGTTCAGAGTAGGATGGGTTACATATGCYAACAGGGTGCCGCTATGGGAGCCTAA	1	4271651	1	G	T
Tcm001s04285542	AGTTCAAGCTTTGATATAAAGGAGACAAATGGAAAGAATGCCAAAAACACCAGAATTATA[A/G]TTGCCACTTCAATTTCAGCGGGTGTTGTGCTTGTTGGAGTGTTAATAGCATTTACGATTT	1	4285542	1	A	G
Tcm001s04307337	ATTTCTCAGCACAACTTCAGTCTTTCCCATCATATTGATCTGAAGCAAATCTTACCTGAR[T/C]GGGTGAAGATTGGATTTTCAGCTGCTACAAGTCATTTTCAAGAGGGCCATCGACTTTTAT	1	4307337	1	C	T	Stalin A, Stalin B
Tcm001s04313082	AGTTTCCAAAATGACTGGGATCCGAGTGACGATCATGTAGGCATCAACATCAACTCCATC[A/G]TTTCTGTGACAAATGTCACATGGAAAAGTAGCATTAAGAATGGATCAAGAGCAAACGCAT	1	4313082	1	A	G
Tcm001s04329757	TAATGAATTCTTTGAATGTGATAATGTGAGTACAGGGCAACCGGTGAAGAAGATGTGAGG[T/C]TTAAGGTGTTGTATTGTGGGATATGCCATTCTGACCTTCACAATATMAAAAATGAATGGG	1	4329757	1	C	T
Tcm001s04338930	GTAAATGAAGTGGGAAGCAAAGTWGAAAAGTTCAGAGTTGGAGACAAAATTGGGGTGGGT[T/G]TCATAGTGGGATCATGTCGCTCCTGCGAGAACTGCGCCAACAATCTTGAGAACTACTGCC	1	4338930	1	G	T
Tcm001s04341870	AAAACAGAAATTATGGCCAGGTTACAAGAGGCAGATCAACAGCATCCCAAAGAAGCTATT[A/G]GATGGGCAGCTAGAGACGCTTCTGGCCACCTTTCCCCCTTCAAATTCTATAGAAGGTTTT	1	4341870	1	A	G
Tcm001s04374599	GCTGCCACTAGTCCTAGCACGTACATGAAAACGTTGGAAGTGTTGACCCGTTTTCCCATC[C/G]TGGGTTTACTCTTTTTCCTATGTCGTTTTGCGTTACGATGCTCTCACCTCAGTCGTCATC	1	4374599	2	C	G	Stalin A, Stalin B
Tcm001s04388214	GAAGAAAACCAAAGCGGTAGCAACCGAAAAGCAGCTTCAACGAGGCCACAAGAGCAAGCC[T/C]TAAAGTGTCCGAGATGTGACTCTCCCAACACGAAATTCTGTTACTACAACAACTACAGCC	1	4388214	1	C	T	Stalin A, Stalin B
Tcm001s04406410	AAAAGTTTCAAATCATGGAGGCCTAACAGATCTGTTCCTGTAAGCACGAATGGAACTCTC[A/C]CTGGAGAGTTGTTAAGGCAAAACAACCAGCCGGTAAGTTTTGGTGTGAAAGGAGAAAAGT	1	4406410	1	A	C	Stalin A, Stalin B
Tcm001s04420264	TCACAAGAGCAAATTGTTGGAATGGATTGTTTGCTGCTGCTTGACAMAGCTAAAATTCCC[A/G]AAGGACTGGATAAACACTCTGTTCATGTTGTGCATGTAAGCTCTATGGTGATGAAAAAAC	1	4420264	1	A	G	Anchor, Stalin A
Tcm001s04441556	GAGCCTCTGCCGGAAGCTTGGACGATGAGGAACGTAAAACGATGATAACGAAACAAAATG[A/G]TGGCTGGAAGATCGATTTCTTCGGGAAGAAACCGGCTACGCCATTGTTGGACATCATCAA	1	4441556	1	A	G
Tcm001s04459466	AGAATAAATAAACAAAAATCTTTCACCTCTAATAGYGGAGATTTCGGTGGACAGCCTACA[T/C]TGTTAGAGAGCCCAAGATTACCCACTGCTCTTGTTAAAGCATTCTCTTGATCAGAATCAA	1	4459466	1	C	T	Stalin A
Tcm001s04482680	TGGGCTGAGCATGCAGATTTGATATTGCAGCAAATTGCTGCTGACGGAACTGCATTTGTG[A/G]ATGTCTGGTGTTGATAGGATTAAAGGCATTGCTATCCATTGGCAGCTCTGATGGGTTTTC	1	4482680	1	A	G	Anchor
Tcm001s04494874	CCTCCAGAAGGATATAAACTTATTTTCTGTTTCATATACAGGCAAAGCCACTTCTGGAGT[T/C]AAATAAAGTAAASGAATTGGTAGATCCTCGGCTAGAGGATAATTATGATCCAGCTGAAAT	1	4494874	1	C	T
Tcm001s04515224	TATGATCTGAGATCAGATATTCGGGCTCTCGGGGTTTTATTGATGCACATGTTAACTGGG[A/G]GAAATTGGGCCGGGCTRATTGAAGATGACATGATGATCCAGGGGGCGGCCCTTGCTCGCG	1	4515224	1	A	G	Stalin A, Stalin B
Tcm001s04528232	CTCAAGCCTCCTCTCGCCTCCCAGAAGACACCGTATTTTACTCCATCTACCCAGACAATT[T/C]CCTTTCYCAAGACTCCCTTCAATCCCTCCACCTCCAAATCCTCAACTCCATTTCCCCTTT	1	4528232	1	C	T	Stalin A, Stalin B
Tcm001s04545729	CTTTATCAACCACCCTCCTCTCTTCACAACTTTGCCACTGTCCCTTTCCCTTCTTTGGGG[T/C]TATTTTTGTCTGRAATTTAACAGTTTCAGACTCTCTCAACCCCAAGCCCCAATCAGAAGA	1	4545729	1	C	T
Tcm001s04561642	GGTCTCACTTCTACAATGTCTCTTGCTGGTTCTTTGCAATTGTCCCATGATTTGGGACTT[T/C]GCAGGAACCAGGGATACAATAAAAAGTTTAAGGTACAGGATTCCTCCCTCCTTGTCTCTA	1	4561642	1	C	T
Tcm001s04597999	GAGTTCCATTAGAGGCACAAACGTTGGTCACAGACTCTGATGACTGGCCATCCTCGCCAA[A/C]CACAATCTCTGAATCACTAGCAATTTGTTTTCGGCCATTGAATATCTGCAACACCTTCAG	1	4597999	1	A	C	Stalin A
Tcm001s04622159	CTGTCTCTCTTCCCTCCATCTTTCTGAAACATATTTCTTTCTGCAGGAGGAAGCTCAAAA[A/C]GTTTGATGATAGTTAACATTTGTCCAAATGTTCCAAATCTGTCTGAGACATTATCATCTC	1	4622159	1	A	C
Tcm001s04632234	TTGATGGTCTTCCAGCAGAATTCGTGCTTGGCAAGAATGGGAAACCTCCTAGTAAGCAAT[T/G]TTTGGAAGCTATGCCTTATAYTCAGTCATTGCTAGCCAGTGGATTGGCTGTTGGTTACCA	1	4632234	1	G	T	Stalin A
Tcm001s04650303	AGAGGGAGGAAAGCGAGGCGGAGAGTCGGTGGTTGAGCTTGTGGCAGTAGCTGTAGCCAG[T/G]TGTTGTTATTGCCACTGGCATTTGCTTGTTTTGGTGGCTTTAGTTTCTCTCCTGTTTGTC	1	4650303	1	G	T	Anchor, Stalin B
Tcm001s04673415	ATCCACAGAACTTCAGTTGTGTCTCAGGACTTAATATATCGTGCAATAGGCCATAGAGCT[T/G]GACAGCAGGGACCAAGGAAGGAGGTGGTGATCCAGTGGCAGCCCTGAAAACGTCCATCAT	1	4673415	1	G	T	Stalin A
Tcm001s04688853	AATCTCCTTTCAGCCTCGTGGCCTTGGCCCCTTGCCTACAATCAAGGAATGCTGAACTCC[A/C]CTGTGTTCCCAAATTTGGCCAAAATGGGGTAACAAGGACAGGATCTCGATCATGAAGTTG	1	4688853	1	A	C	Stalin A, Stalin B
Tcm001s04703589	AATCAAACATATATCAACTTGTCCACTAGCTAAGGATGATTGCATGGCTATGAAACCACT[A/G]CTACGACCCATCAATTTCACAATGCCAATTCCATGGTACGCACTATGTGCCTGGTAATTA	1	4703589	1	A	G	Stalin A
Tcm001s04729658	TTGTTCCTGCGTAAACTTCGTTCTAAACCTCTTCCTTGAACTCCCTTGATTCGAAACATC[A/C]TCTTGATCGTCCCTGCTGTGCCCTCCCCCRCCTCCTGACGTCGACGGTAAAGCTAATGGC	1	4729658	1	A	C
Tcm001s04750469	GCATATGAGATAAATCAAAYCAAGCTACCGCTTCCTCACTCATGYCTTTTGCCTTTTTAG[A/C]CAATAAATGCGCCACTTCATTACACTCTCTTGAACAATGGAGAATAGCATCACAATCAAT	1	4750469	1	A	C
Tcm001s04773041	CTCTTCTCGCTAATGAAATACCAGGATTCCTTTTACAACTATCATCAGCGTTAGTCTTTC[A/G]TGCAGCCATTAGGTGGGGGATTAGCTACACCTTATAAGAATCTCACGACTAGGATGAAGA	1	4773041	1	A	G	Stalin A
Tcm001s04790892	TCTTCGAACTCGCTTAAACAAACTGCGCATTCCAACGCTCCTTTCCCCATTTTAAGGTCC[T/C]TCACGCAAGAATATATAAAGACCGGGAAACTCTCAATCACGGCCGAATCAAGACCTTTCC	1	4790892	1	C	T	Stalin A
Tcm001s04806639	GCTTTACAGATGTGTCTGCTCGATCATTCTATGAGCCACTTTTAGTTACGGACTTTGTTA[C/G]CAAACATTTCAAGCGTACAAGCTTGAAAAGGCCTCTGTCTGATCAAGATTGTGTTAAAGT	1	4806639	2	C	G
Tcm001s04832868	GTCCGTTCATGGCGGCTTCTTCGTTCCCTCATGGAACTCCTCATTCCAAGCTGCAACTGC[A/G]CCTTCGTCGACGACCATGAGATCAAACATGAAAATTACCTTCGCAGCTATTATCCACAAC	1	4832868	1	A	G
Tcm001s04847973	CAGCATCTCTATTAACTGAAACGTCCATCCCACCTCCATTCTCTGCACAAACATATTTCT[T/G]CAATGTCACTGACTTGAATTGAACCTGTGTTCCATCCTACATTTCAATATCCACAAACAT	1	4847973	1	G	T	Stalin A
Tcm001s04861426	CAAAAAGACACCCAAAACAGCTATTGAAAATGGTTGCSGGCCTCCACTCTCTAGGCCTTT[A/G]CGTGCTTCACCTTAATGTCACATCTGTTGAACATATGGTCCTTTATTCTTTGAGTGTTAA	1	4861426	1	A	G
Tcm001s04881291	TGATGCCATCTCTAGAGAACAGATGCTGCAGTATGGAAGGAGTGAGGCTGGCATGTTTTA[T/C]GGTCTTACCATTCATCAGCTCTTCCACAGGCCTTCTCAACTCTGCCACGGTTTTGGTGGC	1	4881291	1	C	T
Tcm001s04889653	AACTACTTGTCATACCAACTCAAGCAAAGAGGATATCAAAACAGACCTGCTTATGTCTCG[A/G]ATATGTCATTAGAGGMGGTGTTACTGGTCGAATTAATATCYGAACCATAAATATGCCCCA	1	4889653	1	A	G
Tcm001s04909095	ATATGTGAAGATGGAAGAGCACAATTTCTTCAGTGCAGACGAAGCTTGCAATTTCTTTTC[A/G]GATGAGCAAGCTCCAAGTCTTCATTGGTATTCTCCTGAACAATGGAACTAAGCGGCGAAA	1	4909095	1	A	G	Anchor, Stalin A
Tcm001s04937372	TCGATAGCGTTTGTACCGAGGAACTTGGATGACGAAGAGGTTAAGGATGGGAAGAAGAAA[A/C]AAGGGTTCTGGTCCAAGTTGCTTGGTTTCAAGGGGAAGAAGGATGTTCTGACGCATTCAA	1	4937372	1	A	C
Tcm001s04960024	TCCGTGCCAGTTGGTCTTACTTTCACTTGTTTATACTTTTCTACTTTTAGGAAGTTCTCA[T/C]TAGTGCTGAAAACATACTGTCTACTGCTTTCTCCAAGTGGGAAGTCATTCTCTGCAAATC	1	4960024	1	C	T
Tcm001s04983991	CTAAGCTGGTTAGGGATAAATGGAGTGGTGGGCTTTATGCTGTCAAGTATATTGAAAGAG[A/G]CTCCAAGGTACGTACTATATTTTTTTTGGCTTCATTTCAGTTGCTCTCCAAGGTTTATGC	1	4983991	1	A	G	Stalin A
Tcm001s05009978	CCWGACCCCAGAACCGACCACCCGCACCCTTAACGAAGTAGCAATAAAGTAAAAATGTAA[A/C]AAATGGCCCATGCAGGTTTCGAACCTGCGACCTTCGCGTTATTAGCACGACGCTCTAACC	1	5009978	1	A	C
Tcm001s05060042	AATTTTTTTCCTTTTATCAAATTTTAATCGGAATGTTGCACACAGATCCTGCTGGTGCAG[T/C]GGCTAATCAGGCGAGCAGAGAGGAAGCTGATTCACGATCAGTTTTTGTTGGCAATGTGAG	1	5060042	1	C	T	Stalin A
Tcm001s05073816	CAGCAATGATGAAAGCCAGCTCGAGAGACTGAGAAGCATTAAGCCTTGGGTCACACTGTT[T/G]TGTGATAACGTGAGCTTAAGTCATCGTAAGTCACTGTCTGAGACCCTCCAACGCACTCTG	1	5073816	1	G	T
Tcm001s05090286	ATCCTCGCACATCTAATAATTCAAGCTTAGGGCAGTTTTCAAGTATCTTGAGCACACCTT[C/G]TGTGCTAATAAGCAGGTATGCCATCTCAAGTTGCTTGAGCTTTGGCATTGTGGTAGCAAT	1	5090286	2	C	G
Tcm001s05115485	AAGAAGTGTTAGAAGTCATTGCAGCCAAATCCCCTGATAATTATGCAATTGGTCCACTTA[A/G]CTTGCTTWGTAGGCAAATTCCAGAAAGCCAATGCAAGTCACTAAATTCAAGCTTATGGAA	1	5115485	1	A	G
Tcm001s05133331	TCTCCTTCCAGCATTTCCTTCAGACCGGACCCTTAAACGGCTACCAGAGTCCACACCAGC[T/C]GGAACTTTCAAACTGATCCTTTTTGTTCTCCTTACTCGCCCATCACCAGAACATGTATTG	1	5133331	1	C	T	Anchor
Tcm001s05149108	ATTACCTGATCTGCCAAGAAGGTCCACCATGCAAGCATAATGCTTCAAATTTGGCTTTAG[A/C]AAAWAATGTTCCATTCTACCAAACAAAAACTTCCCTTCTTCAACAAGGCCTGCATGGGCA	1	5149108	1	A	C	Stalin B
Tcm001s05163822	TATTTGTTTGTGAAGGTCAAGAAGCTGGAAAGGGAGAAAAAGCTAGATGCTATTGTAGAT[T/C]GCAACCTTAATAAAAATTACAACATCCAGGAGGTGGAGGCTATGATCCAAGTTGCATTGC	1	5163822	1	C	T
Tcm001s05184730	CCGCTCCCTTGAAAAATTGTCCAAAAAACATGGCCCCGTCATGTTATTGCAGCTAGGTAG[A/C]ATACCTACTGTGATTGTTTCATCAGCCAAAACCGCTAAACAAGTCCTCAAAACTCATGAC	1	5184730	1	A	C
Tcm001s05204438	TAAGTGCACCTTCTTGCATGGCACTTGGGAGGTCCTTCATGTCTAAGGGTTGAGTTTTCT[T/C]TCTCGGCTTCATGTTCGTGCTTTAGAGGGAAGCGGTTCTACTTTCGGCCATCTTTTGACT	1	5204438	1	C	T
Tcm001s05220850	GGCATCAAGATGACTTTAGAAATCTCTTCCTCCGAACAATGCTTGCAATCATTAATAGCC[T/C]ATGATGTATCTGACCATCSGCTTTGTTGACCTTAAGCAATGTATTATCCTCTCAACCAAT	1	5220850	1	C	T
Tcm001s05242854	AGTTTGAAAGATTAATGGTCTCCATATCAGTGAAAGTGTTGTTTATGTTGTTAGAACCAG[A/C]TGAAATAGAAGCTGGGGTTTGAAAAAGATAYTGCAAGCATTGCAGCTTAGCCATTTGAAC	1	5242854	1	A	C
Tcm001s05259423	CCTACACAACTTAAGCAAAAGAAAGCACCCCAAATTTCRAGAGGAAAAAAGAATAAAGAA[A/C]CAACCAAATCTAAAAATAAGAAGGATGATGAAGAAATACACACGCATGCAGATGCATATC	1	5259423	1	A	C
Tcm001s05271529	AGAAGAGTTAATGGATTTTCCCTCTAGGGTCAAATGGCTCTCTGGATCTGGTTTAAGCGC[A/G]TATCCATGCTTTCCATTTGAGGGCTCTATCTGTTCGTTATTTTGCATAGAGTTATCATGT	1	5271529	1	A	G
Tcm001s05298728	TCTTTTTATTTCACTCTGATTCTTATGTTAGATCTCAATGACTTACAGCATTTGCAGAAG[C/G]TGTTGCAGAGACAAGCAAGCTTAGTRGGTGAGAGTTCACTCAGCTTTGATTTAATAATGA	1	5298728	2	C	G	Stalin A
Tcm001s05312235	CCTAACTAGCCCTCCTCATGCTGCTCCAAGGAAACTTCACCTCTCCACCGCCGCTGCTGC[T/C]GCTGCCGCCACGACCCGAGGCGTAAGAAACCTTCCCCTTCCCCTTCTCAGCTCCACCATT	1	5312235	1	C	T
Tcm001s05330651	CATTTTGCAAATGCCTCATCTCAAGCCCATCAAATTGAGCATCAGCCTCATCATCAATTT[T/G]CATGTCAGAATCACCCTTGCAGTCTTGATTTTTGTATCCACTAATCCTAGTAGCTTGGTA	1	5330651	1	G	T
Tcm001s05352214	AATCTCTGCTGTTCTCCAAGCGAGAGGATGTCTTCCCAGTTGACATTAGCATCCCAACCA[A/G]CTTCCTCTCTTTCCAAAAGATAATTCAATCGAACATTTTCAAGAATAGTTTTCAAACGTG	1	5352214	1	A	G	Anchor
Tcm001s05377154	TTGCCTCAATGAAAGATCAGGGTCATTTGACTGGGAGCATTCGTTTATGAAGAGAATGGC[A/G]TCTAGCAAGCTCTCTTTAGCTAAACCAAGCATGTCATAAGCCTGAGCTCGTCTCCATAGG	1	5377154	1	A	G
Tcm001s05391347	AAGTAAATTAATTTTTCTTTCCCTCTTCACCACCTTCTTCCAGGTAAGCCTTCTTTCTCC[T/C]ATCRGCWCTAGCACACAGACAAATCACAAGGAAACACGCGGCGTACATCCCATGGACCTT	1	5391347	1	C	T	Stalin A, Stalin B
Tcm001s05410199	AAGGTGGCAGAAGCCCAAAGAAAAGCACCAAGCGCAATGACATGAGCACGATTGTGATGC[A/C]TAGCAAGATAAGCAGCTAAAGGGTAACAMCAAGATTGCACGACGGATCTAAACAGAGTGA	1	5410199	1	A	C	Stalin A
Tcm001s05425381	ATCTCTTCTTTGGGTTACGCACCATGTTGCTGTTGTTGTTGTTGGGYTGGTCACCTGTGC[T/C]TGAAATTGAACTTTTTGTAGCGCTCTCTGGTCCTTGAGGGATCTGCATAGAAGGAAAAGT	1	5425381	1	C	T
Tcm001s05440128	GACCCAAAAATGAAGGTCGTAAGATGCTTTGGAGTTGAGTACAATGCTGAGGAACTGTCA[A/G]AGGAAATATTGARGGAACTGCAGAAATSACCAACTTAAAGCACAGTAGCATGGTTATGCT	1	5440128	1	A	G
Tcm001s05464219	GCGGTGATTCCAACGTTGTACATGTTAAACTAATTGGCCCTGAAGATCAACCGGTGCCAC[T/C]CAATATCCAGCGTAGTATGAACGACAAAAAGCCAAAACATCAAATCTTTTTAGCGCTTAA	1	5464219	1	C	T	Stalin A, Stalin B
Tcm001s05475385	TTGACATGTTGAGGACAGATTTTGCATCAGAGATCACATTTTGACCAGCACCCATGTTCC[A/T]TGGTCTTTCTTCAAAGAAACTCACTACAAGAAGAACAGCCCGCATCAACATTTATGGTAA	1	5475385	2	A	T
Tcm001s05506394	CCCCTGTAGAGTTTCGTAGGCTTGGAAGGGGTGGAGACAYGTTTCATAGGGACAGCTTTT[T/G]GGGAAAGAAAGTTGAGCCTTTGGTTTTGAAGGGATGATGTAGTAGCCATAGAAGCAAGCT	1	5506394	1	G	T
Tcm001s05517022	TTCTGTTCCTCTCYATCCCTATCCCATTCTCATATAYTTTTTTAATATYTTACTACTCAT[A/G]TGGGTGTAAAACTTGAATCCCAAAATCGAATGAAAACATTGGCATTCCATATCAGCGGCG	1	5517022	1	A	G
Tcm001s05540627	GCTGTCTGTAAACGTCTATCATCGAAAGATACTCATGAGGCCATCTTGCATTGGCCCAAG[A/G]GGCTAACTCTAATTTTTGCGAGTTCCAAGCATTGACTAGCATTCCATTCTTTGCCTGCAA	1	5540627	1	A	G	Stalin A
Tcm001s05559310	ACATTTTCCTATAACTGCCTTGTCTTTTTTCTCCTCTTCCACTGTTTCGCTCAGTCCAGC[T/C]TTGCAGCTCCTGGTAAATCAGAACTTAAGTAAGTCAATGTGCCAAAACAAACCAAAAATA	1	5559310	1	C	T
Tcm001s05575830	CAAAGCACTTCGAAGTCTCCGCCCTTGTATCTCTCTCAAACAATGGCTGTTACCTCCAAC[T/C]CGCTCGTGTCTTTCACYCCCGGCTCACTGAGTCAACCCAGAAGGCTCTYCCAACCTCTTC	1	5575830	1	C	T	Stalin B
Tcm001s05600763	TGCAGGCCCTCAGTATATTCTCCAGCATTGCACGCTGCTTTGACAGTGCATTCACCACTG[C/G]TGTCCCTGGTGGAACCTGTTTCGCCAAAACAAGGACATTATCAATCATCTTCATTAGATG	1	5600763	2	C	G
Tcm001s05625551	CTTTCTATTGTTTCAATCTTAGGAAGCAATTGCAGTTGGTCGATCTTTTGCAGCCATAAA[T/G]GGATACCACCTTGACGGAAACAAAGAAATGGTTGCCATGGGGTTCATGAACATCATAGGT	1	5625551	1	G	T
Tcm001s05645410	GAGTCGAGTTCGTTTGCAGCATCGGTGAAACGGCGTAGTTTAGAGAGGGCGAGGACGTTG[T/C]AGGAAACGTAGATAAGGTGGTCGTGTGGGTTGGTTAGGAGGTTGAGAGAACGGGCTCGGG	1	5645410	1	C	T
Tcm001s05661563	CAGCACAATATCATCAGGCTCTGCAGAAAGACAACCAGTTTTGGAGAAGCAAATCTTGTG[A/G]TGAAGGAAGAACATGTGCACCAYCCGATGAACTTGATGATCTTTGGCTGTACAATGCAAA	1	5661563	1	A	G
Tcm001s05680212	CATCCACGTCTCAGCTTCAAGTCGATCCTAATGAAATGAACTTGCACTTGCTAGGCAGCC[A/C]TAGTTACAATACTAGTCAGAATTTGGTTGCAACACCCCTTTTGAACTCTGAGAGGTATGT	1	5680212	1	A	C
Tcm001s05699175	ACCACTGCACTAAAGCCTGTTTGTTTAAGACAAGAATCACCAATACAGCAGGCCTCCACC[C/G]CAACAGTGTAGGTCATACTGAACAAAATATGAGCCAAATCACAAGACAGAAGAGGAAATC	1	5699175	2	C	G
Tcm001s05711689	ACAGGGGCTTCATTACCAGGTCCTATTAGTTTGAGCAATTGTTTTGTAGCTTCGGCAGCC[A/G]ATACCTTAGAACAAACAGATGCATCCTCCATCATCATACACGCAAGAAGAAAGCATACGT	1	5711689	1	A	G	Anchor, Stalin A, Stalin B
Tcm001s05725990	ACAAAGGATACCTCTGCTATGTCTGCTGTAGTAGGATGCAAAGATGGCACAGTTTTTATT[T/C]GACTTTCTTCAGGGGCTAAACTAGGCAATTCAACTCCTTTACTCGGTTCATCCTGCAAGA	1	5725990	1	C	T	Stalin A
Tcm001s05748846	CTTCTTATTTTCATAACCCATGTCACATTCATTTTCCACAGTTTTGCCAATGTTGATGCC[A/G]AATTCCCACTCCGGGAAAGATTACTTGACTAGGAATGTTCATGTCTAAAATTAAATTTGA	1	5748846	1	A	G	Stalin A
Tcm001s05762723	CTCATTACCATTCTAGGTATGACCAGCTTCTGAAAACATCTCAGGCTTTTAATATCTTGG[A/C]CTCTAGAGGCTTTGTTGGTAACAGAGCGTGCTCGTTATTTCAGTTGCACGTGCAGGTGAG	1	5762723	1	A	C
Tcm001s05779092	ACGGCAGAATCCCCTATGTTTGATCTCACAGCTCCAGGGACAACATTGATGACATCAATA[T/C]CGAAATGCTTGAGCTCCAATCTGCATACGCCACAAACAATTTGGACATCATCAAGCTTAC	1	5779092	1	C	T	Stalin A
Tcm001s05797421	WCCAGCTTTTCTCTCTTCAATGCCAGTAGTAGTTTCYCCTCTCYTTRCTCTCTCCTCCTC[T/C]ATTCTCTTCATCTTTTCCTTCTGGCGCTTGCGCATGAGATAAACCTCAGCACAGCTAGCT	1	5797421	1	C	T
Tcm001s05820641	TCACAACCACACAGTACCTGAAATTCATTGAAGAAAAGAACCCGACGGTTCGTTACTCGA[A/G]TAGATCATCGTCGAGGCTGGAGTCAAATGAATGTGCGGTGTGTTTATCGGAGCTCGAAGA	1	5820641	1	A	G	Stalin A
Tcm001s05833149	GCTCACTATCAAAACCCCATGCAAGGCGGAGCCATGACTGCTGGTAACTGTCAATTAAAT[A/G]GACCAAATATGCCAGTGAAGCAATGACCTGAGCATGGAAAACAAAAGAACCAGGCATTAT	1	5833149	1	A	G
Tcm001s05848117	YAAGAGACCAAAATCATCGCTTGCCATGTATAATAACACACCAAACACCGCTGACCAGCA[T/C]CTCCTTTGACTGTTAAAAGTAGGCTTCTAGGTTCAACCCKAGCCGCCGGATCAATGTTRT	1	5848117	1	C	T
Tcm001s05868026	ATTTCTCAAGGAAATCATACCAAGATTACCAGTGTACAGTCTGGCCATCAGCATGGCTAA[T/C]TCATTTGCTTCACTSCCGGAATTAACAAAATACACCACCTGCAAAGAAGGTTCATATTGT	1	5868026	1	C	T	Stalin A
Tcm001s05878462	ACACAAGAATGTACCTTTCGACCAATATCTAAAGTTTCAATAGCAGCACATGATGCAAGT[A/G]CACTASTAATTGTGTACTGCGTTGGCGTAACTCGTTCTTTAATCATTTCATCRAACACTT	1	5878462	1	A	G
Tcm001s05891952	CTGATTGCTTTTCATTCGAGAAAGAACAGACTCCATCTCTCTAATCATCCCATTTTTCCC[A/G]TATGCATCCATCACACCGTTATACGTATATATATCAGGGGCAATAATGCTCTCTGCAAGA	1	5891952	1	A	G	Anchor
Tcm001s05914737	GAGACTGGGTTGCAATTTATGATGAATGTGCAAGTGTGTTATATCAGGTAGCCCCCTTAC[T/C]GCATCAGAAGCAATCAAGTGCCTTACTTCTGAATTGCTTTAATCAATGCCATATTGCCTG	1	5914737	1	C	T
Tcm001s05928755	TGTTCAAAGAATCCTTCTTCAGATTCAGATGTTGGAAGAAAATCTTGCGGTTCCCAACTT[T/C]TCTCAACATGATTAAGGAGCACTAGGATATTGTCCGTAGCCCAACTCTCCAATGATTTGA	1	5928755	1	C	T
Tcm001s05944354	CSGTAGCATTGCAAAAGAAACATCTTTTACAATTTAAAAGATGCCTAGTTATGCAACCAA[A/C]GCAAGACCTATGAGAACATGGTGCAAACTGTGCATCTGCTTCACAAGCATAACAGATACA	1	5944354	1	A	C	Anchor, Stalin B
Tcm001s05963566	CCAACAAAAGCATTTATACTTTTYAGGTGGGCTGAGGAGTGYGGTTTGTTGAAGCATGAT[C/G]AGCAGAGTTATAATGCTATAGCGAGGGTTTTGGGGAGGGAAGATTGCATTGATAGGTTTT	1	5963566	2	C	G
Tcm001s05983276	TTCAATASTACCACCATGGTTGATTGCAGGATTAGTAGCAAGGCACTGATCTTCTTGCCT[A/G]GCCATGGAATTCTTCTCTCCTTCAGTTTCCCTGTACCTGTTGAGATAAACCTTGAGAGGT	1	5983276	1	A	G
Tcm001s06001650	CACCACGCCAACCGGTCTCCCTTGTCCAGCCATCCCAGAAGCACAAGAARCATAAGCCGA[A/G]AGTCCTTCGTGTCTTTCGATCCGTTTTTCGTTCATTCCCTATCATTACCCCAGCATGCAA	1	6001650	1	A	G
Tcm001s06015651	CAGCAGATTGACCAATCACTTTGTCATATTTCAGACCCTCTGCAGCAAGTCCAGCCATAG[A/C]GACAGCGGCCAACCTGAGATACACATACAGATTTAAGATTAGTTTATTATATTTTTAACA	1	6015651	1	A	C	Stalin A
Tcm001s06029030	AGTGAGGAGAGGTCAAGATTTCTCGAGCAGTGTGGGGATCAGAAGCTACAACAACAGGGG[T/C]GGAACCGAGGCTAAAAGCCATGAGCTGAGTGTTGGTTCGGTTCCAAGCCATGGCGGCAAG	1	6029030	1	C	T	Stalin A
Tcm001s06051575	AAAAGGCGCCAATTGGCCAACCTCCTCCAAAAACTACCTTCCCAAGACAATCCTATTTTA[T/C]ACTACAAAAGAATCCATGCCCAAATTATTGTTTCTGGGTTGGAATCCGACTCCTTTCTTA	1	6051575	1	C	T	Stalin A, Stalin B
Tcm001s06066400	CATGCTGCCTGTTAAACCTTGTATTAAATGAACTGTATCTCCCTTGCCTGTGTTTCCTTC[T/C]TGGCTGTGATGACCTTGGGATAAAAACTCCTGTGCCTTTGCTTTCTCTTCTGCAGATTTG	1	6066400	1	C	T
Tcm001s06081864	AGACATAAACCGGGCCAAAGGATACGCTGTTTGCCCTCTCAGTGGCTTCACCCTGTCCTG[A/T]CCTTCACTCACTGCCCCGAGGGAGGTTGAGCCAGCCAGAAGTGACAGATTGATTGATTGA	1	6081864	2	A	T	Stalin B
Tcm001s06103187	ACCTGGTTTGAGATTACTTTACCCATTCAAGCTTCAAGCAGGCTTGTAGCATGCATTTAG[T/G]CCCATCTGCGGGAGACCCTAGCCATCAATCCATTCTTGGTGTGCAGTATAATGGACACAG	1	6103187	1	G	T	Anchor, Stalin A
Tcm001s06122714	TCTTGTACCTTCATCATTAACACACGTTTTGTTCCTTGTCATGTGTCAGTTTTAGAGGGA[T/C]GGGCACAGCAACAGCKAGCGGTTCTGATAGTGTAGGAGAGAATATGAAAGAAGCAGTTAA	1	6122714	1	C	T	Stalin A
Tcm001s06142707	GTATTTCTTGATGTTGCACCACTAAATCCATTAGCGCCGCCCATGCCCTTCTCCGACGAC[A/G]CCATACTTTGCGACGACGTATCTTCCTCGAAGGGGCAATCATCGAGCATAAGATAATCCG	1	6142707	1	A	G	Stalin A
Tcm001s06161640	GTTGATGGCATGTATATATTATGGTCTATTGGTTAAAGCATACTTCTACACAGGTTTCTG[A/T]GAAGAAAGCTAGGGATTGGTGTGCCTCCAGGGGAAATATACCTTCTTTTGAGACTTCAGC	1	6161640	2	A	T	Stalin B
Tcm001s06187909	TGGAGAAAGAGCCTGGAAATGTTGAAGCCTTGAAGGTGGTTTTGTATGGGAAGATGAGGA[A/G]AGGGAAGACTAAAGAAGCTGTGGAATGTGTGGAGAAGTTGATTGATATCGAGCCAAATGA	1	6187909	1	A	G	Stalin A, Stalin B
Tcm001s06206464	TTTCCGCTCAAAACTTTTTGAAGTTTACCTTCTTTTCCTCTAGGCAGCTCGTGGTGGAGG[T/C]AAAATAGTTTTGAAGGGGCTTTATTCTGGATTGGCTGGGAATCTTGCTGGTGTCCTACCG	1	6206464	1	C	T
Tcm001s06221972	GAACGAGCATTTGCAAAAGATGCATCATATTCATGCCCTTTAATCCTTGATAAGAGCARC[A/C]ATCTTGCCCAATGACAATCTCCCTGAACAGATGCATCACATAAAACAGAAAAGATATGTA	1	6221972	1	A	C
Tcm001s06254145	AATTAACAATACCATCAATTACAATTACAAAACTAACCAGTTGTTTGGCCAAAGAACGCC[A/G]CGATTTCCCTCTTTCGCGTAACAACATCACCGGTTGTGCCGAAACCATTAAAAGATCAAG	1	6254145	1	A	G	Stalin A, Stalin B
Tcm001s06280759	GGGGAAAATGTATACGAAATGCAGGAGCTACTATCGATGTACGCAAGATAATTGTCGGGT[A/C]AAGAAAMGAGTGGAGAGATTAGCAGAGGATCCGAGGATGGTAATAACAACATACGAAGGG	1	6280759	1	A	C	Stalin A
Tcm001s06303038	AGACCTCTTGCAGCTCCAATGGCAATCTTTCTCCTTACTGCCCAATTCAGTTTGATCCCA[T/G]CTTTCTTTTGATCATGTAAAACATCCTCTAAGCTTCCATACCGCATGTACTCATAAACTA	1	6303038	1	G	T	Stalin A
Tcm001s06328995	ATCATTCAAATAATGTTCTGTCTTCTGCCAATGGACCTCGGAAGAATGAGAACAACCACA[A/C]TCACCAACAAAATAGGGAACCCAATTCCCCAAGCGCTAACGATTGCATGGACATGCATGC	1	6328995	1	A	C	Stalin A
Tcm001s06353036	GAACTGTCATGGTCCATACAATTGATTTTTCAATTGGATTTGATGTTATACGATAAGTAA[A/G]GCCTTTTTCGGCAAACCTTGAAAGCAAATGTCCTACATAGCAAAGCTAGAGAACTTCTCA	1	6353036	1	A	G	Stalin A
Tcm001s06374894	TTGACTTGGTATATTTATACTATTTTTGCAATTTTTTTTGGATATTCAGGTTGCTCAAAA[C/G]CGGTGGAGATTGGAAATTAATTTCAGCCAAGATGCGGTTTTAATGCTTTCTTCCATGAAT	1	6374894	2	C	G
Tcm001s06387843	CTCTGCAGTTGTCATTGCTTCTGTATTCATATGTCGGAACCAATTGTGCTGGGGTGTTTG[A/C]MTCTGTCACTGCATTTTGATAGCAGAAAACTAGAAATATTAATATGTAACAAATTGGATC	1	6387843	1	A	C
Tcm001s06402972	TGTAAAAGACTAAATTTGACTCAAAGTGGCAGGGGAAAATAGATAACAGCACCTTCTTAG[A/C]AAGGAAAAGTACAGCATCAACAGTACCCTCGGCATATATCGATCTGCCGCAAACATTATG	1	6402972	1	A	C
Tcm001s06417456	ATAATGCAGAGATAATTGTTTCTGGAGGTATGACAATGCCSCAAATAATTGCTCCTCAAG[A/T]AAGGGTTGCCCGGCAGAACGAAAGAATCCCACTGAACAGAATAATGTAAGACATACGGGA	1	6417456	2	A	T
Tcm001s06443631	AATTCAGCACAGAAGAACACAAATTCCTTCTGCAACAACTTCACAACCACCCTTCGCAAA[C/T]TGGTAACTGAAGAGCCAAAGCTGCTTCTTTATTCGTCTCTTCCTAGTCATCACAATTCAA	1	6443631	1	C	T	Anchor, Stalin B
Tcm001s06461186	CACTGAYGAGGGAATTCGGTTTTGTTCAAATGGGCTATGKAGAGTCCATTTTTAGATTTG[A/G]GCCGTTTGGAAGTTGAGCCCAACATCAGGCCCAACTTGAATTACGTTGACAATTTTGTTT	1	6461186	1	A	G	Stalin A
Tcm001s06487690	GAACTCCATCAATGTAAACCTTCACATTCGATGCACCAACATCGTGGATTACGTTTACTT[A/T]GAACCATCTGTTATACATGTTTGATAGTATGACCGRAGACCTGTAAACCGTGAGCGAGCC	1	6487690	2	A	T	Stalin A
Tcm001s06502602	CAATCACAAAACGGTATCTGACATCAGATTTGGCAAGCCTTTCCATTGCTGTGTTGATAT[T/C]GTCCATYCGGATCAGCTCAATGTCTGCACTGATATTGTGCTTGGCACAAAAGTCTAGCAT	1	6502602	1	C	T	Stalin A
Tcm001s06537133	CTCACATGACTTTGCATCACATTCTTCCTTCATTCCTTCCCTCTCAGAGCTAAACCCAGC[A/G]CATTTTTTCAGAGTATAGTTATTTCTTTTCTCAGAGCTAACTTCAGAATCATCATCTTTT	1	6537133	1	A	G
Tcm001s06562185	TTTTTTGTGGATGCAGAATTGATAGCTAGGCTAGAGGATATTTCGAAAAAGAAAGAGAAA[A/G]AGGTACGTATCACTGAAGATGAAGGTATGGTTTCGTTCTCATCACAAAAGTCACAGCATG	1	6562185	1	A	G	Stalin A
Tcm001s06578749	AAAACTTCCCTTCATGCAATCTTTACTCGGTGTTYGCAGACAATTTAAGCAAGAAAATGT[A/C]TTGGTTGGCGATCAAGGAAGCTTTCGAGGAGTACGGAAGGGTTGTTGATGTGTTTATCCC	1	6578749	1	A	C
Tcm001s06599050	GATYTATTTGAGATGTCTTTGCTACGCGTTCTGTTGAAACAGCTGGCAGGGACTGAAGTG[T/G]GGAAATGAAGAGACATGGCGAAAGCTCTAATTTACCACTACAAAAGATTGATTTAGCTTG	1	6599050	1	G	T	Stalin A
Tcm001s06624409	TGTCGCCTGAATCGACGCTGTGATGCTCATTAGAGCTGTACTTGAATATTTGMAAGGATA[A/G]CTTTCATTCATCTTGGCCTGTGAAAATTAAACAATTCCTAGCCATCAGTAAATACCTTGT	1	6624409	1	A	G	Stalin A, Stalin B
Tcm001s06644175	AGTTATAATTCAATGAAAGAGCCAGGATAAAGATGCCGTTAAACAACCAACAYATTGAAA[A/G]GACAGATATGACCGTATTCGGATGAATGATCCCATCATCCAGCTTTAACGAAATCACATC	1	6644175	1	A	G
Tcm001s06659528	AGAGTTTCACCATTTGTCTCAAATCACCCAATAATTGCCATCGGAGAAGGATCATTAGCT[A/C]CAATTTGATAAGCATCTCCTTCTTCCTCTTCAGCGTTTCCATTTTCTTCCTGATTCTGAT	1	6659528	1	A	C
Tcm001s06682641	GAACATCCACTATATTCCCTTCTAAATCCGTCATTTTAGGAGCGTGTTTGGCATAATTCG[A/G]GCCGCCAAGTTCGACAATACGGCGTTCCCAATGTGACTTTTCCCGTATGAGCTTGTTGAT	1	6682641	1	A	G	Stalin A
Tcm001s06698445	AATCACCCACTTGAGTCACAGAGGTSCTTACTTCTCACAACTCTCTTGGCKATCAAGATG[T/C]AATGGTGCAACATGGTATGGGTATCTGGCTGTATGCCCTTACTTAGCAGTTCATTAACAA	1	6698445	1	C	T
Tcm001s06717490	TTCAAAAGGTGGGGTATGCAGCAGCAACCTTCTAGAGTGGAATTCTCCAAGCAAATGTTG[A/T]AGAAGTTGAGTGGATATGGAAATGGACATAGTTAGGCAGGGTGAGTTCAGAAGTTCAAAT	1	6717490	2	A	T
Tcm001s06722059	CCTGCTTTCCTGCACTGGGAGAGGATGTTCCAATGAGTCTGCCTGGCTGCAGTTAACAGT[A/C]TTTTGATCTGTTTCAGTCAGGCAGTGCCTGCATGTAGGGCATGAAGAATGCGCGCTAAGC	1	6722059	1	A	C	Stalin B
Tcm001s06733130	ATAGCAGTAATTTTCTGGAGTGAAAGTTTCCAAGGAAATCTTGGAGGAATGTAGAAGGAG[A/C]TGAATCCATGCTTTTAGCGAGTTTGCAGAGTTTGGATAAAACTTGCTTGGCAGAGCAGTC	1	6733130	1	A	C
Tcm001s06752665	GAGACTTTAACCAATTTTACTTCACCAAGCTTAGAAGCTTGGACAGATGTTATTTCCTTG[A/T]TCCATGTAAGATCTATCAGTCTCTGCTATTTGGGCAAGTTTTGGCTCTTGCTGTATACTA	1	6752665	2	A	T
Tcm001s06794905	ATTCATTAGTATCTTACCAAATGACATGTGCCGCATGTGCAAACTGCAGTTGGTTCTTCT[T/C]TCTTCCGTATTTTCTTCTCATACTTCTTTTGTAACTTGACAAAGCGTCCATAATTGAGAA	1	6794905	1	C	T	Stalin A, Stalin B
Tcm001s06810933	TTTGGAAAGCAAWGAGCAAATCAAGCGGAGAAGTAGTGGCAGTGAAGCAAGTTTGTCTTT[C/G]CAAGCTTAGCAAACACCTCACCAACTGTTTGGATTGTGAGCTTAATTTTCTGTCCTCTGT	1	6810933	2	C	G
Tcm001s06826356	CGCCCGGTTCCTCCCTCGTCTGTTGCCATCACCATCCACGCCAAGCCCGGCGCCAAATCG[T/C]CCTCCATCACCGGTCCAGTAACTTTCTTTTTCTTTTAACATTCCTTTTTTTATTTCTACT	1	6826356	1	C	T
Tcm001s06844181	ATGGACTTTCTCACGAGCAAGGGCTTCAGTCTTGTAGGGTTCCTTCAAGCAGTTTCTGAC[A/G]AGATTGGCGCATATGTTTGAGTAGGTGATATACGTCATGCCGGCTGCACGCCAGAACGGC	1	6844181	1	A	G	Stalin A
Tcm001s06856561	GAACATACATACCAAACCCATTGGCTTGAGTGTTGTGCCATTGCAARGAAGCTCTTCCGC[A/G]GATGCTCATTAAGCAAGCAATGCATTACACCCCTTGGATGTCGCATGGAATCTAAATTTG	1	6856561	1	A	G	Stalin A, Stalin B
Tcm001s06875824	TTGCATATTCAATATTGTCCCGCTTATGTTTTGAATATTTATGTTTAGCATCGTGAATTT[T/G]CCAAAAGGAAGAAGAGCATAGCAAGTGAACTTTGTGATAAGGAAAAGCTGAGTGATGCAT	1	6875824	1	G	T	Stalin A
Tcm001s06904728	TTCGTTCCGAACCGAAATTTACAACGACTCATTCAGATCTGGTCAGACTCAGTAGCTCGC[T/C]GTCAAGTCGAAGCCGACTCAGCGGCTACCTCAGTCGTCGTTCCTTCTCCAGATCAGGTCA	1	6904728	1	C	T	Stalin A
Tcm001s06923578	ATAGGGAAATGACTTGTCAAACCAATTTGGTGGTTGATGAATCGGAACAAGAACAGAACA[T/C]AGCTCTTGAGAGTGAGAATAARATGTTTTTTTCTACTAAAGGATGTGAACAAAAGGAAGC	1	6923578	1	C	T
Tcm001s06945465	AGAGAGTTGGAGAAGATATTAATGGCCCTGAAAGCAATGCAGAAGGGCTACCCATGAACC[T/C]ACTTCCATGTAACATCGGGCTCCAGTCATGCAAAGCCGACATCATTCTCGCCTCCGACGC	1	6945465	1	C	T
Tcm001s06993632	TCTTTGTTTTTTTTAATAAATAAAAAATGTACAAAATATAAATTCTCATTTACTACTAAC[A/C]CTATACTTGAAGGTCCAAATTTTACACCAAAGAGTGAGACACAAAACCAAAGACTGTCCA	1	6993632	1	A	C	Stalin A
Tcm001s07029932	TTAGAAGATGAAGGAATAACCTATGGTGAATCAAGGGGTGATGAAGAGAGCATTAGAAGG[C/G]AACGGTCGCGTCCTAATAATGGTATGTTGAAATATACTCTTTCTCTTGATTTTGAAGGTC	1	7029932	2	C	G	Stalin A
Tcm001s07055620	TCCTCACATCTTTTGCTATGTTTTTGGTCTTTGGTYCTGCGTCTCGGGTTGGCTTYAGTC[A/G]ATGGCATGGAGATTAGTTTCTTCATCTCTCTTTTCTTAAGTCACATCTGACTCTTTTGGT	1	7055620	1	A	G	Stalin A, Stalin B
Tcm001s07077585	CACCTCACCAACACAATACCCTGCCACCAACACCAAAGGAATATAAACAATATGGGGGAC[C/G]AGGCATGTATTATCTACCTCCTAATCGCGACTAGAAAATTATCATGGTGCTAGCCAGCTA	1	7077585	2	C	G	Stalin A
Tcm001s07098061	TTGATCCAATCCTATGTGTTACAGAGATAGAGCAGGTGGATATACTAGACTGCTTCGAAC[A/T]CGCATACGAGTTGGTGATGCTGCACCAATGGCCTATATTGAGTAAGACTACTTTATATTT	1	7098061	2	A	T	Stalin A
Tcm001s07112231	CTGAGAAGGCAAATTTCACTGATGGCCATTGGAAAATCAAAGTTCAGGACAAGCGTTTGA[A/T]GAAGTGTATCGACAATGTATGTTCCTGGAAGAGTATGCTAAAACACTGGGGTGAGAGTAA	1	7112231	2	A	T	Stalin A, Stalin B
Tcm001s07126490	GCTAAACAATGCAGTTTGGTTGGTTGGAACAAATGTTTACAAGTACATAATCTAAATATA[T/C]GTGTGAATGTGGTAGAGAAAGCAGCTAAAGTATACAAGATGGTGAATCATTCTTGTGTAG	1	7126490	1	C	T
Tcm001s07150648	CACCACCTCATATGATTCCACCTCCACCACCACCAGCCCCCGGACATCATTCAACTGTAA[T/C]AATCGTTGTCTTTGTTTCTCTTGGCGGTCTATTCTTCCTTGCATTCCTCTCAGTTGCTCT	1	7150648	1	C	T
Tcm001s07163177	TATAAAAGAATTTGCTGGTTCTAAAATGCAATCCTGCTTGTGTTTCCTGTTCTCATAGAT[T/G]AACCGGAGGAACTCTGTAATAAGCTGGTATGGTTACAGGGAAGAACACCTGTCTAACTCC	1	7163177	1	G	T
Tcm001s07180793	CTGTCAGTATTGATCCTTAGGAGATCACACATGTTGCTTTCCTCTGACTTGCAATGCCGA[T/C]ACTCCTTGCACTCTCCTGTGAAAACAGGAAGGACATGGTCACCAGGTTCGAGGTCGGTAA	1	7180793	1	C	T
Tcm001s07203240	GGGGATCTGAAATGGTTCTTCTTTTGTCCCATTGAGAAGAAATATGCCCGAGGGGCTAGA[T/C]TTAATCGGGCTRCCATGTATGGTTACTGGAAAACCACTGGAAAGGATAGAACTGTTACAT	1	7203240	1	C	T	Anchor, Stalin A, Stalin B
Tcm001s07226014	GGTGGTAATGTACTCAAGACCCATGTTTTATTTTCTTCCAATGCCTGAATCTCYTTTGCC[A/C]TTGCATCCCGCCAATGAGCATGCTTCACCGCCTAATAAAAATTAGTTGGCTCATCGGTGG	1	7226014	1	A	C
Tcm001s07237090	TCTTCAACCCTCTTATCCCAAATGTTATCTATCAGCTTCCAAGTTTCATCACTAATGGTT[T/C]GAGTCTGTACAAATAAAAAGGAAAATTAAAACACACACACACAGAGTATTTGCATAAATG	1	7237090	1	C	T	Stalin A, Stalin B
Tcm001s07256540	TAATTTATGTTGCAGCTGGTGAAATTTATGGTGGTGATGCTCGCCTTTCAGAGCTTATGT[A/C]TCGCTTCCCAAATCTAGTTTTCAAGGTTGGTGAGTCTTATTTTAGCTTAGTTTCATTTTT	1	7256540	1	A	C
Tcm001s07265561	GCCGCTTACTGCTTCCATTCCCTTCATTCAAACGTCTTCTACTTGGTGCTAGATTAATTT[T/C]GGTTTGTATCTTCATTTTCTTGTAATTTCTTCTCTTGTGTATTTTTGCCTTAGTCTAAGA	1	7265561	1	C	T	Stalin A, Stalin B
Tcm001s07286158	TAGAAGTGACTTGTCTGGCAGATCCCARGGAGCGTACTTATATAGGTCAAGCTCAGCGAT[A/G]GCTTCAAAACGAAACTTCTTCCCCAAAACTTTCCTCCTCAGATAGTATTTAAGAAGCTCA	1	7286158	1	A	G
Tcm001s07306974	ACGTTGTTGTAGCAAGTTGCTGACATAGTAGTGCCATGTGGCACTAACAAGATGATATGA[T/C]ATTGTCGCGTGRCAYTGAATGATGATGTGGCAATGCTGACATGGCATTGGCATGATAATG	1	7306974	1	C	T	Stalin A
Tcm001s07328388	TTGTAGGTGCAGCAGCTCCTCTAAATACTGCATGTCTTTGGGGTTCATCATCGTTCCTAT[A/G]TTATCTCTTGCCACGCTTACTACCGGCKCTAATCCCTGCATGTCTTTGGGGTTCATCATC	1	7328388	1	A	G
Tcm001s07352333	CAAGATTCCCAGCTCTTACTTGAGGGAACTCCAATACCACCTCTGCTGCTAATCCACTTT[C/G]CCCAATCTTCCCAATCTTCTACTATCTTTTGCCATTCAAATCCCGATGGGTTCAAAAGGA	1	7352333	2	C	G	Stalin A, Stalin B
Tcm001s07376055	ATTATATGGCCTGGTTTTCATAACTTGTTTAGCTTCTGACACTAGGAAAATTTTTAGGAT[A/G]ATGATTCAGAAGAGATTGAGGACATGACCATTAGACCCATGGATGCTGTCGTGGTTTGTG	1	7376055	1	A	G
Tcm001s07394102	TTATGCTTCTCTAAGTATTGTGTATCCATGTTTAACAGTGAAAGTGGGCAGATGTGTGCA[A/G]TAAAAGAAGTTAAGGTCGTTTCTGATGATCAGACATCAAAAGAATGCCTCAAGCAACTGA	1	7394102	1	A	G	Stalin A, Stalin B
Tcm001s07407870	GTTTCTGTTGTTCGGTTGCAGGGATAATGCTACTGAAAATGTTGCTATCGAGGGTCGTAA[T/G]ATTAACTTCTCGGTTAATACGAGGCAGGGCAAAATGGTGCCAATTCTCAAGGATTGTTCG	1	7407870	1	G	T	Anchor, Stalin A, Stalin B
Tcm001s07488420	GCAGTGGAAAACAATAGAGTAGATGCTCTCCATACCTTATGCCGGATGCTTGAGAAGACT[T/G]ACTATTGTGAGGACGTGGTGAACTGGAAAGACAGGGATGGCAACACTGCCMTGCACAGAG	1	7488420	1	G	T	Stalin A
Tcm001s07509078	TGGCAGCCATGAACTCGAGCGTTTTGGCATGCAACTATGCCATCTCAGGCACCGGGTCAT[T/C]TGAGCTTAATGCCAAGCTTGCTTCAGTGCCTTCAGTTGCTTCCCCAGTTGTGTCTGGTGG	1	7509078	1	C	T
Tcm001s07529472	CGTGAGTGAGGGTGGAAGTCAAATTAGGGATATCTTAAATGACTTGAGCTCCAAGCTTGA[C/G]CTTTTGTCTATAGAGAAAAAGGCAGCGCCCCCAAAAAAAATTCCAGAATATGCTAGTGCT	1	7529472	2	C	G
Tcm001s07544352	ATTTACAAATCTTTCTGAAGTCTGGACCAAGGAAATCGAACTCTACTCAACAAATCAAGA[A/C]TGCATCAAGATGCTTGTYRGAAACAAAGTTGACAAGGTAACTTTGCAGAGATCTATGAAT	1	7544352	1	A	C
Tcm001s07557436	CATGCTCAAACAAAACCACAAAAGATTCCAACATGGACTCTTCTTTGAGCATATTCAAAC[A/G]CTCCAATTCTCCARAAGGCAGCAATCTAAGAACACAAGAAAGTCCTAGYKCCACAAACCT	1	7557436	1	A	G	Stalin B
Tcm001s07582770	GCACAGGAAAGGAAGATAACGAGGGCTAAGACTCCCCAGGTTTGACCTCCTTTGATAGCA[C/G]CTATGTCAGTCTTSAGCCCGCTAATAGCGAAAAAGAGAGGGAGTAGAAGGCCTGATACAA	1	7582770	2	C	G	Stalin A, Stalin B
Tcm001s07595373	CTAGGTTATTGAGTTGTGGAGCAAATGGAGAAGTAGCAGTTGATGCAGGGAAACGGCAAT[A/G]ATTGTTGTGGTTCAGACAAGAACAACTGTGCTGCTTCATCAAACTCGATAAACCAACCTT	1	7595373	1	A	G
Tcm001s07621743	GAGATCCTTGCTGGGAAGCTCACCCCACAAAGTGGTTCCATTCTCGTCAACCAAAGCCCC[A/G]TTGATAAGGCTCAGTTCAAGAAAATCTCTGGCTATGTCACCCAGAAGGACAACCTCTTTC	1	7621743	1	A	G	Stalin A, Stalin B
Tcm001s07638732	GAGTAGCCATGTGCTTTAATACTGACAGTCAAATAGTTGAGGGCTTCGCATATCYCAGCC[T/G]TTAAAGGATGATCATCATCTGCAGAGACAAACTCACTGATCTCACTAGCCACCTCAATTG	1	7638732	1	G	T	Stalin A
Tcm001s07664004	GTTGGGCTGGTGCATGTGTAGAAATAAAAGGATTCCTATCCCCGTCCCAAAGTAATAAGG[T/C]CATAAAAAGCAGAGCAAGAAAGAGAAATTTTCCAGGAAATCTAAAAGAATCTCCTGCTTT	1	7664004	1	C	T	Stalin A
Tcm001s07689453	AAGTTGGATGAGTCTAAGAAGGATGATGGGCCATCCGAAGGTGGAGAGAAAAACAATGAC[A/G]GTGGTGAGAATTTGGGTGGACAAGGGGACWCTGAAGAGAATTCTAATGACAAAAAGACTG	1	7689453	1	A	G	Stalin A
Tcm001s07715968	TCTCCTAGAACCACCACACATGCTCTTCCTCTCTTCCCCATCTTTCCTTCTTCTATTTGT[T/C]CTGAMAAGTTTTTCGTCATTCACATATCCCAAAATTTCAGTAATTCCTCTCATAAAATTC	1	7715968	1	C	T	Stalin A
Tcm001s07734062	ACCCCTCCCCATTCACAGAGCTCTACTGTGGGGCCTGACAAAGAGGGCAAAGATAATGTT[A/C]ATGAGGGTGAAGAGTATATGGCTACTCCTGTTTTTGTGCATACAAAGTGAGTTATATTTT	1	7734062	1	A	C	Stalin A
Tcm001s07745395	TTGCTGCCCTCATGGAAATTCCATATCAGTACAGAGCTACCCTGAATATTCGTTATGATA[A/G]GTAAGGCCATAAGCCAGCTTTCAGTATATATTTAATTTCAGTTTGGAACAATTGCAAACA	1	7745395	1	A	G	Stalin B
Tcm001s07750976	ACTTGTGGYGTTCAAACTGTTTGGAAGAAGTACTTCATGGAAGTTGTTCAGGAGATTGCA[A/G]TTGGGTCAAGCCGGCGCAATCTTGCTAATCGCAAAATTTTGGCATGGATGGTAGGAAAGA	1	7750976	1	A	G	Anchor, Stalin B
Tcm001s07768783	ATATCATTTGAACTGCTTGAGGAAGAGCTACCGGGTCTCTTCATATTTCCTTCCTGCCGG[A/G]TATTATCACCAGTTTTCTCATTACCAAGCACCATAGCTTCACCAAATTGAACGTGCCTTC	1	7768783	1	A	G
Tcm001s07783093	GGTATATGTCTTAAATGTGGCACAAATTTGAACACTAGTAGTTGTAACTGTAGCGAAGAG[A/G]TAAAAGAGAAAGGTTATGGCCCGCTTGGAAATTTAGGGAAACAAATTCAGCAAAAATTAT	1	7783093	1	A	G	Anchor, Stalin A
Tcm001s07808622	ATAAGATGAGAAACAGCGAGAGAATGTGGAGAGAGACCTCGCACACAACGATTCCGTCGG[T/G]ATCGTCAGAGTTGGCGGCAGCAGTAGTCTTGAAAGATTTCTTGGGAGGCGCGTGGTCGTC	1	7808622	1	G	T	Stalin B
Tcm001s07822225	ATGCCCAAGAATGTTCATAAGCCTGTTGATTAACTCCTCTGATATTCTCCCTTGGCTTGA[T/C]TGCTGCAATTATCATGGAAATGGCTTAGAAACTAATCATAACTTTTAAATGAAACTAAAG	1	7822225	1	C	T
Tcm001s07837530	CTTTTACCTTGTAAGAAAAGCCAAGCAATCAGATCTAGCTTGGTATATGGACTGTCACCA[T/C]GTTATGTCAGCCTCATCTCTGCATCACATGAGAGTTGGGACAACTCAAAAGATTCTAAGA	1	7837530	1	C	T	Stalin A
Tcm001s07864012	CTGGTGACCCAGCCCAATCGGCATCAGTAAAGCTGTCAACTTGAGTATGYCCGTGATCTT[A/C]ATATACAACCCCTTTGCCTGGTGTCCCTTTAAATACTTCAGAATGTGAACCAAGGCATCC	1	7864012	1	A	C	Stalin A, Stalin B
Tcm001s07890792	GAAGCTGATAACCCTTCTAAGGAAGTCTTGGAGGAAAAACAAGAAGAAGAAGATGCTTCT[T/C]ATCAAAAGAAGAAGAAACACAAGAAAAGCAAGGGGAGGATACACGAGGTTCAATACATGG	1	7890792	1	C	T	Stalin B
Tcm001s07904959	TTCCCAGTTGCTAGATCCACAGCTAGGCAGTGGCTACGATTTTCATCAGATAGAAAGGAT[T/G]ATTTTAGCTGCYACCCTGTGCATCAGACGTGCACCTATAATGCGGCCTCAAATTAGCCTT	1	7904959	1	G	T	Anchor, Stalin A, Stalin B
Tcm001s07919925	CCCCCCTAGGTTATTAAGTGGATGCTAAGCAAGGGTCAAGGAAACACAATGGGAACCTAT[A/G]TGCAGTTAATACGAGCTTTGGATATGGATAATAGAGCAGAGGAAGCACATCAGTTTTGGT	1	7919925	1	A	G	Stalin A
Tcm001s07931870	TCTCCGAAGTTTCCTTCTTTCAAACCCAAAGCTCGCCAACACTATCAGGAAAACAACAAT[A/G]TTCCCAACAAAGACCCACTGCKACAGTCACTTTCCCTGAGCAAGAGAAGGCTGAATTTCT	1	7931870	1	A	G	Stalin A, Stalin B
Tcm001s07946838	AAATAGTATGCCAGTTATAGTTTCTTCAACCATATACCGAAAGTTCTGTTTTGTCAGGTT[A/G]TCGGTGGCTTAGTTATTGTTATAATGCTCCCTTTGGTTGCACTGACTACAAAATCTGCAT	1	7946838	1	A	G	Stalin B
Tcm001s07962127	TCAAACTCAGAAAAAGGCACAAAATGAGGTAGTGCTTGCAGGTGCAAACTTTTCCATACT[A/G]TTTGCCAAAGTATGATGACCAATGCCACTAAAATACAACATCATTTGTTTGTTTACGAGG	1	7962127	1	A	G	Stalin A
Tcm001s07981022	TTTTTGGAGCATTTATAGCCATTGGTGGCATGTCCTTATACACATACCTCAATATACGAC[A/C]TATGAAGCGGAAATCCAGCAAAGTGYTGCCTTAGAAGAAGCATCTTCTTTTTCGAAATCT	1	7981022	1	A	C	Stalin A, Stalin B
Tcm001s07995732	TCACATCATACTTACTGATGCTGCAATGGTGTATCCAACSGAAATGCCACAAAGATTTAG[A/G]TACTGAATTAACCCGCATGCCTTCACCTTGTATCCACCTCAGAAAATAAAATGAAAATGC	1	7995732	1	A	G	Stalin A, Stalin B
Tcm001s08011550	GGAGGAAGGGGAGAAGCGGGGATGATGATAATTTGAAGGAGCTGAGTTTGAGGGATGTTG[A/C]GATTGTGGAAGAAAATGTTGATGATGATGAAGGGTCATCTTCTTCTTCTTCTTCTACTAC	1	8011550	1	A	C	Stalin A
Tcm001s08025876	CAAGATTTGCAGACAAAGATGCTGGTGGATCGTGGGACTACTCTAAATAAGGTACGCAAC[T/C]TCTTTTCATCCTCCAACTCCCTTGCTTTTCGCTTCAAGACGAGTCAAAAAATAGAGAAAA	1	8025876	1	C	T	Stalin A, Stalin B
Tcm001s08069856	GTTCACAGAGAGAGGCAGATTGTATTCAAAACGAGAAGTTAGAGTGATTCATAGAGGGCC[T/G]TTTCCCCTTTTCTTCACAGGGTATGGAAGTGGGTAGGTAACTGTTTAAGCCTGGAGGAGG	1	8069856	1	G	T
Tcm001s08092684	CGAATCKCATTGAASTGGGGCTCCCCTTGCAGACCCAATCTTTMCTTTCCAAGAAAAGCT[T/G]AACCACTTTCTTGAAAACCTTCCGAGGAAGAACAAATACGCTTTACCAAATTCTTTGAAT	1	8092684	1	G	T
Tcm001s08111631	CCATATAGATCCYTTAGAGGCCGATAAACACTTCACCCTTGCGAAAACAAATCCTGCCTT[T/C]GGGGGGTTTCCACCAACAAGAGAGTTCTCGTAGATTTCTTTACATTCATGCACAACCTGT	1	8111631	1	C	T
Tcm001s08132690	ACTGAAGAGATATGCAGCAAGAGCTTTTGGCTTTCTGTTTATCATGTCAAAGGCATCCTC[T/C]AACTTTTCAACCTAAAACAGGCCATGGAACAAAGTTAGCTGAAAAATACATTGCATCTTG	1	8132690	1	C	T	Stalin B
Tcm001s08149927	GCAACTTCTTCAGTGAAAGTATTAAGGGGTTGTTCAGAAACWGCCTGTGAAACTGCAGCA[A/G]AACTGTTATTATTGTTATTATTACTGTGTGGACTGAACCACAATGAAATCTCACTTAGCC	1	8149927	1	A	G	Anchor, Stalin A, Stalin B
Tcm001s08175139	TACTATGCAATTGAGAAAGTTTCAGACAATGGAGTATACGAAGCCATTCATAGTTTTGCC[A/T]CGAGCTTGCACCAGTTGTGGGAGAAGCAAAATGAAGAACAACATGAAAGACAGAAAGCTA	1	8175139	2	A	T	Stalin B
Tcm001s08200747	GATGCATGGGAAATTGCACCTCTMTTTTCCGAGTTACTTGCAAACACTGGTGTTGAGTTT[T/G]TCCAAGACAGGGTAAAACTATTACATCCCTCTGACCACTGGGGAACTAATGGTCCTAAAC	1	8200747	1	G	T	Stalin B
Tcm001s08217718	CAAGGGATTTCAACTGCCGGCCAAGAGAAGCAATTGTCTTCTGGCATTCAGCAAGTTTAC[T/C]GGCAGCAATTGCTAGCTCCTTGTCCTGCATATAACCAATAACATGTTTGTAAGATTATAA	1	8217718	1	C	T	Stalin B
Tcm001s08243136	TTCCTTTGTCCCAGGTTTTAAGATTGCATCTGGATTCTGCTGATTCTGATCAGCAGAAAA[A/T]ATCACAATCAAGTATAACTTCCAAGAGAACTGGATGGGTCTCTTTGCRCTCTGGCTTATT	1	8243136	2	A	T	Stalin A, Stalin B
Tcm001s08258370	CTTTGGGCCTCATCTGTGTACCACCAAAGCCCTAGATTCTCTCGTCTTACCCCCACTTTG[C/G]TCTGAAACTACCTACTATGCAGGAGGACAAGAAGGCGAAGGTGAAGAAAGGATGGCTTGC	1	8258370	2	C	G	Stalin A, Stalin B
Tcm001s08278659	CTCATCTTCCAGGGTATCCACCTCATCCTTGGTCTCCTGCTCTTCTTGCTGTTTTTCCTT[T/C]GCTTGTACCTTTTCCTCAGGCTTACTAGAGGCAGCACCATTTGCGTGATGATGAGCTGTT	1	8278659	1	C	T	Anchor
Tcm001s08284169	CTGCTCAAGGATAGGAATAGCCGCCCACTAATTTGCAGCACAGCGTATCCATATAAATAC[C/A]TGACTTATCATCATCCAAGGGGCCCCTCCTCCAGGCCCCTACAACCACTTCCAAACRGTT	1	8284169	1	A	C	Anchor, Stalin A, Stalin B
Tcm001s08299009	AGCAGGAGACCAAGGAGGAATTGAATTCCATGGAAGATGAGAAGGTTGATGAGGTGGAAT[T/C]AAATAACACAGAAGAGAAATCTGTAGTTGCAGATGCTGCTGAAGAGAATGGAATGGAAGA	1	8299009	1	C	T	Stalin A
Tcm001s08317695	TGCTTTAACATTTTCCCCAAAGTGGACCATTGTAGGTTTTATGTAATCTACATCACTTCC[A/G]TGGCCCTGTACAAAGAGCATTCAGCAAAGATTTCATCCATTTACATTCAATCCTCAATGC	1	8317695	1	A	G
Tcm001s08331369	TGAACTGCACTCCTACCATCCTGTCCGAAAGCTGTGGTCCTTTCGCTCGCTTTGCACCCT[T/C]TGATTTATCCAGATCTCCTGTAAAATGCCTCTTCTTTGTTTGATGAGTTCCATRATGAAC	1	8331369	1	C	T
Tcm001s08348947	CTGGTTGGTTACGTTGTTGGTCCAACACTGTTCATAGGTTTGAAGAACAAGTCAACAGCT[T/C]GGGCGTCTTGTCCACCTTGTTTTTGTGATTGCTCTTCCAAGACAGACTCTGTATCACCAC	1	8348947	1	C	T	Stalin A, Stalin B
Tcm001s08359413	CAGTTGCAAGTTGGATCTCACGCCATGAAAATCGCCTAAGCTGGCTAAAGGAAATTTTGT[T/G]GTCATCTTCACCTAAAATTAAATATTGAAAGTGTTAATCTGTTTCACATGGCAACTTGAA	1	8359413	1	G	T	Stalin B
Tcm001s08382196	CCTCCAAGAGAAAGCAAGGAAAAGGCCTCTACTAAAAGGCTTCCCTCCGGGGTTTCCATC[A/G]TTGGTYTTGGCATGTACAAAGAGAAAGCATTGGATGTTATTGACAGAGTTGACATTCTCA	1	8382196	1	A	G
Tcm001s08386428	ACTGAAAACCAGCCCAGTGCCCAAGCAGGCAGATTACCTCATCCTCTTCACCACTCTGCG[A/G]TTGCTTATCAACAATAGTCTGTGAAACTGAAGCAGGCAGATTCTGGGGAGTTAAGCAACC	1	8386428	1	A	G	Stalin B
Tcm001s08395430	CTCTATCCCGAATCCGTCATTGCTCTTCCAATGGTGCCAATGTCATCTACGATGGCTGTT[T/G]CCTCAGGTAATGCTGGGATCTCATGTTCTGCATCTGCTTTTTTTTCTATGATGTATAGGA	1	8395430	1	G	T
Tcm001s08414576	AGCTAGGCTAGTGCCTACCAGACGCATATAGGCAATGCGCTTTTCAAGAACATATTTTTC[A/G]TTGCGAATTTGTGCTTCCTGCAAGTAACCATGAATTATTAGAAATTCAAAATTAACACAT	1	8414576	1	A	G	Stalin A
Tcm001s08443651	TATTGTCATGAGCCAGGCCATACAAARCRTTTTTGTAGAAAACTCCTAAATAAGTCTCAG[T/C]GAGGTCAATAAGCAAATGTTGTAGCTTCTGGTACTTCATCTTCTTATAAGACTATTCTAG	1	8443651	1	C	T
Tcm001s08461152	GTATTCTTTGATATCTTTGGCATGCTTGTCTTGTAACATGTGGATTTGATTGGCAGGKTC[A/G]ACAATGTTGGGACTTGTGAAGAGCTGTATAGGGACAAAGTTCACTAGCCAATTTGGGGAT	1	8461152	1	A	G
Tcm001s08482052	TTTGGGGAAGGAGGACTGATTATGTATGATGTCAGTGCAGCCAAAGTTACTTATAGCGCT[C/G]CAGATATACTGGCTGTGATACTTCTTGGGACCATTGGAGGCATTTTTGGAAGCCTATATA	1	8482052	2	C	G	Stalin A
Tcm001s08494955	ACTTCCAATGAAGAAACCGACGAGCTTGTAGTTTTTGACAATGACTTTGATGTTTGTGAT[T/C]CTGAGGATCTCCCAAGAAGCATGCTCCACAACTGGTCATTTTACAATTCAGACTCAAGGT	1	8494955	1	C	T	Stalin A
Tcm001s08513282	CACTCAGGCTCAAAAGGTATAGACGTCAATTGCCCCAGAATCAGCTTCATATTAGAAGCA[T/C]CATCAAAGAGTTTATTCTCATGCATATCTGTCAAMTTGTCAAGATTGTCTTCCCTTTCAT	1	8513282	1	C	T	Stalin B
Tcm001s08527416	TGTCACCAATGATGGGGTTATTGTAAATAACGTCATCACACTAAACATCTTCTAAAACAA[T/C]AGCAGTGGCATGCTCGATACTACCATCCATATGATTGTAATCCGAAATGTCATTGTCATC	1	8527416	1	C	T
Tcm001s08542336	AATTAAGACAATGAGAGACTTACATAGTTCATTACCTATCTTGCCACCTGAAAATACTGT[T/C]TRAACGTACTTGACCACKCTCRAACCCACCACATCCCACTGACTCTGGAAAAACAAGGCG	1	8542336	1	C	T
Tcm001s08566199	TTTGGAGCAGAAACATCAGCGGGAATTATGCCACTAAATCCTTTTGCCACGCAGTCCTAA[T/C]GCAAAACARCGTTAGTTCTAATGTGTGGAAGGAGTTATGGGAAGGATTGGCTCCCCATAA	1	8566199	1	C	T	Stalin A, Stalin B
Tcm001s08586499	ATAAGCAAGGATCTGTTGCTGACaGAAAAGGTTTGCAGTGCCcTCTTGGCGCTTGCYGAC[A/G]TTCGTGAGAGTTGTTATGGTTCAAaGTCGATAAaTGATGATGTAGAAGctCTAAAGAGAT	1	8586499	1	A	G	Anchor, Stalin A, Stalin B
Tcm001s08606463	AGAAGCAAGTTAAGAGAAAGCAATATTAAAAAAAGAAAGAAACCTGCTTGGTGGTCAAGG[A/T]GCACTGGCGATTGAAGTCGTCCATGAAAGAGAAAGAGTTCCCTTCTTCTAATGCAGGCTG	1	8606463	2	A	T	Stalin A, Stalin B
Tcm001s08618425	AAACTTTCACAAATTGCTTGCAGTCAAGGAGCTTCTCAGCAGAGCTGGTGGCAAGATTTC[T/C]CGTCAGATCAGGCCCGTAACTCAACATGGTTTGAGGGTGGAGTATGGATTCATACAAGAA	1	8618425	1	C	T	Anchor, Stalin A, Stalin B
Tcm001s08638492	AGAGAGAATCCAAGAATACCAGCTCTTATGGCGCTCATACATAAGGGAATAAACAGAAAA[A/G]CATGCAACAAGGAAGAAGAGCACATAGGACAAATACTTCATCGCTAGATCATCATATTCC	1	8638492	1	A	G	Stalin B
Tcm001s08652640	TTTTTCTTCTTCTTCTGTGTTCAATTCACCTTTTGCTGATTCTTCTCTGTTTTCCTCTTC[T/G]AGCAGGGATAGCATGGAGAAAATTGTTGATGGAGTGCCCACGGGACTTGTGAGAAGACCA	1	8652640	1	G	T
Tcm001s08677030	CTATAGCTCAAAAAAGTTACTTTAAGTCATTCAATTTTCTTAGATCCATTAGCCATCACT[C/G]CTAAAGCATCGCCCAAATTAATTGTCCTTCTCATGGTTCTCCTCCCAATACCTCCATTGC	1	8677030	2	C	G
Tcm001s08692972	GATCCATACTTCTATTTTCCTTCACTATTTCCCCTCTTTCTCTGTCAGCAACCAAGCAGA[A/G]CAGAGTGTCACACATTCACGTTTGAGAAAAACGAAAAACAAGGGCAGAGGAAAAATCAAA	1	8692972	1	A	G	Stalin B
Tcm001s08705658	CAAATTTTGCGAAGTGATCCCACACAAGCAATGATGTCTTTGATGGTTCCTTGTGCTTTT[A/G]TGGTTTAGAGCTTACTRCTTCACTTYTTGCGTTGCCTTCAATAACACTTACATCAACTTG	1	8705658	1	A	G
Tcm001s08724722	TTACAGCTACCAAYGGGCTCGCCATGCCTACCATGCTGTCTCCTTTGYCCCCAAACATTA[T/C]TGAGAATGAGGAACCAGAAAAATCTCCTAATCAGTTTCCCATGTCCAAGTTGCAATCTTG	1	8724722	1	C	T
Tcm001s08740123	CTCTCAAAGACAACTACCTTTTCCTTCTTAAAAGCGTGGAGGTGTGGGTTATTGAGGAAT[A/C]TAGTAACTCCAGAAGCAGCATCTCTCYCCYCATCCATCAAAATTTGACTGTYAGTGCTTC	1	8740123	1	A	C	Stalin A, Stalin B
Tcm001s08757606	TGGAAGTACTAGCAGGAATGATCCCACTGAGTAGGCTTTCTGGTAATGTTCTTGTAAATA[A/C]CCAGCCGATGGATCCTAGACACTTCCGGAGGTTATCAGGTTATGTTACCCAAGATGAGAT	1	8757606	1	A	C
Tcm001s08774085	AGTCAGAGGCTTAACAGCAGGAACGGAGACCATCCTTGAGGCGAGAGCYGAGCCGCATCc[A/G]TTACGGGAAGTGAGTCTagTAGCTctGAGAGAACTCAAGGATTTGGAAGTAGA	1	8774085	1	A	G	Stalin B
Tcm001s08790408	ATTACATTCAATTTTGGTCTCGTTATTGAAGGAGGAAGATACTCTATTTTGTCACTGTTG[T/C]TCGAAGGGGCAAAAMACTTTCAACTTCCTTTGATTCAGCACTCCTTTCTGCTACAATTTT	1	8790408	1	C	T	Stalin A
Tcm001s08801755	TCTTGCAGCCTTATGTTGATTGGTTTAAATGGGATGATGCGAAACATCCTTTATCTAATG[T/C]GCCAGAACCAAAGAGGCGGTTCATTCCTTCTAAATGGGAAAGCAAAAAGGTAAAATCCTT	1	8801755	1	C	T	Stalin B
Tcm001s08816671	CAGCAGCAAAGCGAACTCATGGAGAATGAAAGCAAAGAAGCAGAAGATTTCTCTCGAGGA[C/G]TACATCGCTTTCCTTTCCTCTCACAAACAACTTCCTCTCACCCTCAGTTCCCTCAACCAG	1	8816671	2	C	G	Stalin A, Stalin B
Tcm001s08846609	TTGGACAAAACCGGTGGTACTGTGGGGTTTCAAGGCAATGAAAATGTCAATTCTTGGCCT[T/C]TCTTCCAGATATTTCAAGTTAGTGTGGAGACTGAGATATGCAATATTCAGGAAAAGCCAG	1	8846609	1	C	T	Stalin A
Tcm001s08871360	ATAGAAGAAGACAGTTGATTCACCAGCAGATGCTGAAGGGATGAGATGTTCATCAATCAC[A/C]GTCATAATATCATTACAGATGCTTGAGAGCTCAGATTCAACCTTGTGCCTGTACTCCTTG	1	8871360	1	A	C	Stalin A
Tcm001s08895824	GAGGAAGTTATTGCTTGAAACATTGGTTGCTTTCAATCGATTCGTAAAGGATTACGAGAA[A/G]TGTTCAGTTCTTGGCAGTTAATGTACCTCTTCCRCTTACAACATGTGTATCGCAGTTCCC	1	8895824	1	A	G
Tcm001s08955445	TCAGCAACAACCTGCAACACCTAGCCGTTATGAGTCACAAAAGAGAAGGGACTGGAATAC[T/G]TTTGGGCAGTACTTGAAGAACCAGAGGCCCCCAGTTCCTCTTTCACAGTGCAATTGCAAC	1	8955445	1	G	T
Tcm001s08974714	RYTGASTTRAACACCATCCTTTAGCAGTTGCTAAGGCTAGAAAAACTCTGACAGTAGATT[A/G]CCTTGCAACAGGACTAAATGTCTCCTGATAATCAAAACCCTCAACTCGACTATAACCTTT	1	8974714	1	A	G
Tcm001s08994243	AGGGGAACACTGGTGGAGTTTTTCAGTCGGCTTCCGTTGCTTCARGAGTTGGTGCTCGAT[A/G]TCTGTAGGAATGTCAGGGACGTTGGGTTGGCTTTGGAGATGTTGAATTCTAAATGCAAGG	1	8994243	1	A	G	Stalin B
Tcm001s09014506	AATTGGCTCAGAAAGCATTCCAGTGTTCCACAAAATCTGTGATGCTGTCTGAGATGACAA[T/C]ACATCTTGCTCAAAATTTCTAGGTGACTCCCTATTACTCAAACTCTCTTCATGAGAACCC	1	9014506	1	C	T	Anchor, Stalin B
Tcm001s09026429	CTAAATATTGGCTTCTTTTCTGTTTCTGCAGTATGCCAAGGCTGCTACAGAGAAAGGCTT[A/C]ACACGTATATCTCGAACAGAAGAGCTAATTGAAGATAAGAATAATCTAAAGAGTGGATCT	1	9026429	1	A	C	Stalin A
Tcm001s09061715	GTTCAGCCTCAGTCTTCAAATTTCTTCTCCTTTTATTTTTTGAGTTTGCTTTCGATGTCG[A/T]TGCTTTGTTGTTCCCCTGACTCTTACTTCTCCACCTTCTAACCCTTTCCTCACTCTTACT	1	9061715	2	A	T
Tcm001s09077085	GAAGTAAGTACAATGTCGTCCATGCTCCGAAGAGTAAGGTGGAGATAAAATATCAAAAAG[A/C]GCACAGGGAGTCCGGGCCCTGAAGCAATGGATGTTGCCTCCACTTGTGGGATACAGCACT	1	9077085	1	A	C	Stalin A
Tcm001s09100105	TTTTTACTCTTATTTGTGTTGATGCTTACATGTTATATGACATTGATTGCAGATGACCGA[A/G]TCTCCTCCGATCTRAAGAAAAATATAATGCAAGCTCGGATGGATAAGAAGATGACCCAGG	1	9100105	1	A	G	Stalin A
Tcm001s09116846	GCCTCGGGGTGTCTGAAGAAGATGGGGAGGTGAAGAAAGAAGAGAGCGAGGAGGCGGAGC[C/G]AGAGAGTAGAAGAATGGAGGCGGAGAGTCGAATGAGGAGGAGACCTATCAGGATTGCGGC	1	9116846	2	C	G
Tcm001s09141637	AATAGCGCCACCGACTGTCGTTGCCCTTTCTTGACAATCAGATTTGAGATCAAATGTTTT[C/A]CCTCTTTCTATTCTAAGAACAGTTCAATGGAGAAATGATGCTGCAGAATACTCCAAGTAC	1	9141637	1	A	C	Anchor
Tcm001s09163358	CCAATTTAGAAGAGAAAAACTGAAAAACAGATACGAAGAGATAGAAACAACATCATGGGA[T/G]AATGAGTTTCTTGCCAGCGTAGATGGTATCCCCTGTAAGCCCATTAGCCTCTTTGATTGC	1	9163358	1	G	T	Stalin A, Stalin B
Tcm001s09224356	ATTGKTCACGCGAAAGGTCATCTCACAGGCTTTGTCGGGSACCCAGAGACAGTGATAGAT[A/G]TCGTAAGAATCTAACTTGTTTTGGTTTCTGGTTGATTGTTCCATATTGGCTGCACTCAAG	1	9224356	1	A	G
Tcm001s09240939	AGTTACTTAATCCTTTTCTTCTCATTCTTGTTGCAGGAACAAGCTAAAATAAAGATGACA[T/C]GGCAGAAGGATTCTGGTAAAACTGACTCATACTGGAGCAACCTTTGGGGCAAGCCACAGG	1	9240939	1	C	T	Stalin A, Stalin B
Tcm001s09262998	GTTTGAAGGCCTGTGTTCCTATTTCAAGCAGAAAAGGCCTCATTTGGATCATAATACCCC[T/C]TTTGGGTAGCCTACTTTTGTTGCTTATCTTGATCATAGGTCTTTTTGCTCTATGCCGAAG	1	9262998	1	C	T	Stalin A
Tcm001s09381136	TGAGTTCACTCTAGCCAATTTGCTGTATTGTTTTGACTGGGAATTGCCCTGTGGGATGAA[A/T]AGGGAAGATATCAGCATGGAAGAAGAAGGTGGACTTACATATCACAGGAAGACACCMCTT	1	9381136	2	A	T	Stalin A
Tcm001s09391687	GCTTATTTTCWTGCTCTCGGGCCTTTATAGTCGAAACATATGAATTCTTAGGATGATGAC[T/C]GGAGCTCTTTGCTAATAGATCTTCTGATATAGAATGGTATGGCTTGGCATTTCTACGGTA	1	9391687	1	C	T	Stalin A, Stalin B
Tcm001s09402713	ACTTGTGGAGATAACAAAGCTTCTAACCAACCTAACAGAAACATGGAGACTTATACTCAC[A/G]ATGGCAAGTCATACAGGTKAAAAGTGTTGTCATTGCAGGAGCARAGCAAARCTGGTTTAG	1	9402713	1	A	G
Tcm001s09421098	TCAAGACTCCATACCTGTTAATAGAATCCCAACAGATATTACCAAGATAATACCTAAAAG[T/C]TTAAGGCTTGGAGACTCCAACCTATCAAACATACATTCAATGTTAGGATCAAAACAAGAA	1	9421098	1	C	T	Stalin A, Stalin B
Tcm001s09439819	GCGGCGTATTTCACTTATCCAAAAGTATCTCCGACTGATATTTTCTTATGTCATCTACGT[A/G]RCATCTCTTTSTATTAGATATTTTATTCTCCAGGGTTCCATCCCAAAATATCTCATACTC	1	9439819	1	A	G	Stalin A
Tcm001s09459623	TGCTTCCTCTTTTACATCAGCTGGTACATGGTGAGGAAGCAGAGGAGGTACGTGTAAAGA[T/C]AAACAGCTGTGATCCTTTTCAAGGGAGTTGGGTGTATGATGAATCGTACCCTTTTTATGA	1	9459623	1	C	T
Tcm001s09479560	ACAGCAAAGACTTGCCGAGGGGAAACCCACCCASTAATGTCAAAGCGGGGCTATCCAGGA[C/G]GTCCACACCCAGCCCAAGTTGTTTTAAAGAAAGTGTTGCGAAGTGTGACAAAGCCAGTTC	1	9479560	2	C	G	Stalin A, Stalin B
Tcm001s09486785	GGATATCTATCTTTTCAGTCTACTTGATGAGGGGGCAAAGAGCACTCTTCCAGGAAACTT[T/C]GAACGGCACTGGGGGATTTTCTCCTTTGATGGCCAGGCTAAATATGCACTAAACCTTGGT	1	9486785	1	C	T	Anchor, Stalin A, Stalin B
Tcm001s09509434	CAATCCATTCCGAACTCTACACAACRGCACGTGTTTCTCCCCTCTCTCTCACATATTATG[C/G]ACTCTGCCTAATGAATGGGAATTACACTGTTAATCTGCACTTTGCGGAGATTATTTTCAT	1	9509434	2	C	G
Tcm001s09526023	AAGCATTTGGCAAACTATACGGTCAATCAAAGCATGGATTGAGCAATGACACAGTCGAAC[C/G]TTCAAGGGCGCATGGAGTTGTTCATGAGAATTGCATCAAGTACTTCTCTGCCATATTGTT	1	9526023	2	C	G	Stalin A, Stalin B
Tcm001s09548164	AACTGGCACAGAATTAAAAATTGTACTGACCTACAAAATGGCCACGCAGTTCACCGGTTG[T/G]CTCCTCCCAGCCACCATAGGGCTGCCCTGGTGTGGGAAGGCCAGCGGTTTTCCTAAAACT	1	9548164	1	G	T	Stalin A, Stalin B
Tcm001s09560615	CTACAATCTCTCCTATGTCAAGAGCAACATAATGAAGAAGGCGAAGATAGATCTTATGAA[T/G]AGGTAATCTTTCCTTTTCTAATATTCTAAAAAACCTTGGAGAAAGGGAAAAAGATTGCTG	1	9560615	1	G	T	Stalin A, Stalin B
Tcm001s09576896	GCCAGTGTGCCAAGTATCCAGCCATTCGAGGAATTGCAAATAACACAGTGAAGAACTCTG[A/G]TGGAAATCCCATTGCCCTATTGAATAAAACCTTATAAGTCACCAGTCTATAACACGTGGA	1	9576896	1	A	G	Stalin A, Stalin B
Tcm001s09600412	ATTCCAGGCCAAGATGAGCCAGGTTTACAAGGGTTTGGATAGGAGACTCTCCAGGTTTGA[T/C]CAGAGGACATGGWTTCCATWATCTTGAAAAGGATCTCAGCCTCAGAGGGAACCATGGTGG	1	9600412	1	C	T	Stalin A
Tcm001s09614293	TGGAAACCTTATTCTGCTGTATATAAGGCTGCATATGCTGCTATGCTCAACTCAGGGAAT[T/C]TCATCATTGCAGATAACGAATCTAAGCATATTTGGGAAAGTTTCAGGAATCCAACGGACA	1	9614293	1	C	T	Stalin A, Stalin B
Tcm001s09636632	CCTTTTATCGTATTGACTAACTCCAGTAAAATGTTAGCCAAAAGCTAATCTTCTTCTTAC[A/G]AACCTCTGYACTATCAATAAAAACATCAACAAACAAAAGAATAGTAAAAACGACCAAGCC	1	9636632	1	A	G	Stalin B
Tcm001s09655963	GTTTCCAATGGAGCTGAAGGCCMAGTTCGAAGCTGTCCATATTGCGGCAAAAAATTCAGC[T/C]CTGGCCAAGCCTTGGGTGGTCATATTCGGATGCACGAGAAGCCTAAAGCTTATAAGTCAG	1	9655963	1	C	T	Stalin A
Tcm001s09676457	TCACAAGTCGATGCATAACATTCAAATTCTTTATCAGCATTACCCTTGCGCYTTTGCACA[C/G]TACAAGTTTGTCAGGAGCTAGCCCTAATGCAAGCTGCCTCTTCCAAGGCTTTTTGCCTCG	1	9676457	2	C	G
Tcm001s09692892	TCCTCTAGTTGAAAAMACAAAAGCCTCCGACACCAAGACCCCAAGTCCCTTCTCTGCCAT[T/C]CCTTCCTCCACCCTCGATTTCCTCCATAGACGACATGGTTAGCTACATCCGGCAGCCTTT	1	9692892	1	C	T
Tcm001s09712538	TGTTTCTTTTAGCACAGAAAATGGAATTGGGGTGCAAGCTATGATGGAGAAGCAACAGTT[T/G]CCTGATATTCATCACAATGTTGATATACCGAAATTTCTCAGACCATGTATTGTTGAGCAA	1	9712538	1	G	T	Stalin A, Stalin B
Tcm001s09730306	AATCGCATGGTTCAGGATGCCTTGGATGCTSTTTGTGAAGTTACCCAGAAAATTCGGGAW[A/G]GCATCCGCTATGTTAAAAGTTCAGAAGCTACACAGTCTATGTTCATTGAGCTGGCTCATG	1	9730306	1	A	G	Stalin A, Stalin B
Tcm001s09755274	CAGAACTTCACATGGGAGTCACCCTCACTTACGTCACAAGCTGTGGCTCACAGCCCTTAG[A/C]AGACGCAATAAAAATTCTAATAATGTAAGAGAGAGAGAGAGAGGGATGGTGAAAAACTTT	1	9755274	1	A	C
Tcm001s09778735	CCATTGCCTTTGTCTTGAAAGCAAAGGCCTTGATGTCTTGTTGTTTTGAAGTCATCTCCT[T/C]CACAAGCTGGTCGAATGAGTCCAGTGAACCCTCTATTCCCCCTTCAACACCGTTGCCATC	1	9778735	1	C	T	Stalin A, Stalin B
Tcm001s09807482	GAAATTGTTTGTAACAGGAGCGGAATCATTATTGCTCGTATCAGGGGCATTAAATTGCCT[T/G]TCGATTCCAGGCASCATCAGCATCCTTGGATGGGGTAGCAGTGCTCCAGAAACATCGCCC	1	9807482	1	G	T	Stalin A, Stalin B
Tcm001s09827028	CTCTGTCTGATGTAGTAAAAAAAGAATGAAGATTGGAAGTTGTGATCGTTCAGAGGAGCG[T/G]GGGGAAAATATAAAGGGTGGACAAGGTGAAGTAAATAGAAGCAGGTGAAGCAGCATGAGG	1	9827028	1	G	T	Stalin A
Tcm001s09844331	ATATAATAAACAATAAAAGGCCAGGTGAGAATCTGGTGTTAGAAGACGTGAAGAAAATGA[A/C]GTATACCTGGCAAGCTGCTCGAGAAAGCATGCGGCTATTCCCTCCCATCTTTGGCTCTTT	1	9844331	1	A	C	Stalin A, Stalin B
Tcm001s09864867	AGGGTATTCAACAACATGGAATCAATGGGTGTTCCATTCCCCAGCAACCAACCCATGAGG[A/C]TTTACTCCAGTCTTTGGAATGCTGATGACTGGGCAACAAGAGGTGGCCTTGTAAAGACCG	1	9864867	1	A	C
Tcm001s09882055	CAATTCGAACATCTTCAACTCCAATCCCATTGCCTTCTCCTCGGATTCTCTTTTTGCTTC[T/C]TCACTTCTTTTCAATTCACCCTTCGTTTTCGCCACCTCTGCTTCSAACTGTTCAACTTGC	1	9882055	1	C	T	Anchor, Stalin A, Stalin B
Tcm001s09900756	GTAATTGGCTGACAGGAAGGCTCCCTCTCAACTTTTGCCAGTCCCTTAAAGTAAGGATCA[A/G]CAAGGGCCTAAAAAATATCAATCAAAAGATGTTTTTGTTATAAAAATATTAAGGCAAATG	1	9900756	1	A	G
Tcm001s09937471	AAACAAATGCCATTGGAAATTTACTTCCTGATGATGAAGATGAGCTCCTTGCTGGCATAA[T/C]GGAYGACTTCGATTTAAGTGGCTTGCCTAGTCAGTTGGAAGACTTGGAAGAATATGATGT	1	9937471	1	C	T	Stalin A, Stalin B
Tcm001s09959703	CATGTTCAAATCCTTGGGAAGGTGCCTCAAGAGTTTACATGTGCAGGGGGCAGGTCTAGC[T/C]TTGAAGTGGCAAATTATATTCAGAGAAAGCTGGCTGATGCTCTGGGATTTGAGTGYACTA	1	9959703	1	C	T	Stalin B
Tcm001s09974896	TAGTTCTATTGATAGAATCTAGCCAGCAACAAAATGAGGCATGCCACTGGAAGAAACGGC[A/G]GCGAGCGGGTCAATTTGGTGGCGGCGGCRGCTGATGGAGATGGGTGTGAAGGCACGGCAC	1	9974896	1	A	G	Stalin B
Tcm001s09995918	AGTTTCTGAACTAGTCCAGATGCTGCAAGTTGACGATGGATRGGTCTCTCAGCCTATTGA[T/G]CTAACAGAGAATGAAGATGATGTCACTGTTGCAGATCTAGCAGCTCCTTACTGGGAAAGG	1	9995918	1	G	T	Stalin A, Stalin B
Tcm001s10009702	GGATTGACAGGAGGAATCGCAAAATTGCAAAGTGGGTTCTTCAGAAGAAGATGACACTGG[A/G]GGATTTGGTTGCAGCAGACCTTGACAATGATGGATCCATCAGGTACTAATGATCTCTTAA	1	10009702	1	A	G
Tcm001s10031828	GATCCTTTCCAAGGATTCAACCGATCGACCTTTCCATTCTTTGACGACAATCCTTCTATG[T/C]ACAACCAAGCTGCTGCMGCTCTAACAGCTCCAACCCAAAATTTTCAGGGCTTTGATCCTT	1	10031828	1	C	T
Tcm001s10057032	GGGCATGAACAATATCAGACCCATAACATACTCGTATGCCCTTGCCAGCTCCTTTATCGA[A/C]TCCCAGAATCCTAAGCTTTTCAACACTGACCTCAGTGCTTGTCCAATCTATGGATGGCAC	1	10057032	1	A	C
Tcm001s10088198	AACTTTTTTCRGGCTGAATACCAATACCTCCACGAATTCCCATCCACCGCTTCCAATCTG[T/C]CCAATCATCTACCGTCTTTTGCCAGTCAAAACCAGAGGGGTTAAAGACAAAGGGAGCAAA	1	10088198	1	C	T
Tcm001s10125537	TGTTCTACTTACGACTGTATAGAAGATGTGAGCGAACAGGATAACCATTGCAAACTGGAA[C/G]GAAGAATAGGCCCATATGTAACTCCTGCTCACTGCCATCATCAGAGACTGAAAGTCACGA	1	10125537	2	C	G
Tcm001s10142965	AAAAAGAAAGGGCAGCCCAAAAGGAGAAAAAAAGGAGGTAAGTGGAGACCTGTCGAGTGT[T/G]AAATTTGAGGAGAAAGGCGATGAGGGCCACCAKAACTGCGATTCCAAAGCAAGARGAGGT	1	10142965	1	G	T
Tcm001s10168642	TATCAWAGCAAATCAAACCATCTTCACGACTCTCATGGATGCGTATGGGAAGAACAGGGA[T/C]TTTGGTWGTGCTGTTATTTGGTATAAAGAAATGGMATCTTCTGGTGTTCCACCTGACAGG	1	10168642	1	C	T	Anchor, Stalin A
Tcm001s10195355	GGAATTGCAAGAGAGACTGAGAACCTATTTTGGATGAATCAACTGTCCTCATGTCCTGAA[A/G]TGCTGCAGCTCCCATTGCTTGGTAAAGATAAGGTTGTACACCYGGTAGTGAAGAAGTATC	1	10195355	1	A	G
Tcm001s10214117	CATCTGCAGCAAACCAACCTTCCATTCGGCATAAGTACCACTGGAGTACCTTATGTGCAA[T/C]CCCATCCAACCTGTAGATTAACAAAGCAAATTTTTAAAAGTCACATTTTCAAAGTCATAA	1	10214117	1	C	T	Stalin A, Stalin B
Tcm001s10223851	CACTAGYAAAAGTAGATAGTTCCTCCCATAGATCTCGTYTAGTTGTTCTGTTAGGACTKC[T/C]ATACACTGTTGACAGAAACCAAATAGATCCAACCAGGTACTCAATCGACATATGGATACA	1	10223851	1	C	T	Stalin A
Tcm001s10244634	GATAAGATTGTCAGTGGCACGGGTGATAGTAAATGGAAAGATCAACTCAAGTGATAATCC[A/T]ACAGTATCCATACCTGAAGCTGTAACTGAAGCGACTTCATATATTCAATTGCCTCATCTA	1	10244634	2	A	T	Stalin A, Stalin B
Tcm001s10260618	AGTGCACCTGTGAATTCCTCAGCTTGTTCTGCATTTTTGGCTCCTGGGATTGGCACAACA[T/C]TCTCCTGGGCTATTAACCAGTTGAGCACAACCTATAGAAAAACAACCTCATTTCTTATAA	1	10260618	1	C	T
Tcm001s10277385	TTTTGGAACAAATAYATGCTTATAGATACGCGTTAACATTTCCCTAATTTGTAAAACCAT[A/G]AAGAGCATTTGGCAGCTTGGCAGTGCAAAGCCCTAAGCCTGTCAATAAGCCAAACATCAT	1	10277385	1	A	G	Stalin B
Tcm001s10297364	TATCATGTAATGCTACGAGGATATATAATGGTATCCTGGGAAGCAAAATAGGGAGAATTG[A/C]TTTAGAGATGATCATTTTCAGATATGATAGCTTTAAAATTGTGCTTGATTGCAGCAAATG	1	10297364	1	A	C	Anchor, Stalin A
Tcm001s10310112	TTTAATAGTTGAACCGTTGGAAAGACGTCTCAATTCTTCAGAGGACAATTTCATGCGTTT[A/T]GAGGCTGGKTCATCATCCTCTACACCTCCCATGAAAAGTGCACCTCAGCCCATATATTAT	1	10310112	2	A	T	Stalin A, Stalin B
Tcm001s10370970	CGGCGCCCAATGTTGGGGTGGCGGAGTTGGTTCAAAGTGTCGTGGACTTCATTGCTTCTT[A/G]TTGYGGCAGATTCSCAACATGTGTCCCATGTACTTCTTAAAACTTGTATAGCATGTTTGG	1	10370970	1	A	G
Tcm001s10387361	AACACAAAATCGGTAGTACTTTTCCTATCATCGAGGTCTCCCGCAAAATCACTACCACAG[T/G]AACCCATCAACTTGAAATCATTAGAGGATGAATAAAAAATCCCATAGTCAAGTGTCCCTT	1	10387361	1	G	T	Stalin A, Stalin B
Tcm001s10398749	GTATGATATTTTTGGCAGGTTGCTAGAATACTCCTGTTCATGTATATCTTTTACCATGTC[T/C]ACTTGCACTATGATCAGGTAAAAAAAAATTCCCTGCAAAACTTTATCTGATATCAGCTGT	1	10398749	1	C	T	Stalin A, Stalin B
Tcm001s10419661	TGGCCCACTTCCAATGGCAAGACACCCAATAAGAATATGGGCCGATTCCAAATTCCTCCA[T/G]ATATATTTGCACGACTAGCCCTTTCCCTTTTTTTGCCATGCTCCAACAGTGTCGTTTGGC	1	10419661	1	G	T	Stalin B
Tcm001s10442241	TATCAAACTGAGTAAAGCGGTGGCATTCTCTTTGGGACATATCACCCAAAGAAGAACACC[A/G]GCCATGTTAAAAAAGCAGTCCAATTATGTCTTTGGGTCAGTTATTGTTTTTGTTTCTGGT	1	10442241	1	A	G	Anchor, Stalin A
Tcm001s10465771	ATACCAGAGACTCCGGCTGAAATTCGGAAAGCATCTCGGAGGTTTAAGCAGTCGCCGCCT[T/C]GTGGTGGGGATTCAGAACCTTCAAAATTCCAGTCATGGCTTCCCAACACATCCATCGATA	1	10465771	1	C	T	Stalin A, Stalin B
Tcm001s10527843	AGATTATGTTTACGTTTGTGTTAATCTGTTCTTTTCTGCTGTTTGCAGCCTTTTGGAACG[A/G]TTCCTGTCACTCAAGATGGAGAMTATAYTTTATATGGTAATTAATCTCTGTTCTTTTACT	1	10527843	1	A	G
Tcm001s10535089	AGGGTGAAGATGTGGGAAGAACATCACCTAGAAGTAGTGTAGATAATGGCAGCCTCTTTA[A/C]TCGTAAACAGCTYCACTTTGGTAGAATTTGAGATGCTTATGSCTTTAGATAACAACGTAA	1	10535089	1	A	C	Stalin A
Tcm001s10558076	TCTTTACRAATGGAAATTGGGATGAGCTGAGACCTCTGGTTGAGCTAGCCCTTGAACCCT[T/C]TCCATATCTGTGATTGCACATAGAAGCATGAATGCATGGCAGGCAAATATAATAGCGTTT	1	10558076	1	C	T
Tcm001s10573065	TAACTTGATCCACTGCCATGTGGACTACACTCTCCCCAGGTATTGGGACTGCTCTGGAAA[T/C]ACTAAGACAAGCTTTGTCTACGTTCTCTGACAAGTCAACATCCTTTGTCTCGGGTGGACA	1	10573065	1	C	T	Anchor, Stalin B
Tcm001s10598561	TCGTTAGTGCTGTCTCAAGATAATAGTTCTAGGAACAATTCTAATCCTTTCCTATTCTGT[A/G]CACAACCAAGTTCAATTCCTGGATCTGTTCTGCAGTTAGTAGGTTCTTCATATTTACATC	1	10598561	1	A	G
Tcm001s10618386	GTTTGGAACAAAGAGGAAAAGCCAAATTCAAACTTATCTGGAACACAATGAAGGAGCGGG[A/G]GTTCAGCATTTGGCCTTGGTGAGTGAGGATATATTTAAGACATTGAGAGAAATGAGGAAG	1	10618386	1	A	G	Stalin A, Stalin B
Tcm001s10690460	GGGATTCTGGTTGACAGAGATGATCAAGGGACACTGCTCCAAATTTTCTCCAAGCCCGTT[T/G]GAGATAGGTATTTGTTTGTTCTAATCATCTTTCAACTTGCTTTTTCCATATATAGAAAGA	1	10690460	1	G	T
Tcm001s10701934	GAGGAGCTATGTAGGCACAYTGAAACARGTTATCCATATCARAACAGCTCAAGTGGGGAT[A/G]AGTGGTAAAGGTATCTCAACAAGCATGAAAATCTTAAAGGGATGGAAAGTAGTCATCACC	1	10701934	1	A	G
Tcm001s10743186	TATGAATGCCCCCAAGATTTTTCAAAACTTGTCCATTCTCCAAAGCCATTTCCAATCTAT[T/C]CTATCAACTGAAAGTGGACAAGAATGGGCAAAGAAATCGAGAGCAGTGGCTCCAACTCTG	1	10743186	1	C	T	Stalin A, Stalin B
Tcm001s10746603	AAATTTTCAGCAATGCCAATGAGGAAATCCTCATATTCTTGTACGGTGAATTGGGACTGT[A/C]TCTCTGGAAGGGCATAATAGTTTTCAAGGAAATCATTCGTTCCTATGCTTATTAGATATA	1	10746603	1	A	C	Stalin A, Stalin B
Tcm001s10778085	AATGGTAATTCAGATGACGATAAATTACAGCATGATAGTTTGGAACCAACTGATGAAGAA[A/G]TCAAAGGGGAGTACTGTTGGGCTRAGATGATGGCACCTAATTCGCCGCCCGTCGATGAAA	1	10778085	1	A	G	Stalin B
Tcm001s10789961	AAATGCAAACAAACATGTTCTCATGTGCATTGACAAAATTTACCTACCATTCTCCTTGCA[A/C]TTTGTATCAGCATTCAATCCTACAGTGGTAGTAGATGAACCCCCATTCTCAAGAGGCCTC	1	10789961	1	A	C
Tcm001s10813898	AGCCTAAAAATTCTGTTTTGGAGTCAACGATGAGGGATTTGACCAGAATTCGCACATTTC[A/G]TACAAGGGTCATTGAGAAGAAGAACCAAAATGTCATTTCAAGGCTAAACAATGATAGGAA	1	10813898	1	A	G	Stalin A
Tcm001s10827381	GGAGATCCTTTGGTTGCCATTGGATTTTTYCCCAGTTCCCATGATTCCTTCCACAAAAGA[A/T]ATGCAACTTCCTACAAATCAAACAAACTGCACGTTAAACATTCATCACATAATCAAATAT	1	10827381	2	A	T	Stalin A, Stalin B
Tcm001s10848795	TTCATTTACCTGTTTCAAGACAAATGGTTGTATATACAAAAGCAAGGAGTGATTTTGGGC[A/C]ATGAACCAGTAAGACCCACAGAACAAGATATTTCACCCAGAGAGAAGCAAAAGGAATCAA	1	10848795	1	A	C	Stalin A
Tcm001s10865185	AGGGAGTGAACTCATTGGTCTGATAGCCATTCCAGATGATGGAAAAAGTAGGCGATTCCA[T/C]AWTATACATCAYTARGGARATCYAAGAAGTGGGCAAGCCAATTTCGATCAAAACTTCTTT	1	10865185	1	C	T
Tcm001s10883601	CCTCTTGGCATCAATAAACAAATTMGGGCAGCTTCATTATCAGGATGTTACAATGGGTGA[A/G]ATGGTAGGTAATTACCGGACTGGTTCAGGCCGCACTGATGCTATGCAGGTCAATCCATTC	1	10883601	1	A	G	Anchor, Stalin A, Stalin B
Tcm001s10898914	TTTAGAGACCGCAAGAGTCAATTTCCATGCACCGTGAAGCGGCAGGAGGGACCATGCATA[T/C]TAAAACGACAGCAAGAAACTTTGGAAGCATGAAAAACCACCATCACCAGACCGGCCGCCA	1	10898914	1	C	T
Tcm001s10917959	GCTCTGAATTTACCCAACTACTGCGCTRCTTTCTGAAATTGGTCGTGGCATCTTTCTGGG[T/C]GGTGGTTTTGTTGGTAGGATATTCCAAATCTGTGCAGGATCCAACAGGACTGATGAAGTT	1	10917959	1	C	T	Stalin A
Tcm001s10944316	AGTACAGAAAGCTTCGACTCACCACAAACTTACAAGCCGGTGAGGCTCTCGCACTTGTAC[T/G]TACCTGCTCCTGACCTAAATGTATTACCATATCGCAATCTAATGAAGCCCTCCAACTGTG	1	10944316	1	G	T
Tcm001s10967180	TTAATCAAACAGTTCATCAGTGTCTGTTTTCCTATGCTTACATGTGCTGAGCTGGTTGAT[A/G]ATGTGTCAGTCAAGGGCACAAGGGAAACATTTATTCCTGAGTGTTGAGCTTAGGTGTTGG	1	10967180	1	A	G
Tcm001s10984631	GGAAAAGCTAAGAAGATGGCAGAAGATATCATCATCGACTTCTCCAAAACCACCAGCATG[A/G]CTGTCATGATCTTACGGTAGGCAGTCAATTTCCTTCTCTGCAATGTTCATCATCGTGCAT	1	10984631	1	A	G	Stalin A, Stalin B
Tcm001s11003763	TCTGTCTTATGTTAACCTAATTTAGAGGTTGTTGGGAATCATGAAGGTTGTTCGTTTGGC[A/G]GGGGGACTAGCATTGCTGAAGCCAAGCTATCACCATTGCATGAGACCGTGAATGTCGAGG	1	11003763	1	A	G	Stalin A, Stalin B
Tcm001s11022450	GTATGAAATTTCCCCTTTTTGTATCTGGAAATGAAGGCCAAGAACCAAKYATTGCAAGAG[A/C]AGAACCAAGAATTAGAGAAAGAGAACAAAAGATTGGAGGAAGAGAACGAAAAATTGAAAG	1	11022450	1	A	C	Stalin A, Stalin B
Tcm001s11036351	GGTTTGGTCGGATACACGTCGATTTATACGTCATGGACCAAATTAAAAAATCAGCAACGA[A/T]GGACGAAAACTTTGAAAACACTATTTCTAGTCTTTGCAATAGGRAGTAGGTGTCCCCCTC	1	11036351	2	A	T	Stalin A, Stalin B
Tcm001s11054580	ACTAGTAAAATTTTCAACAAACCTGAGATTCTAATCTCTTCCCTTCAGAAGTAAGCTGTT[T/G]TGTTAAATCTTCTATAGCCTTCCTTGAACTGTGAAGTTGTTCAGCTGTTTCATCCTTCTC	1	11054580	1	G	T
Tcm001s11087583	TTTTTTTTTTTTTTTTATTTGTGAATGTGCAGAAATCGTTTAGAGAGTTAGAAGATTCAG[A/G]GAATGAAGATGGAGGATTTGATTCTTCTCGAAGCTCCAGGAAAAGGCGTGCAAGAAGAAA	1	11087583	1	A	G	Stalin A, Stalin B
Tcm001s11100592	TGTTGCACTGGAGCCTTTGCTGCCAAAGAAGACTCCTGTGGTGGGAAAACCACCCTTCTR[A/C]CCTGCATACTAGTTTCTCCACTAGAATTTGGCAAGCCTATTTGCATGGATGATCTATTCC	1	11100592	1	A	C	Stalin A
Tcm001s11115071	TTCATCAGGGACAACAACTTCCTTTGCCATTGGWATTGTTGGAAAACTGATTATTCCACT[T/C]GAAACTGCAAACTTTGTATGGAGCAAGTTGATCAAGAAAAGGTGAGAAAAGAGCAAAACG	1	11115071	1	C	T	Anchor, Stalin A, Stalin B
Tcm001s11130009	AGCATGGCCAATGCCACAGTTGACTCCATGAGTGCAAATTGATCTCCTAYGCACTTTCTT[T/G]GTCCCCCGCCGAAGGGTAAGAAAGCAAAGTCTGATATAATCTGATAATCAAAATAATAAA	1	11130009	1	G	T	Stalin A
Tcm001s11143754	TGGTTCTCTGATGATTCCTCCAGGAGGATTTCATTTGCAATATCAACAGCAACAACAGCC[T/C]CAGCAACAACATCAATTCCAGCAGCAAAACCAGCCSTACATGTTTTCACTGAGCAGCAAT	1	11143754	1	C	T	Stalin A
Tcm001s11157160	CTATTTATTTAATCTTCATACTTTGCCATAAACATTTTGCAGCTATGCCGATGCCAGCGG[A/G]GCTGGGAAAGACGTATATGAGTTTGTAAGTTTATGGAGACTGTTCTTTGCGCTTATTACA	1	11157160	1	A	G	Stalin A, Stalin B
Tcm001s11183796	TTTGCTACTTCTCACTATACCAAGTCTCACTCTAATGAGACCCAACAGATTGACGGCGAT[A/G]AGGAGAAAACAGGGGAACATGAAAGTCACGTGCATGCTCATACTCATGCAACTCACGGCC	1	11183796	1	A	G	Stalin A
Tcm001s11226491	TCAAAGAGGACTTTTAGATTATCAGAAGAAGAAGCTTGTCCTYTACAAATAAAGTYGAAT[A/G]TTGGGGCACGATCTACTAGGCGTGGTAAAGAATTATGTCTGGTGGGATTAGTATAGGAGT	1	11226491	1	A	G
Tcm001s11242921	GCTATGGCTTCTGCGATTGCTACATTGATGGTTGATGTATCTGSTACTTCTCACTATACC[A/C]AGTCTCACTCTAATATGACCCAACAGATAGACGGTGATGAAGAGAAAACAGGGGAACATG	1	11242921	1	A	C
Tcm001s11261945	GGCCAGAAGATAAAGAAGGATCTCACCCTGAAGACTCCTAAAAGCAGTCATCCCCCTTGC[T/G]TTTCCCTGCAAAATTCCTAACCGTTGTACATGATACAGCTCATGACACATTAAACACACA	1	11261945	1	G	T
Tcm001s11278443	CGCAGAACTAGCAACATACAAGTCATCAACACACTCACTTCCCAACTTGAGAAGCATACC[A/G]TAAAGAACTTCAGCATTATTATAGTCCTCTAAACCGGATAAAGCAGGGAAAACATTAACA	1	11278443	1	A	G	Stalin A, Stalin B
Tcm001s11313710	AAGAGAAAAAAGAGTTCATTATAGAACTTGGAAAGAACAGCGTCTCACTAGTAAATGCCC[A/G]AATTGATCCATATTACGGTTCTTCTCATGCTAAAGTTTGCAACTGCATCAACTGCTGATT	1	11313710	1	A	G	Stalin A, Stalin B
Tcm001s11319759	ACCTTTGTCTCCCCAAGAAATGGCATAGGTGTTCCACCAWAACCCTGAGAAGATCTGGAA[A/G]GATCATTAGAACCAGAATCACCATTTATTGCACGCCCAGCAGCACTTGCTCGAGCTTCCC	1	11319759	1	A	G	Anchor, Stalin A, Stalin B
Tcm001s11336883	TAATGTCAAAAATATAACCTGAGTCCCAAGGCTTTCCATTGGAAACCAAATTGTTCCTCT[A/G]AATCCGAATCRTCCAAGGAATCGTAAAAAATGACAATTTCCAAATTAGAAAATGATCTCT	1	11336883	1	A	G
Tcm001s11354382	CTCCAGAAAAGTCCAATCAGCGAGTTGATTAACAAACTAAAAATAACAAATCGTGTCAAC[T/C]CCAATGTTGATCCATATACCATAAACTCACCTTTCTATTTACCACCTTTTGACTCACTAT	1	11354382	1	C	T	Stalin A, Stalin B
Tcm001s11373877	GACATATTTTTGAAAAAGGTATGGTTTGACCTACAAGCATTCGGATCACGGTTGATTGAT[T/C]TCCTTCAATTTCAATATAATCGACGCCATACTTTATAGCAATAATAAACCCACGGTGCAA	1	11373877	1	C	T
Tcm001s11397583	AATGTCCACACCCAACTCCTCCGCCAAAATGTCCTCCTCCAAAGTATCCACCCAAACATC[A/C]TCCCATTGTGAGGCCTCCGTTTCACCCTAAACCACCGAAACATCCTCCCCATCCTCCAAA	1	11397583	1	A	C	Stalin A, Stalin B
Tcm001s11421735	CATAATTATTTATCCGGATTCCCGTTACCCCATGGTGTGGCTTTACCTGACACGGCGTCG[T/G]TATGCTTGTCTTATAATTGCATGCTGCCGCCGGTGGGGTTATCAGCCTGCCCCGCTAGTG	1	11421735	1	G	T	Stalin A, Stalin B
Tcm001s11437916	CCAGGTTCAGAAACACCTTCAAATGAGGATTGATGCTCAAGGAAAATATATGCAGACGAT[A/G]CTGGAGAAAGCAGCTGCACAAACACTTTCTGAGGAAAATACTAACTCTCAATGCTACAAA	1	11437916	1	A	G
Tcm001s11452668	CTCCAGAAGGCATATCCATATGCCAAAGAAAATACATCCTGGACCTTTTAGAAGAGCAYG[A/G]CCTGCTTGGATCAAAACCTGTAAGTACTCCCATTGACTATAATTATAAATTGAGCAAGAC	1	11452668	1	A	G
Tcm001s11468837	AGATATTTGGTCTCTCCCAAGCGATCTAAATACCGTCTACAGAAGGCCAATGTAGAAAAG[T/C]TCTTGTTTATTGTAGCTAACAGCTGCTTAGCTCTAGGCAACCTCAGAGGAATGTGTCCAA	1	11468837	1	C	T
Tcm001s11483186	CCAAGTTCAGTTCCAGTTTCTTGAATTTGCTTAAAGGGGCCTGAAAAGCAGCTATGACTT[T/C]ATCAAATAAAGGTTTCACCAGGTATGTTAAGCTTGAACCTGAGTCCATAATAACCCCACC	1	11483186	1	C	T	Stalin A, Stalin B
Tcm001s11505954	TAAAACCATTGGCAACTCTATATCATACAGGTAGGAGGACCCTGTACCCACATATTGCTG[T/C]GGCAAAGCCTTTCAGCATCACTGTWAAACTGCTTTAGAAAGGAAACAATAGAGAGCTTCA	1	11505954	1	C	T	Stalin A, Stalin B
Tcm001s11533630	GGTTGTGATCTTAATTTCTTCTAATTTGCAGCAAAACTGGAATTGCTGATTTTATTGTTG[C/G]CATTGCTGTTGCTGTTGCTAGTAGTGGTGACATTGCCACTGCTGTTGGTGGCAGATGTGA	1	11533630	2	C	G
Tcm001s11548321	CAAAATGGCCAAACCATAATTGTTCTATTGGTGATCTTGCTAGGCTCCTAAGTGAGGGTA[A/G]TATCCYTACRAGGGGTAGGAACACTAAGGAAAAGATGGCGTGGACTAGACYAGTARAAGG	1	11548321	1	A	G	Stalin A
Tcm001s11578657	AAAGGAAGAGGGCTTGGGAACACAATTTCTGGAGAAGGTTCTGCACGGTGACGAAGATAT[A/T]AATGCTGCTGCGAACATTGCTTCACTGCATTCTTACTCAACTTAAGGTACGGCGTTATTT	1	11578657	2	A	T	Stalin A
Tcm001s11608041	AGAGCGACTTTGTGTGTTTCTAATAGCTAACTCACGTTTAAATGCAGGTCCAGGACCCGG[T/C]TATATTGATTCCACTTGCCATTTTTGTGATTTATAACCTGCTCACTCTCAGGGAATACCT	1	11608041	1	C	T
Tcm001s11652073	TAGACATGTTTGTTACTACTGCAGACCCTGTGCTAGAACCGCCAATCATTGCCGTAAATA[A/C]CGTTCTCTCGCTATTGGCTGCTGATTATCCAGCAGACAAGCTAGCTTGCTATGTCTCGGA	1	11652073	1	A	C	Stalin A, Stalin B
Tcm001s11666653	GCTTCACRCTCCATTCCTCAGTTCTGTTATAMTATGCTATCCGCCTAYTGCATCACCACC[A/G]ACTCTCAATTCTTGCCTAAGGTACGCGAACAACATAATCCCTTAACTAAGGCTCCATTTG	1	11666653	1	A	G	Stalin A, Stalin B
Tcm001s11720667	AATGAAACATTAGATGCTGGTGCTTCAGATGTACAGCCTTGTCCTTCACCTGGTACAATA[A/G]ARTATTCATATCTTGGGGCTTGTTCATTTGTGGAAAGTATCCTCCATGCAGGTGCATAAG	1	11720667	1	A	G	Stalin A, Stalin B
Tcm001s11749051	GGATGGAACTCRATTTCGGAGAGCTTATGGTATRGGGTRCCCATTTTGAYTTGGYCGTTG[A/T]ACGCAGAACAACAACTGAATGCTTTTCAGATGGTGAAAGATTAGGGATTAGCATTGGAGA	1	11749051	2	A	T	Stalin B
Tcm001s11772570	TATCAAAGTAACCCTAAGTTTAGACCATTGGAAAGCAGCAAAGAAGGTTATGAAGTACCT[T/C]CAAGGAACTAAGGATTTCATGCTTACATAWARAAGATCTRACAATCTGGAGGTAGTTAAA	1	11772570	1	C	T	Stalin B
Tcm001s11811327	ATTTATGCAGGTTGATGATGCAGAAGTGGTTGATTTCCTTCTTGTTTCTCAAACATTTCC[T/G]AGTTGCCTGCGCTGCATGGAGGTTGGCAGCACATTATCAAAAACAGTGAGTGACTGGACT	1	11811327	1	G	T	Stalin A
Tcm001s11821203	TTTTTAAACACTGCTCATTGCTCTGCATGTTGATTCTGGTGTATCTTATTGCATTACCGC[G/A]AAGGCGGGCCTTGCAGTCATAAATTCCAGAGTTTATCCTATAGGCAGTCCCAATTTAGTT	1	11821203	1	A	G	Anchor, Stalin A, Stalin B
Tcm001s11846411	TCTGAAAGTGAAGTCTGAGGAAAGCCAGGAGAAAAAGTACGGCACAGACAAGGATGACGA[A/G]TTTTGAGCCAAACTTGAAGGGTGGGCGTGCAAGTGATGAAGTTGCTCGCTTCTTCTTCAT	1	11846411	1	A	G	Stalin A, Stalin B
Tcm001s11862608	CTCAGGCTCCGGCATTTGCAGTGCGGCAGGCATCCAGTTCAGAAACCTCACATATGACCT[T/G]AAGTCTAAATTCACGAACTTGCTTACAAATGCACCATTTGCTAAAGGACTGCTCCTTAAG	1	11862608	1	G	T	Stalin A, Stalin B
Tcm001s11873821	CTCATTCTCGCCTGTACAGGAGTGTTCGAGAAGGCTCTTTGCAAGTGTAACGACACCATA[A/G]CAACARCAACAATGTCGRYTATGAGTGACGWGGTAAGTGAGTCTCAAATTAAAACATTCT	1	11873821	1	A	G
Tcm001s11894114	GTTATCTGCAATACTGACTTGCGACAGTGACTTTAATGGTGGATTCCATGCCTACATCAA[T/C]ATACAGCAAGAAATGCAGCTCTGTGGCTATCACAGAGTGAACCAAAATTCGCAACTCCAA	1	11894114	1	C	T
Tcm001s11913027	AAAATTACCTGAGACACTACTCGATGTCGAAGAAGCTCAGATGAACCGGAGCGATCMACC[A/G]AAGAAACAGAGCCATGAGCATGGCCATGAGTTGCGTGAGTATGAACATGTACGTGATTTT	1	11913027	1	A	G	Stalin B
Tcm001s11929640	CAGAAGTATCACCGCATGAACAATTCACAGTCACATTCATCTTATCATTTTCAGCCATCT[A/C]ATCGGCTTCATACGTGTTAGACCGCTGCAACCAYYCAACCRTGGTCAAGTTGGAGTAGTA	1	11929640	1	A	C
Tcm001s11943572	CAAGCCTGTAAAATTTGGAGGGAAGAGCTGCAATGGGCAGTTAGAAGGYTCGAAGGARCA[A/G]CACTCTTATCGGTCATCCTGCGGATTGCTTCAAGTGCTTATGTTTATCATCTTGGGAGGG	1	11943572	1	A	G	Stalin A
Tcm001s11961882	GCATGCTCTTGAAGTTTATGTCAAGAAGCTCATTAATAAACTCTGRTGAAACATTGGTCT[T/G]TTTCTTTGCAGACATCGCCCTTTGAAATAGCCATGAAGCACTCAAGTTCGGCTGCAGCAA	1	11961882	1	G	T
Tcm001s11982666	TCGCTCTCTCACTCGTCCGTCTTYCCCTCTCTCTCACTCGTCTTCCCCTCTTTCTCAACC[A/G]TCCATAGTCCAGGTACTTGCTTCAAATCCTTCCGACAACAAAATTTTAATTTAAGGGTTT	1	11982666	1	A	G
Tcm001s12000663	GCATTAACCTTAGAAAAGGACAAAACCCCAAAATACCATTAGAGTGAGACATGGAAAGAA[A/C]GGGCTATTTCTCTTGGGCTAGCCCTGTCCTGATGCATGGCATCAATTACCAATATCAYCT	1	12000663	1	A	C
Tcm001s12017618	ATCAGATCCTTCCACAGCTCCCGCTTGTCTCGCTTGATTAAATATCGAATCCACATCATT[A/G]TGCTTGGAAGGATCTCGAATCACCATCCCACTGCTCACCCAAATAACCAATTAAGAACAA	1	12017618	1	A	G	Stalin A
Tcm001s12031144	GATCAATAGAGAATATCAGAGGACACAGAGCACCTCTTCCCCAATAATCGCAATATTTGG[A/G]TGAGTCTGCAAAGCACACTCCAAAGTTATATGAGAAGCTGCACGGCCCATGAGCCTTATG	1	12031144	1	A	G	Stalin A
Tcm001s12054219	AAAGAAGGCTCTTTGTTAAAGCATCAGCATAATCAAACGCTTGATGAGCTGTTGCGGAAA[T/C]GGTGAAAACAGAGAAGAGAACAACGCAACAATGCCAGGCAAATCTGGGTGTTTGTCGATG	1	12054219	1	C	T
Tcm001s12070258	AGGAGATAACTCCTCTCTTGACTCAGAGCGAGAGGCCCAAGATCAACATCTTCTCGGTGT[A/C]TCGTTCCCGAAGAAAACCTAGGGTAAGTAAAGTAAAGCCTTAGCTCTATTTTTACATTTT	1	12070258	1	A	C	Stalin A, Stalin B
Tcm001s12102349	CTGCTTTTTAACACACATTTCTGGCAGTCAATTAAATTGATATTGTCTCAACAGGAACCC[T/C]GCTTTGCTGTGTTGCATTTAATCTCCTTGTTCTCATGGAAACCAGAAATCTATTTTCTCA	1	12102349	1	C	T
Tcm001s12121726	AATTTGACAGCATCGATCAAGCAGCAAGCTCTATGTCTTCATGGTTCTCMGGAACATTCT[T/C]AGAGCAGCGTCGCTTGAAAGAGTATTTGGATTCAGCAATTGGTACTTCTTGCCTCCATAT	1	12121726	1	C	T	Stalin A
Tcm001s12132657	ACTACCGGGATAAACGGTCGCCGGTAGCTGGGAATCAACAAGGGGCAGCTGCACCCGTTA[A/G]TGGTGGAGGAGGGAGCGTGTCGAAGAGCACGACGGGAAACACGTGGTGCGTTGCAAACGG	1	12132657	1	A	G	Stalin A
Tcm001s12159408	GAATTTCAACCATATCAATCCTAGAAGAAGATGAAGATGAAGAAGAAGAAGCAGCAGCAG[T/C]AGCTGCTCAAAGCCAGCAAGTGATTATCAGTAGGAGYGGCAATGTCGTAAATAATCGTAT	1	12159408	1	C	T
Tcm001s12180143	GCTGCTGAACCATGGGATTCCCCATGATTTTCTTGACTCTGTTGAAAGATTGACAAAAGA[A/G]CATTACAAGAAAAGCATGGAGCAGAGGTTCCAGGAACTGGTAGCAAGCAAGGCCCTGGAG	1	12180143	1	A	G	Anchor
Tcm001s12200052	CGACCTGAAGATGCCATTGTCAACCATAGCAAAGTTCAACGGAGGAATCAAGTTAAGGTC[A/G]TCTCCAGCGTTGGCAGCGACCACCACCGGAGACAAGACCGGCGGCGACATGTCGACGTGG	1	12200052	1	A	G	Anchor
Tcm001s12222792	CGAGACAGCTTTCTTGTGCCCACTGAACACATGGAGTGGACTACTGATGTTTCTTAAATC[A/G]TAATAATGGATGTGATGGTCTGCTGAACCAACCTGCATATGCCCACAAAATATCATGGTT	1	12222792	1	A	G
Tcm001s12282490	ATCGTCAAAGTGATTTTGACTTTTTGTGTTCCAAACTTTTTCCTCTCCTTAAGAATTTTT[A/G]ATGATTTTTATTAATCCTAATGAAAAATCCCCAACAAGAGAAAATATTCAATTAAAAGAA	1	12282490	1	A	G
Tcm001s12287417	CACAATGCATTTGCCCTGTAAAAGTTAATGACCAATACCTCACAAATGTACTCCTTAAAA[T/C]CAATGCAAAGGTAAATCTTATATCTTTGATCTTAGAGAATTGTTCTATGTTAATCTAGAC	1	12287417	1	C	T	Stalin A, Stalin B
Tcm001s12306703	TGGGACAAATAAAACCTAGAGGGTGGCAACTCCGGTTCCTTAAATCATCAGCAAGATCCC[C/G]AGGGCCAGAAAGTACATTGAAAGCATCTGAAAAGATGCTAAAGAATGCTCCTGCCTCGTG	1	12306703	2	C	G
Tcm001s12317849	ACTACACAAGACGGATACATTCTCAGTATGCAAAGAATTCCTGTGGGGCGGTCAGGTGGG[A/G]CACCAGGAAACAGGCCACCAGTCCTGTTACAGCACGGGCTCTTAATGGTTGCAAAATCTG	1	12317849	1	A	G	Stalin A
Tcm001s12322749	AAATTTTAGGGAACTTTAATCGCTTTAGCTGCCTTTTCCAAACAAGAGCTGTTAAACATG[T/G]TCAGAACAGCTGCTTTGCTGAGTCCAATTGCTTACCTGGATCAGATTCCCTCGCAACTAA	1	12322749	1	G	T
Tcm001s12340512	GATCTTGAGAGGCGTGTAGGTGTTGGTGGGTATGGGTATCCTGCTCTTGTAGCCTTGAAC[T/G]TGAAGAAAGGAGCATATGCTCCACTCAAAAGTGCATTTGGGCTTGAGCATATAATGTAAG	1	12340512	1	G	T	Stalin A
Tcm001s12362061	TTCCCARAACTTCCCTGATCGTTTCCATGCTTGGCATCAGGAATACATATTCTCTTTCTC[T/C]TTCCTTTCTTGTTCTTCTTACCTTGTTTCTTCTCTTGGAACAACCCTTCCTCGTATGCCT	1	12362061	1	C	T	Stalin A
Tcm001s12368074	ACTATGATTGCTGGAATGTTTTTAGCCCTAATTTTTGCAGCCAACACCAAAAGTTGAAGG[C/G]AAAGGAGCCATAAGAAGTGTATYGATGCCATTTGCTTTCAACTTCTATATGCTTTCAAAC	1	12368074	2	C	G	Stalin A, Stalin B
Tcm001s12433100	CGAAAAGCCATGTAACACGCGTGTAAGACATTTCCAGACTTGCGTATTTCATCACAACTT[T/G]CACTTCACCKACTCTGCAAGCAGAGAGAGGCTTAGAAACAGAACTGAAAGTATAAACCAA	1	12433100	1	G	T	Stalin A, Stalin B
Tcm001s12447193	CATTATGTAGCACCATCATTCTGGGCATGGAAAGGGGGTGCAGAAAGACTGAAAGGCCTA[A/G]CTGAATTTGTGGATCATGTGTTGTGTATACTTCCGAATGAGGAAGCAGGTTGTCAATCAA	1	12447193	1	A	G	Stalin A, Stalin B
Tcm001s12465196	TTAAATATCATTGGCATAAGATCTGCAAGCAAACTCTGCAACAACCAGTTTTCACTTGGC[T/C]AACAAAGAGCATCATGGTTAAAGCAGAGAAAACCACAACAAAATTTCCAAGTTGAGAATC	1	12465196	1	C	T	Stalin A
Tcm001s12498325	TATAATGTGGGAGTGCGAGGATTTGGTTTCGATCTTACCACAAAGGAATACAAAGTTGTC[A/G]AGATATCATATCAAATAAGAACTTGTGGAGGCTCCTTTCCCCGTATTGCTYGATCTACTA	1	12498325	1	A	G	Stalin A
Tcm001s12510810	TGCCTGGAGGAGTCTGGGAAAAGTATCATACCAGTTTGTAAGGCGCCCTTCAGAGGCTTT[A/G]GTTAGTGGAAGACTTCATTGGGTGAGTAGGCCACGCAGATATTACCCTGCTCGCCGGCTT	1	12510810	1	A	G	Stalin A
Tcm001s12530585	TTGCTGARCAAAAAAAAAAAAACRAYGTGGAGGTTCCTGGAGTTGATTACTCTGCTGCCT[A/C]TGAATGGAATGAGATCAGGCACAAACAGGTGAAGATTGAGTGGCATAGGCTTGTATGGTT	1	12530585	1	A	C
Tcm001s12542029	TTGATCTGTATCTCACAAGCTTATTACTCAGTCTTCTCAGCTGGGGCTTCTGTTTCAACC[T/C]TCTCCTCAGCTTCAGCTGGTTTTTCTTCTTCCTTAGCAACTTCCTCTTTGGGTGCTTCAA	1	12542029	1	C	T
Tcm001s12568873	AGGGTCAAAAGTGATTAGGTTTTCTTCTTCTCTCCACTGTTGATGAGTTGATGTCTTTGA[T/C]CGTTGGAGCTGTACCAAGTTGCAGGAATATGGGGTTTGATGACGACAAGGAGGCAGCTGA	1	12568873	1	C	T	Stalin A
Tcm001s12578239	TACMATTTTCGTACCGAAAGACAATGCCTTCAAGGCTCTTAAGAAGCCTTCTTTATCCAA[T/C]ATCAGTGATGACCAGCTTAAATCACTGTTCCTTTTCCATGCCTTGCCAAAATTCTATGCC	1	12578239	1	C	T	Anchor
Tcm001s12595078	AATCCTGATCACCATTCATTGGATGCATTTCATGAAAAAGAACACAGAGGTATCAGCAAA[A/C]TCTGTATGGAACCACTTGCAAAAAGTCTTCAGGTTGCTCCTCTCTAAATGGTTCTGTTGT	1	12595078	1	A	C	Stalin A, Stalin B
Tcm001s12610426	TGTGAACCCATAAAGGTCTTGGAATTTAACTGTCAGATTTGCTCTTCTTGCATGGATGCT[T/C]GGCCTCAAGATTGGAAATTGTGCTTGCAATTCCAAGGCAAGGTCYCTTTTGCTTTGGGTA	1	12610426	1	C	T	Stalin A, Stalin B
Tcm001s12670876	ATATCCGCCACCACCATAACCACTTCCTTGGTACTTCATCAAGTTGTTTTGCTGGTTTAA[C/G]TCTTCTGCCATGATATCTGCAAGGACAAAACACGTATCTTATTGGGCTGTTCTAAGACCT	1	12670876	2	C	G
Tcm001s12681466	TGTAAAAATGCTAGTATTTTAGTTGTGAGGATCGGCTTGAGTTTCAGCATCCATCGCCTC[A/G]CCCAGGTAGGAGCAGCACCTTCGGCAACCTCTTCCATAATAATCAGACCGACAGCAACCA	1	12681466	1	A	G	Stalin A, Stalin B
Tcm001s12703327	GAAGATGGTGACGRTTTGGCTGAAGCCATGCCAATTGGGCCATCTGTTGCTATTTTCTTC[A/G]AGGCTGGGTCATGTTCCAAGGGCTCCATGCTTGCTTTGCGTTTATCTTGAACATTTTACA	1	12703327	1	A	G	Anchor, Stalin A, Stalin B
Tcm001s12715114	CAATATCTTCATCTTCAAACTCAATATAGTCATCACCACCTCCTTCATCCTCCTCATCAA[T/C]AATGCCTTCATTGAGTCGAGTGTTCTCTGGAAGCTCACCATACGCTTTCAAGAGCCTTGC	1	12715114	1	C	T
Tcm001s12730979	AAGGCTGCTTCATTGAAGGACTCTCTATTGGTGGCCATGAAACCTGTGTCATAGTTCCTC[A/G]ATTCAAATCTGCTTTTGATATTGGGAGATGCCCCTCTCGTGCTATTCAGCAGAATTTTGT	1	12730979	1	A	G
Tcm001s12735255	AASTGGCATTTCCTTTGAAGCAGTCAAAGGCGTGAAAGCATTGTTAAATATGGGATCTGG[T/C]TTAGTGACATTAAGTGTCAAAGGTGCAGTTCCCTGCAATAAGACACCACAATCACCATTT	1	12735255	1	C	T	Stalin B
Tcm001s12767391	TGACTAATGTTGTGGAATTGACTTCTTCTATATCTAAAAAATGCCATAGTTTTGATGCTG[T/C]CATCCATTTTGCTGGCCTTAAGGCTGTTGGAAAGAGTGTTGCTAATCCCCATTGTTATTT	1	12767391	1	C	T
Tcm001s12791758	ACATCAAGAAAAGCCCCCGAGTAGCCGATGAGAACATGGTTGGAGGAGTGAATACTAATA[A/C]TAATAATGGAGCTGAGATGCCAATTTTCATCGACAGAAGACCCCGCGGATCCTGGAATGG	1	12791758	1	A	C	Stalin A
Tcm001s12814647	TGCACCCAACACCTATCATCTTCCTTCAGTCTTCAGTTGTTTCCTGCCTTCTTTCCAAAA[T/C]AGCTTTCCCAACCATATGAATAGAATCAATCTCCAACACATCCTAGCAAAGCCAGCAACA	1	12814647	1	C	T	Stalin A
Tcm001s12825985	TAACTTTCATTTCCTTTGAAACAACCAAGGAAAAAAGGTGAGGAAATTTAGAGCAAAGCG[A/G]AACATCATCAGTCCATTTGTCAAGCCAAAAGAATGTAGTTGCACCATCCCCCAAAATCCA	1	12825985	1	A	G	Stalin A, Stalin B
Tcm001s12933636	TACTGCTTCATATARTAGTTTGTCGAACTCTACACTGCAGTCTAAAGGTCGAGGACCCAA[T/C]ATAGGTCCTTTACATGGCCGCTACAAATGTTTCGACAGTCCACGAGATAAGGGAGAAAAT	1	12933636	1	C	T	Stalin B
Tcm001s12958043	GGGTTCAAATACAAATAATTTGACTAACTAGTTGCGGTTGGTGTTAGTTATGAAGATAGC[A/G]ATATTGCTTGGACTTATGGTTCAATTTCAAGGGAGTGCATCCGTCATCAGAGTGTTGCTA	1	12958043	1	A	G	Stalin A, Stalin B
Tcm001s12982581	ATTAGACCTTTGCTTCTTTGGCACTTTCATATCACCCTCCGGATGGGTGGGATGGGGCAT[T/C]AATCCGACTTCCGCGGAAATGACCGGTACACGTGCCCTTGTCGCSTTTCCGGATCCTAAC	1	12982581	1	C	T	Anchor
Tcm001s13041254	TGGTGGCTTGACATTTCGTAACCTAATTTGCATTCTTTCTGTAACTTTATTGTAGAAATA[T/C]TGCACTGATAAAATCAAGCAAGGATACGAGGTACGCTACTGATTCAGTGGTAACTCACGA	1	13041254	1	C	T
Tcm001s13057826	GTGAAGCTAAGTTGGTTGAAAGAGTTCTTTTCTCAATGCCCTGAGGATGCATCAACTGAA[A/G]AGATTGAGCACCACACGCGTGCTTACCTTTTATATCTTGTGGGAAGCACAATTTTTTCAA	1	13057826	1	A	G
Tcm001s13073089	AAATCAATGACAGCATTTTTACTGGATACCAGCTGATGATATCCGAGTAGCAGATCATAA[T/C]AAGAGAACAAATCCAAAGCCCAACACAATCAAGGCGGAAATTCTCAATATAAGCGCAATC	1	13073089	1	C	T
Tcm001s13094896	TAAATCCTTTTAAGGATAGGATCACAATTGATTTCCCTGAGATTGAAGTTCCTAATCCAA[A/G]GGCAACAAGCCACCAATATACAATTCATAAGGTTATTTTGTCAATTAACCCTTTATTGCA	1	13094896	1	A	G
Tcm001s13123400	CTTGCTGCAGCGAAAATCCTTCTGCTATATTGTCGCTATTTCTCGCTGCAGCGAGAAACT[T/C]TCTACCTGGATGTTCTTGGATCTGCAACTTCCAGCTTTCTACTTCCATGTTCTCCTCCTT	1	13123400	1	C	T
Tcm001s13139422	GGACTGTTACTCACAATACAACTGGAGTAAATGTTCATTCGGCAGCTCATAATGACRAAT[A/C]TGGCACCAAGGTAGAAGAAAGTGAGACTGCCTGTGTCGATATGGTTGTTCATTCTAGTTC	1	13139422	1	A	C
Tcm001s13158341	GGTGAAAATGTAATTAAGTTGTTATGGACTGCGTAGGTGTTACACTGCAGCGTATCTCGA[A/G]GATAGAAACTATTCTGCCCTAGCTCCATTGGGCGGCTTTGCTTTTGTTGCAGGTTGGGCG	1	13158341	1	A	G	Stalin A, Stalin B
Tcm001s13166389	TGGATCTCCAAAATCAAGGCTACTGACATGCAGTAGGCCAGTATCAGTTACATCAGTACC[A/G]TACATGCTGATGGCAGCAGATGCATTGGTTGTGTCGTAAACATTGACAACAATGGTTTGC	1	13166389	1	A	G	Stalin A, Stalin B
Tcm001s13186900	CCTCATTTTTTCTATAAGATCCTCACACTTCCAAAAGAGTTTCTTCCCTCTGGGGTCATC[A/G]CTTCCGTGAAAAATCCTACTAACAAAATCAAGTTCTCTCATAAGAGCCTCCCTATCCCAG	1	13186900	1	A	G	Anchor, Stalin A, Stalin B
Tcm001s13206015	TGCACATTAGGATAACACCCCCACGTCCTCATACTACCCACAATTTCAATTGCCTCATCC[A/G]CACGACCAAACTCACATAATGAACTAATCGGAACAGTATAAGTATAAACAGTCGGTTTAA	1	13206015	1	A	G	Stalin A
Tcm001s13215175	TGGCAGAGAAATTGAAACTTGCGGGACATGTTCCTGACACAAGCCAAGTGTTGTTGTACA[T/G]TGAAGAGGAGGAAGAGAAGGAAGCTGAATTGGAAAAGCATAGCGAGAGGTTGGCCATTGC	1	13215175	1	G	T	Stalin A
Tcm001s13228590	TTTTCTCTAAAACCCTTTCATGTACATCAGAGGAKATGCTTACCCTTACCCCAGACTTAT[A/G]TTGCATGGTCAAAAGAGAATATTGAGTGTAACTTGAGCTGCTAACCCGGTCCTTGCAGAA	1	13228590	1	A	G	Stalin B
Tcm001s13244236	TTGCTGTGCCTTCTGAGTGAAGACAGCAGATGAGTATTCCATTTTGAAACATAACACAAG[C/T]CGTATCCTTCTGATAATTTACTCACCATGGAACTTTGGAAGTCTCACCATTGAACAGCTA	1	13244236	1	C	T	Anchor
Tcm001s13269198	AACAAATTAAGACTTCCAAGATATAGGATTAACCTTTTAGGCATCTCTTGTCCCCATGCT[A/G]AATGATTTTTATCCGAAGTTTGCTCATTAGAAGTATCTCTAAAGCAGGATGGAGTARGAG	1	13269198	1	A	G
Tcm001s13284868	GAAAGCTTTGGATCATGCTCAACACCATTTTCATTTGCTAATCCTGCTTCTGAAGATTTT[A/G]ATTCCTTGTCTTCATATCCATTTCTGAAGTTGGAACCAACAACAACCTTCCTTTTCTTCT	1	13284868	1	A	G	Anchor, Stalin A, Stalin B
Tcm001s13307274	ACAATACGTTGATTAGAGGGCATGCTGACAAGGGTCTAATGAGCTTGGCTATGAAGCTTA[A/G]AAACTCAATGGGGAAGGATGGTGTGCTTCCAAATGTGGTTACTTATAACACCCTYATAAA	1	13307274	1	A	G	Stalin A, Stalin B
Tcm001s13331357	ACCACACAAGGATTAGCAAAAAAAGAAAGGATGAGCAAGAAGCTGTTCCCTAAACTGGCC[T/C]CGTTATTGTTTAATGCCGTTCCTAATCTCACAAGATTTTGCTCAGGAAATTACTTTGAAT	1	13331357	1	C	T
Tcm001s13362462	AATGAATTAATAAGTTCAACCTGGTAGGATTTTGTTTGTCACGGTTCACTCTTGCAGGTG[A/C]GTCACCAAAGGAAGCCAATGTTCCCTTGGTACAGTCTGCCCCACTACCATGCAAAGGTAG	1	13362462	1	A	C	Stalin A, Stalin B
Tcm001s13378505	CCCGTCCACGGTTGTCCACCATAATGAACGCCTCGTCGTTGGCATCGAAAGAATTCACTA[T/C]AAGTTCTCTCCTACACGGTCGGTCGTGCAATGGAAACTCCGGATTTCTCAAGTCCAARAC	1	13378505	1	C	T
Tcm001s13413250	TCGTAATCTTAGGGGTCTCTTTTTTAAGCTTCTGGTGGCAGTTTCTATTAGCGAAACGCA[A/G]CAAGGTCTTGCGRTTTATTGGCTTGGCTCTGATTTTATTTTTGTGACAGAAGCATTTCTT	1	13413250	1	A	G
Tcm001s13524766	ACCAAACTCTCGTAAGATTTTAAGATCAATTACACGACCATGGTAGACGGTTCTTGAGGT[C/G]AAAAGATTCTTGTAACAATCATAAACAACCGCATTAAAGAAGTTTAGAGCATCTAATCCA	1	13524766	2	C	G	Stalin A
Tcm001s13528214	AGAATGTCAATTTGTGGAAAATCAAAACTAACATTGTTCAAACTTGCAGCTGATCGAGTC[T/C]GTTGAAAATTACAATTATCGCAAGGTAAATTATTTGTGGCAATTGCAATGTAGACACGCC	1	13528214	1	C	T
Tcm001s13555287	AAAAKTCTCCCATGTAAACATTGAAAAAGGAACGTTCTTACCCTTTGTGGCCCTTGCCAC[T/C]TCCAAGCACCTTGCCATATTCCACTTAGCTTGACATCTGTCAGTGATGATAGTTGTCTTA	1	13555287	1	C	T	Stalin A
Tcm001s13566925	AGACCAAGTYTGAGGAGTAGTAGATCGGGACTTCACTGAATTCCACCAGGTACGAGCCCT[A/C]TTCTCTAGCAATCTCGTAGCCACCATTAGCTTTATATCGTCATCTAATCTTATATCAGAG	1	13566925	1	A	C
Tcm001s13601243	AGACAAGTTTATCACTATGAGTGCTTTGAGATTTCCGATTCCTTSAGGAATTTCCCCATA[C/G]AAGCTGTTGTTGGAGAGATCAACGCAAGTCAAGATGGTTAGATTTTTCCTGCCATTTCGA	1	13601243	2	C	G	Stalin B
Tcm001s13613474	TATCTGATCCTCAGTTAGATACTGCTTAAGACATCTTGTTAGCTCAGCAGAGGACTCTGA[A/G]TCACGGCCAAATGGCTTTTCAACGATCACCCTTGTCCAACCATTTACTGCAGAAGCTTTA	1	13613474	1	A	G	Anchor, Stalin A, Stalin B
Tcm001s13639089	TCTCTCCCAGACCTTTTCTATAGCTAARGAGCACAAAGTAAGCATGGAGACGCGGAAACA[C/G]CAAGGAACCCAAGCTCCAATTCAATTGATCAGCAGCTTCTATTTCCTGAAGCTAGTCGCC	1	13639089	2	C	G	Stalin A, Stalin B
Tcm001s13653126	TCCCTCAGCATCAGTCCTTCTGTTTGCAGAAAGTAATACTTCAATAAATTTACCCTGCCG[A/C]TCAAAGAACCCAAACAATAATTTATCTGCACTTTCGCCAGCAGTTATCCCATTGAATAAT	1	13653126	1	A	C
Tcm001s13669431	TTAACAACTACTTGGAGATATTGCGGCCGATTATGCACGTATAAAACAATGGTTATATGA[T/C]CTTTAGCTAACTTTGGATATAGATCTACATTCCTAGGGGGCAACCAGTTTCGTTTTTCCA	1	13669431	1	C	T	Anchor
Tcm001s13683181	TAGAAAGAATCTTCAGAATACCTGAAAATCCAAAGCTTTSCCTGAATCAATGTATTCCCA[T/C]GGCAAGTTATTCTCACAATGGAGATCCTCGTAGCGTGTAGTGTTTTGCACTAGCACATCA	1	13683181	1	C	T	Stalin A
Tcm001s13691439	CATCGACAATCTCAACAAGAGGATAACATGGGCATCGATTAAAGGAGCTTTTGAAGAATA[T/C]GGGAGAGTGGATGACATCTTCATTCCGAGGAAGAATGCTCAGGATTAGGAAAGGGAGGCC	1	13691439	1	C	T	Stalin A
Tcm001s13733226	AAAACGAATGCGTGGACCAGTTATCAACCACTGAGGATTCTGAAGTGGACTGGCCATTCC[A/G]AGACAACATTGATCAAAGCCCGGATTACTCCGATGGATCCATATCTGATGAGGACAGCCT	1	13733226	1	A	G	Stalin A, Stalin B
Tcm001s13746673	AGGAAGTACTGGTGGAGGTGGAGTAGGTTCTGGTGGTGGTGGGGGGTTTAACGGAGGAGG[T/G]ATGTATGGTGGGATGATGATGATGGGGCATCATCAGGGCCACGTGTACGGTTCTGGTGGG	1	13746673	1	G	T	Stalin A
Tcm001s13768361	TAATTTTGATCCAGGTTTTGAATTCAGCTGAAGCTGAAGCACCAACCGCAGAGCCAAGCC[A/G]GCTTAATCTGACAGAAATAATGTCAAAGCAAGGCTGTAAAGCCTTTGCTGACTTGCTGAA	1	13768361	1	A	G
Tcm001s13789176	TATAGCTAGCAGTCTGTACATGGGTGTCCATTAGAATGTACCTGGGCTGCATCAATCTCT[A/G]TATCTTGCTTCTGGATGTCAAATGAGTGTGGACGTAACATGCAAACAAAAAACAAATCCG	1	13789176	1	A	G
Tcm001s13815292	TTACGATTAGCTTTATGGGGTAAAGCTAGATGGCCAAAGATTAGTGGAAAAATGGAGGAT[A/C]TATTTAGGTGTCCTTCATTAGTTTCTTTGCCACAACAAGGGAGAGTACGAAGACAACATG	1	13815292	1	A	C	Stalin A
Tcm001s13833664	AATTCGAGAAGATGATATGATGTTAACCTCACGAGGCAAATGATTTCTTTCATGTATATG[T/C]TCCTTCCTTTTTCACTTTTCAGTCAGTTAATTGCCTTATTTTGCACCGTATTATATGTAA	1	13833664	1	C	T	Anchor, Stalin A, Stalin B
Tcm001s13849490	CCAGAGTTTTTCACAACAGCTCCTGCCCTTGCTATACCAAAAGCTATTTCAAATGCTGGC[C/G]TGGATGCTTCTCAAATCGATTACTATGAAATAAATGAAGCCTTTGCTGTAAGATTCCATT	1	13849490	2	C	G	Stalin A
Tcm001s13885477	TGTGTATTTTGGTTGATCTTTTTTGTTTGGTTTTTATGTAGTCGGAGACCAAATCCCCGA[A/C]AAGGGAAGAGGAGGAAGATGCGTTGAAAGTGAAGGAATGGGAGTTSGAATGTTCCAAAAC	1	13885477	1	A	C
Tcm001s13921291	CCAATTACCCATTCCTTCAGTTTCAACGCATCTGCCTSCTCTCCCCTTTTCGGGGGTTTG[A/G]CCTCCGACTACATAAAAACCAAATAAAAAAGATCAACTAAAATACAAAATATAATGGCCA	1	13921291	1	A	G
Tcm001s13945120	GAACCGAATCGGCTAGAATAACCAAAAGATGACTCCCCGCGATAACCAGAAAAAGCACCA[C/G]CACCACCGCCAAACCCCGCATAACTACCACCAAAATCAGCACCACCACCACCATATCCAC	1	13945120	2	C	G
Tcm001s13962349	CCAGTAATAGGGTTGTTGTAAATGGGGTCATCGCACTGATCATCTTCTAAGACAACAGTT[A/G]TGGTATGTTCTGTATCACCATCCGCATKATTGTAATACGRAATGTCATTATCATCACATY	1	13962349	1	A	G	Stalin A
Tcm001s13979112	TCCAAGAGTTCTGGTTCTGGGAGAGATAATGGAACCAATCAAGTTGGAGAGAAAGGCAGT[T/G]GTCAATCCTTGTCAACCTCTCAGGAGACAAAACTTAAAGAATCTACTCTGGTAGCCAGGT	1	13979112	1	G	T
Tcm001s14004229	ACATTATTGGCRATCTTGTCAAAGAATTATGATTTCCAGCACAAAGTGTAAATCTGAACA[T/C]ACTCCCAAGGGCAATGTGATGGTCTGTAAACCTGCTTCAACAGTACAATCAATAGTGATT	1	14004229	1	C	T	Stalin A, Stalin B
Tcm001s14008108	TTTTGTACCAAGGTCGAATCTTGATGAGGGATTCAGAAAAGGGATGTGCAATTTGAGAAA[C/T]TCAAGATTAAGCTAAGTTTAGCTGAACAACTGATTATATAAAGGAAAAGGTCGTTGCAAG	1	14008108	1	C	T	Anchor
Tcm001s14019906	GAAAGTTTGTATACGAAAGGATGGTACGTACTCAGCTAAAAGCCCCGTTGGTTCTTGATT[T/C]TTGTTGGTTTGAACAGATATACCAAATTCYCAGCAAGCATTGCCATGTTTCAATGCCAAA	1	14019906	1	C	T
Tcm001s14020425	ACTGCATGCTTATTGCCTGACCTAGCAACTGTTACTCGGGCACGGCGGACATGTCACTCT[C/T]TCAACTGCACATATAGATCTATGCTATACATGTCAACAGAAAAAACTAAGAGCAAAATTA	1	14020425	1	C	T	Anchor, Stalin A, Stalin B
Tcm001s14045411	GCTTTGATGCTGGCACAAGAAAAGGGGCTACGATACTGGGTACGGTAGATGATATGYGCT[T/C]GGCATCTGCTATTTTAGCCAGAACTGCATTTATAGCATGTGACAGTATTGGTGGCTCCAA	1	14045411	1	C	T
Tcm001s14072456	ACTAGCAATGTCCCRTCTGGTAAATCCTTAATGTATTTTGGGGTGTTTCTTGCTGCTGGA[T/G]TGTTCTTTGTCTTCATTGCGTTCACCATGTTCCTTCCAGTGATAGTACTGGTGCCGCAGA	1	14072456	1	G	T	Stalin A, Stalin B
Tcm001s14087114	ATCTGCCATCTCGCCTTCTTGCCTGTTGCCTATTGGTTTCATTTCTCCCATCCGGCATCC[A/G]KCCATCACCCATCGGCATCAGCGGCGCATTGCCCAAYAACCCAAGTGAGTCACTTCTCGR	1	14087114	1	A	G	Stalin A, Stalin B
Tcm001s14111437	CATGTTTCCCTACTAGTTAGTCATTTTCTTTGTTTCTATATATATTTATGTCTCAGGAGT[T/C]ATCTGTTAATGGAAAAGATGTTCAAGATATTTGTTTATGAAGAGGGGGTGCCACSTTTAT	1	14111437	1	C	T
Tcm001s14116415	CTTTCCTGGATGCCGAACCAGATTATTTTGCCTCCAATAGGTCCTTTTCAGCTGCATTTA[T/C]TGAGAAAGAAACAGTTCAACTTGTAAGAATTTCTTTTTCTCTCAAACCTTTTTATGTTTT	1	14116415	1	C	T
Tcm001s14139751	TTGATGGTGCAAAGAAAGCGGAGMMTGAGAAAGAAGACCCAAAGCCACTGCCGCCGTATG[T/C]CTGGCCATATAATCCACCTTATTATGTGTATCAGGTGCCAGATGGATATGCCCAGTACAA	1	14139751	1	C	T	Stalin A, Stalin B
Tcm001s14176709	AATGCTACCCTTTGCTTGGTTTCTTATATTGTTTTCTCTCTTTTGCAGAAACCAACATTT[T/G]CCGCCAAAAAGGTAAGCATTTCAACCCCCTTTCTACCATTAATACAAAAGGAGATAAACA	1	14176709	1	G	T	Stalin A, Stalin B
Tcm001s14194560	ATGTGGAGGAGATATAAGGTACTAGTTCCATGTCTCAGATGAATATGCTTAAGCAACAGG[T/C]GAATAGGCTTATGAATCTCATAAGTGAGAATGGACTCATTAGCAATAATGGTAAGAGTTC	1	14194560	1	C	T
Tcm001s14253093	TGTGGCTGCTGAATTTTTCTTTGTTTTCAGGCGGGTCAAGAGTCATTCAGATCCATTACA[T/C]GGTCTTATTACCGAGGGGCTGCTGGTGCACTTCTGGTTTATGATATCACTAGGTATTCTT	1	14253093	1	C	T	Stalin A, Stalin B
Tcm001s14257773	CTTTGCAGTATACCCTATATCTTGTTTTCTCATTCTTGGCCCCATACAACTCAATCCCTT[T/C]CAAAATCATCAAACCTATCATCACCTCCCTTAAGCGATGAACAATGTTGAATAAGATGTT	1	14257773	1	C	T
Tcm001s14268336	CCATAATAATTTTATTTCCTCACCATCTTCCTCCAGACTGATGCTGACAGGAGGTTTCTG[A/G]CTGCAAAGGGTAGTGTTCCAATCGGTATTGGAAAGAATTCTCACATCAAGAGAGCAATTA	1	14268336	1	A	G	Stalin A, Stalin B
Tcm001s14300463	ATCAATATACAGATACTGAAGTTACAAAGAGTTGTACCTTTGATAGCTGAAAACTGAGGA[A/C]TTCTTGCTTCCRCTGTCAGAGGACACCAAGTCATTGATAACGCTAAATATGCTAGCAGCA	1	14300463	1	A	C
Tcm001s14380031	GCTTTTGACGCACTACGAGTGTCTCAGTATTCAAATCAGGTAATACAAACTCAAAACTTT[T/C]AATTGCAGGCACCTTGGATGTASMATCACTGGTTATTAGTGCCATAGTAGTTCCAACWGC	1	14380031	1	C	T
Tcm001s14403733	TCGTGACTGTACACTCTGTGCATAAAAATTCGGTTGGTTTGCAGCTTCTCAGACATAGAA[A/G]TAGGTGGATGCATCTGTTGCATTAGCTGTGTCTCTGCAGAGGATAGACCGAGCTTCAATC	1	14403733	1	A	G	Stalin A, Stalin B
Tcm001s14417676	TTCCGAGTCAGAATTATGATGAGCTTAAGAGGGTAGTACTAGGAAAACAAATGGCTGGTC[A/C]ACGTACTGRTGCCAATGGGMATASCCAAGATGACCAGCAACTTCARGGTGGTGATAATAA	1	14417676	1	A	C
Tcm001s14438131	AAGYTCATGATRTATTGGTGATTCCTCCATCCATAATTGCTTCGGAATCAGTTTTTAGCA[T/C]TGGTGGTTGGGTGCGTGCAGCATATAGGAGTTCTTTAAGTCCGAAGATGGTGCAAGCCCT	1	14438131	1	C	T	Stalin A
Tcm001s14453548	TGCAGGTATCTCCCTAGGAATCTGGTTGGTTCGCACAGGATATTGAATAGCTTCAGCTCT[T/G]GTCCCTAAGAATCCTCCCACGAGAGTGAGAGGCACAGAAATGCAGAACCAGAGAGACAAG	1	14453548	1	G	T	Anchor, Stalin A, Stalin B
Tcm001s14468073	GTCACTTCCAACCAACATGACCATGTCTTGTTAAACTCATGCATAGGGGAAAAATATTCT[A/G]AGATGGAGAATTGATTTGTTAGCAAAACTTCCTTTGAGATATATCTGTACTCAGTAGGGA	1	14468073	1	A	G	Stalin A, Stalin B
Tcm001s14486202	GCTGCCAAACGCTTTTCAACCCAGAAGACTACATGCTTTGCTGTGATTTTCTTCTCATCA[A/T]TGAGGAAGGGCTCGACRGTGCTTGCTCCCGAGCCATATGAAGACAATGAAAACCCTTTTG	1	14486202	2	A	T	Stalin A, Stalin B
Tcm001s14495349	TCTGCAGTATGATGAATGCATTTTCAGAGGGACTTGTACTGGCTGAGAGAAGTGGACTGA[A/G]TCCACATAGCCTTCTTGATGTACTGGTAAGTTTGCAGCCAATGAATATTCTGTCAAGTTG	1	14495349	1	A	G	Stalin A, Stalin B
Tcm001s14516723	TTCTCCTCAGATCTAGGAGTTGTATTTACCTGGGAACTAGTGTCATTAGAACTGACATTC[A/G]AGTATGGAGGAGGGCTAGTAGTTTGACCAACAGAGCTATGAAAATCGGTTGACACATTGG	1	14516723	1	A	G
Tcm001s14552683	GAATGAAGCTATCTCTCATTTCCATTATCTTCATCTTCGCCCTGCAGGCGTTATCAGTCC[T/C]GCCGGTGAATTCACAACAGACAGATTCTTGCAGCTCCAGACTAAACCTTGATGTGCCCTT	1	14552683	1	C	T	Anchor, Stalin A, Stalin B
Tcm001s14556383	TACATCGTACATGTAAGTTTTTCAATCCTACTTGCCGTATGTCTATCTCTACCCATTCCC[T/C]GTTTACTGTAAATWTATGGCCGCCTCCCTCTCTTTCCTCTAAAGAGCAGAGACATATGTA	1	14556383	1	C	T	Stalin A
Tcm001s14563769	ATTATTTCAGCTGTTGATGTTCCCGAGAAAGCSAATTTATGCAGACGCAGCGGAGTGATT[T/C]ACTTGGGGAAGGAAAATGCACTAATGGAAGCTTGTAAAACTATGCTGAACAAGAAAGAAG	1	14563769	1	C	T	Stalin A, Stalin B
Tcm001s14600109	GAGGTCATTGAGAGGTTGGTTGAGTTAGAGGCTRTAGAGAGCAAGGATAATGTCGGGAAC[T/C]AGAGAAAGATTGGTAAAGAAGGGATCAGTGTAAGTGAATGGGAGGGCGGTTGAGTCTTGT	1	14600109	1	C	T	Stalin A, Stalin B
Tcm001s14636152	CGGGCAAAGAATGCATCAAACTCCTTAAGGGTGCACAAGCAACCCCAAGTGCTGAAACCC[T/C]TCAACACCACCATCCAGAGTAAGTAAGCCCTTAATCATTAGCGAGATGATTCTTAATCTT	1	14636152	1	C	T
Tcm001s14657247	AGGTTGTTAGCCATCCCAATAGGGGAATGGTTTTAAAGGTATTGGTAACAAGAGTGATAA[A/G]AGAGCATCATATCCTTCTAGATATCAAACTTCTACGTAAGGAACAYAAGCTATACCRTCT	1	14657247	1	A	G
Tcm001s14899295	TTGTTGTATGGAGAATTAGCTAGATTTGTGTTAAGACTGCTGGGAATCAAAACAAAACCC[A/C]GAAAGATCAATCAAGCGGGACCTGATGGACTCCCAGCACCCCATAASCCTYATGGGAATC	1	14899295	1	A	C	Anchor, Stalin A, Stalin B
Tcm001s14901488	AGATTCACGTGCTTCAAAGCCAAACAAGTACTAGCTAAAGCTTCCAGAGCAGCATCAGTA[A/G]TGTTGCATCGATAAAGACTAATGACAGTCAAGGAGGGRCAGCCAATACCAACCAGGGAAA	1	14901488	1	A	G
Tcm001s14927964	CCTCACAGTGACAAGAGGTTTGCTGGATTTAACAAGGATAGCAAGCAACTTGATCCTGAA[A/G]TTCACCGCAAATACATTTATGGTGGCCATGTTGCTGCATACATGAGGGTAAGGTTTTGAG	1	14927964	1	A	G
Tcm001s14945528	GCCATTGCCTGTGACTTTTTTTCCGTGTAAGAAACTCGTTCTGAATTTATAGGAGGGAGG[T/C]AGCTGGAGGGAAGGACAGAGTTGTCATTTCGGGTCGTTGCCATAACGGACGAAGCAGGTG	1	14945528	1	C	T	Anchor, Stalin A, Stalin B
Tcm001s14971792	CTGCATCACTGATTTTGACGTGTCAGCAGCTCAGCATCCATACGCTCTATAATACGACGT[C/G]CCTCTTCCTCTGTTGCAGGAACTACGTTTCGAATCTTAAATCCATTCTTTGTGGCCTTCG	1	14971792	2	C	G	Stalin A, Stalin B
Tcm001s14978251	ATGAGAAAGGGATTGTTAGGAAGGGAAGCGATACAACATTGCATAAGGGAGATAATGCAG[A/G]GAGAAAGGGGTAAAGATGCGAGAAGAAACTCTGATAAATGGAAGAAACTGGCTACACAAG	1	14978251	1	A	G	Stalin A, Stalin B
Tcm001s15002526	GGAGAAGGAAAAATATGACGAGATTCTCCAAAATCTTTCTTCAGTCTCTCTCCTCAATGG[T/C]AAGGGAGAWAAGCTTATCTGTAGGCATGATCCTAGAGGTACTTTCTCTGTCAAAACTTTC	1	15002526	1	C	T	Stalin A, Stalin B
Tcm001s15015068	CWGTCAACAGCGTGTATTACCATGTTAGCAGGGGACTTCTTCAGCTGCCACTRCCGGAGC[A/C]TAAAGTTTCTCTTCCTGGATTGCCTCCACTTGAAGTTTCCGAGTTACCATCTTTTGTTTG	1	15015068	1	A	C	Stalin A, Stalin B
Tcm001s15040685	GTCTGGAGTGCTTTTTCAACAGGTTGGTGGAAATTCAATATGGATTGGGCTCATTCTAGT[A/G]GCTCGGGACAAGCTGGAATTAGAGTGTGTTCTTCGTGATAATATTGTTGCTACTCACATG	1	15040685	1	A	G	Stalin B
Tcm001s15057828	TTGCAATTGCTACTTCTTGTGGGTTGTGAGGGAGTCGGAGGAGGCCAAGCTGCCAGGTAA[T/G]TTTATAGAGGAGACGGCGGAGAAGGGTTTGGTGGTGACTTGGTGCCCTCAGTTGGAGGTG	1	15057828	1	G	T	Stalin A, Stalin B
Tcm001s15076748	AGAGCAGTAGCATATAATGTACTTGCATCTTCTTGTGTGCTTTTTAGCTATGTATGCACT[A/C]ACACACCAAAGCAAAGCATGCAGTAAGTGATACAGCACTATCATAGTAAGAAGTGAAAAT	1	15076748	1	A	C	Stalin A, Stalin B
Tcm001s15096142	CCTCCCATATATCCTCCACAAACTTTGCATTGGTGATTTGGTCTGTCCATTGAGGCASTG[T/C]CACCATTGGAATTCCCAAACACATGGCTTCCATAACAGAATTTAAGCCGCAATGCGTAAG	1	15096142	1	C	T
Tcm001s15124771	GTTGTAGCTTAAACAGGAAATTATAAAAAAACAGAACAAACTAGGAAACTACATCAGGAT[T/G]AGATGTAGCCCCAATAGCTTGTATGAGTTCTGGGGTGCACAACCCCTACAACATCCGCTA	1	15124771	1	G	T
Tcm001s15126399	CTTTTACCTTATTTAACCTCCTCACTTCTTTTCCTTGTCTCGCCTCTGAAACAGTTATAT[T/C]CTCAACTGAGCCAGGCAAAGTAAGCCTAGAAGCAATCTTGGTCTCAATTGATGAATTTTT	1	15126399	1	C	T	Anchor, Stalin A, Stalin B
Tcm001s15145694	ATGTTCTTTTGCTAGGTCCAAAGCAATCATCATGAATTGCATTACTGTGACTTCCATATA[T/G]TATACAGTTATACATTTAGGGTTCCGGTGCTATATTTACGTGCTTACTGCAGTGGTAAGT	1	15145694	1	G	T
Tcm001s15168651	GGCAATCCAAGGCAAGCCCCCTAGCCTCTTTTGCCATCAGTTTCAATGCTCCCTTTACTC[T/G]CCTACTGCTTCTAAATCACTTCTCTTCGGTGGGTCCTTCCAATCCAGGGCTCAACATCTC	1	15168651	1	G	T	Anchor, Stalin A, Stalin B
Tcm001s15176933	ATCAAATCACTACTAAAGGATATGAAAAGCAACAAAGCAAGACTTGCACAACAAACCTTG[T/C]TGCATTAAAGTGATCGACTCCAAGGTCTTCATCCCACAGGAAGATGTAGGAATACTCTGA	1	15176933	1	C	T	Stalin B
Tcm001s15233368	CTTGAATGCAAAAAAGATTGGAATGATAAGTGAAGGATATGCTTGGATTTTRACGGCGAA[T/G]AGCATGAATCTTTTGCACTTCAAAGATTTGTCAGTCTTGGAGTCGATGCAAGGAGTGGTT	1	15233368	1	G	T	Stalin A, Stalin B
Tcm001s15239995	TCTGYCTTGAAAACTTGAGTGCCAAACCAGTACTTACTAACAAGACGGGAAATGAAATGG[T/C]TTATGAGGTTCATGTCGGAGTCATCCTCGATATGGGGTCGTTGGAGGGAAAAATTCTTCA	1	15239995	1	C	T	Stalin A, Stalin B
Tcm001s15365129	TTTTTCAGGATTGTTAGAACTATGAGTTTTGGATGCAATTCTACTGCTTTAGGGTCAATG[A/G]AAACTGAATTTATGGAGTTCAATGACATTTATATTATTTTGAGATTGAAAACAGCTTGGT	1	15365129	1	A	G	Stalin B
Tcm001s15377686	ATAACCCAAATGTGTTCCTCTACACTGCTCTCATTGATGGGTTTGTTTTGGCTGGTTCTT[A/G]CTCTGATGGCATTAGCCTTTATGTTCAAATGATTAATCGATTTATCGTGCCGGATAAGTA	1	15377686	1	A	G	Stalin A
Tcm001s15401240	AGATCTGAGGAGTACCCGAAGGAATATTACACCAACAATGGCAACCCCAGAAGACTGACC[T/C]CCACATCCTCTTCTTCTTCATCAACMACAAGCGTTCACGTCACAGCCTTGGATGGCCTTG	1	15401240	1	C	T	Stalin A
Tcm001s15427212	ACAAGCCACTCTTCGGGGAGCAAACAGTATGTGAAAGAAATTGTATCAGCACTATTAACT[T/C]TGCGAAAGTGCCACCCGCTTYGACTCGATTTCCCTTACACTTTGAACAATATCATCAATG	1	15427212	1	C	T
Tcm001s15457930	TAATTGTTTGGGWGATCMACGTTTCTATCCAACGGTGGAAATCCATCATTTCATATTGAG[T/G]CTTGTATTCCTTTCTGCATCGGATCAGAGAATCATCGCCTCTCAAATTATCTTTGGATGC	1	15457930	1	G	T
Tcm001s15465198	ACATAAGAGAACTTGAAGATGCGCAGSTGGAAGATTCAGATTGCAGCTATGTTTAGTCTA[G/T]CTTCCAGCTAGGCATAAATATGTCTGATACATTGTACAATTCCTTTTTCCACCCTTGTTT	1	15465198	1	G	T	Anchor
Tcm001s15477317	ATGCTTGTTCAAGATACGACCCCTCGAATTCCTTACCAACACGTATTCCTCATCGTAGGT[A/C]CGAGGTGGAAGCTTCTCGAGCCATTCCTGGGCGATGYTGACCTCGCATTCGGCGGAGCAA	1	15477317	1	A	C	Stalin A, Stalin B
Tcm001s15482352	CCCACTCGGTGTCGAAAGTTCATTCCAGASGAAGGGACGATGGAGTTTGCCGAATTCTTA[A/G]AAGATCCAGACAAGTACTTTCTCAACATGTTGCCTGAAAGATTTGAGGCAACCCTTGGCA	1	15482352	1	A	G	Stalin A
Tcm001s15494922	TTAGTATGATTCAGTCTATTGTTGATTTCGTTCTAAGGAAGCCAAAATCACCATCCCATC[A/G]AGATACCCAAAGTGTAGACYCAATCGATGACATAGTCGCCATTTTCTCAGACAAACAAST	1	15494922	1	A	G	Stalin A, Stalin B
Tcm001s15513038	GCTAAGTATGAAATACCATTAAGGGTCGTACGCCATTTTCCATCTATAAGCTCTGCAGGC[T/C]TATTGAGGATCACATACACGTCTGTCACGATAATCTGGCCATACTTGAAAGATCCTTGGG	1	15513038	1	C	T	Stalin A, Stalin B
Tcm001s15529329	CCACGACCCCATATGTGCGGAGTGTTGGGTCACAGAGGCTTTCGTTCGGGAATAACACCG[A/G]TGGTGGGGCCACGCAGGTAGCAACGAAGGGTGATGTTTCGCAGGTTTTGTCAGCAATGCT	1	15529329	1	A	G	Anchor, Stalin A
Tcm001s15550915	TTACTAGTGTGAAATTTATCACTAATGTGCACTATGTAACAAAAACAGACCAGAACTTAT[A/T]GAGTGTAGGACAATTAAATGAGAACCACTATGCTTTGTTGTTCAAGAATAAACAGTGTAT	1	15550915	2	A	T
Tcm001s15569095	AAAAGTGATTTGAGGAGTTCATGCGCACATAAGCTAGGGCATGCAATAAAAGGCAATTGM[A/C]CCTTTGCATGCCATGAGGTCCAAAACATCAAGTCACAACTCTGTTGACTAATAGAGTAAG	1	15569095	1	A	C
Tcm001s15581722	CCACTTTGCTAGTGATTGCTTTGTAAACAAAAGGAGAGAGACGGCTATCTTAGCAATTAG[T/G]AGGCATTTGGAGATTGCACTTGGGAGGTAGACTCAAGGCAAGCATCGGATCAATCCCAAA	1	15581722	1	G	T
Tcm001s15604963	AAGAGAATAGAGTGGAATACCTCTTACTAAGATGTTTGAGACATCATCAAGACTCACCCA[T/C]GAACATTTGGATTTTCCCTCTTCRGCAACTAATCGAAAAGGAACCTGAGTGTAATTACAT	1	15604963	1	C	T	Stalin A, Stalin B
Tcm001s15634649	ACTTGAAGGAGGAGCCGAATAGTCCAGAAGACAAAGAAATTCCATCCTTGGCTTCAAAGG[A/G]GGACAACGATTCAAAATCTAGTGTTCTTGTCCCAACTTGTGAGGACGTCAGGAAGTGCCA	1	15634649	1	A	G	Stalin A, Stalin B
Tcm001s15648162	CATTTTGTCAAGCTCACTGAACAGGAAAGCTATTTTCARATCAAGCTGCTCAAATTCTAA[C/G]TCAAACATGACCGCAATGGCAAGCAACACAAATGGAGCTCTGCATCATAAATTGGAGAGC	1	15648162	2	C	G
Tcm001s15687052	GGAACAGCTGGAGGCTGACTATGACCTTGTATTACATGTGCGGCAAGGAAGAAGGTGAAG[A/G]GTAGCAAAAGTAAGTAGCTTATTTTAATGTTGGCCATTCTCCCCTTTGTATTGGTGTAAA	1	15687052	1	A	G
Tcm001s15695716	AAGGAGGTGAAAAAGGAGCCTGTCGCATCGCCACCGGCTGCAGCCGATGCTTTCCCCGCT[T/G]CGCCAGGGCCTAAAGATGTAAGCTGTGTGGAAATTATTCAATCTCGAATCCCSTTTTTCA	1	15695716	1	G	T	Stalin A
Tcm001s15719464	CTATACAATGTTGGCTCATGACATCCTCACCCACTCAATCTGTCAATGTCCTCGTTGACT[A/G]GTTGACTTGGAATTCTTCAATCTTCTGCTTGAAGGTGTGAAGGTCKGCTTCCTTCTCCTA	1	15719464	1	A	G
Tcm001s15741338	TGTTCATTCTTTGATGTTGATGAACTGGTCATGTCAGAGGACATTAMCAAACTCTGTGCA[T/C]TATAGTGATGAAAATAAGCAGGTGAAAGGATGCGGGGAACAAGATCTTCAGGAATGCAGT	1	15741338	1	C	T	Stalin A, Stalin B
Tcm001s15795262	AAGCTCACATTTTTCTTCTTAACCCTGGTGTCTCCTCCAGAACTACTGCTACTCTGTCCA[T/G]TTTTCAAATCTAGGGTTGCTTTAGACTTCAAATTAGCGGCAGCAAAGTCATGCTTTTCCA	1	15795262	1	G	T	Stalin A, Stalin B
Tcm001s15803867	CTTGTCGAGATGGAGATGGTCCWGRTGGAGATGGAGATGGAGATGGCGTTGGGGATGAAG[A/C]ACCCGAAATCACTTTCTCCACCAACTTCAACTCTCCCATAGAAGCCAGATTGGCTTTAGC	1	15803867	1	A	C	Stalin A
Tcm001s15816455	CAAAGGAGCGTGTAAAATAGATCCAAACGGGCGTGGTTCAGATCATTTCCTCCAATCCAT[A/T]CTTTGCCAAAATGTCCACTGACTGAGTTGCTTACTGTTACCAACACTGAGCTAATGAAGT	1	15816455	2	A	T	Stalin A, Stalin B
Tcm001s15834684	AGAGCTACTCTGAGAAAGAAAAGGAAAAATACTGCTACAACTTCTCTTTTTAAGAAAATG[T/C]GAGTACGAGAACTGGTGTACTATTTCCTATTCCTGAAAATTGGGATGATGGTCTCATTAA	1	15834684	1	C	T
Tcm001s15847002	CCAAAGAAACAAAGGTTGGTTCTTAACGGTACAAGATAAACTCAAACTCTRAAGTAGCAC[T/C]TGTTCTAGCCAATGCATCTGTTGCGCTATTAGCTTCCCTGAAGATAATATTAACTTTGAG	1	15847002	1	C	T
Tcm001s15863388	TAAGACATGGCCAAGTTGGTTGAAAGTGACTTTGCAAACATATCTCTCTTCTTTTGGTTA[A/G]TGGTTGCTAAATATTTACCCCTCCATTCAATTGTTTACTTTTTGTATGATTTGTCACCAA	1	15863388	1	A	G	Stalin A
Tcm001s15887507	CAAAGAAAAGAAATGGTCATGCTCTGCTTTTGTTACCCCCTCCTCTTTACCATACTGAAC[A/C]GGGTTTCGCAATTCTAATCCCTGACTCTTACACCACTGTGATATCATTTCMCTGACAAGG	1	15887507	1	A	C
Tcm001s15916443	CCGTTGACAGCGTCGTCGAACCCAACGTAACGGCATTTGACCACGTTGACGGGATGGATC[A/T]TTGCGGGGGTCAGCGAGCTTGCGCWCGCTGAGATTTGGTTCGTCGTTCGACGGTACGAAC	1	15916443	2	A	T	Stalin A, Stalin B
Tcm001s15931930	CCGTCATGCCTGCCATTTTGTCTCATTCCATTACCCTTGCTACTGGGCCTCTCTATGTCA[T/C]GCCTGCCGTAAGGTCTGTCACCCTTCTGCCTCTGCCTTAAATGAGGAGTCTCACCTTCGG	1	15931930	1	C	T
Tcm001s15954308	AGATGTTTTATTTGAGCCGTTAAGGTTTGAAAACCAAGCACCTTACCAAGTAATTTCACG[A/G]TCAATGCCTTACGCCAAGGACTCCTCATTGCTTGCTTCTCCTCTTTTGTAAAGCAAACCC	1	15954308	1	A	G	Stalin A, Stalin B
Tcm001s15979082	GACCCAAYAGTACCAACACCTCCGGTTATAGCACCCCATTGAATTCTCCTCCTAAACTAA[A/G]CTTGCCAATGATGGATAGTTTGGTTAAAGAGAAGCTTCCCAGTTTGGAAAAATCAATGGG	1	15979082	1	A	G	Stalin A
Tcm001s16001950	TACCTCAGTAGCTTCCTTCTTAGCTGCTGTTTTCTTCTTCCTCCCAATGTCGACACCATA[A/G]TGCTGAAGGTACCATTGCTTAAAAGGCGCTGCATCYACTTGAACAATGGCACTCTTTACA	1	16001950	1	A	G
Tcm001s16008956	TATGGCAACAATCCTGAAGACAGCAGAATCCATTACATCTCAAATTCTTTCTATGCCAAA[C/A]GTAAGTTATCCTACAGATAAAAACAAACGCAGTTCAACCATTAAAACCCTTTTCATGTCA	1	16008956	1	A	C	Anchor, Stalin A, Stalin B
Tcm001s16019589	CGAAAATTTGATCGGAAAAGAAACTTACCAAATGCGAAAAGGATCAGCAGAAGCAGAATC[T/G]GAGCCACCTTCAACGCGCAGCTTAMACCCATTCTCTCTCTCTCTCTCTCTCTCTCTCACA	1	16019589	1	G	T	Stalin A
Tcm001s16043366	CTTCCTCTSCTACAAAACTCTTCCAATACAGTCTTATAAGTCAACAAATCAGGTGCCATC[A/G]AATTCGCCAACATATCAGAAACAACATCAACCGCATCATCAAGTCTTTGCTCCATCGCAA	1	16043366	1	A	G	Stalin A
Tcm001s16047904	CAATCCCTCGGAGCCAAACGCGTCAAAATCTACGATGCAAATCCCGACATCCTTAACGCT[T/C]TCAAAGACACTAATCTCCAAGTCTCGATCATGGTCCCAAACCAACTCCTAACCAACATCT	1	16047904	1	C	T	Anchor, Stalin A
Tcm001s16063603	TCTCAAATCTGCCTCCTCTAGATACCATCTGGAAAAATGCCTAGCTTTGGCTCATCAAGA[T/C]CGTCTGAGTCAGAGGAACTCCCTTCAGTTTCCAGATCTGTTGCCTTGTGGATTTAAAAGT	1	16063603	1	C	T	Anchor
Tcm001s16089763	GTATTTAGAACACTGATGTTTGGAGATCATGTTGCTGGCTGTGCAGTGTATTTTGTTATC[G/A]ATTGCATATGATACTTGGGATAATCTGGATTTGACACTGTGGATAATTAGGATATGTGAA	1	16089763	1	A	G	Anchor, Stalin A
Tcm001s16115348	GTTCTGGGTGCACCAGATTGGACTTCTTTCCCTGAAGCAACAAACATCTCTCGTCTAATC[A/C]ATATTAGCTATTCCGAGGTAGGTTTTTTTTCTTTATATTTATTGGTTATCTATTATTTGC	1	16115348	1	A	C
Tcm001s16130901	TACGTGAAACATTTGAAAATGAGACATGCTCACAAATCAGAATTTCACATAGATTGGCGT[T/G]CTATACGGCACATGTGGTTAGAGGATTAATTAAAGTCAGCTTCCTTTGTCTAGTTCGATA	1	16130901	1	G	T	Stalin B
Tcm001s16137510	ACAAGCAGTCCTCTGTGTCGCAAGTATGCTGACTATGGTATGTTGCATGCAGGTGCACAA[A/G]GTTTCTGTACCTGCGTGTGTTTGTCTGCTAATAAACCTTGGGATCGCAATGGTATCTGCT	1	16137510	1	A	G	Stalin A
Tcm001s16140543	CATTTTCAAAAACCCCTGAACCAGAAGACACCAGCACCTTAACCCATCCTTGATGCTKTG[A/C]GTCAAGAAAGATGGACTCCAGATTTGGGAAATGAATGTGGAAACACTGGAGTATAACAGC	1	16140543	1	A	C
Tcm001s16243379	TATAAACAAGACACCAAGATTTAAGTGGAAAACCCTTTAAATCTTAARGGGAAAAACCAC[A/G]AGACCGTAGTCCACTGAAAATTTTCACTACATAAAGGAATTGCATACACAATCGACATGT	1	16243379	1	A	G	Stalin A
Tcm001s16250644	ACATAATTTTTTAATGTAAAATACAAGAAGTYTAGCCTGCACTGTGCTTTCTTCTGCCTT[C/G]GATGCCAAATATAAGCAAGTAGGAGCAACAAGACGTGGATCATATTCAGTCATACTCTTT	1	16250644	2	C	G
Tcm001s16268594	TATTCAAGAACCCTACATCATCACTTTCATAAGTAGAAATCAAAGAAGCCTCAAGTGGAT[T/C]ATTAGAATAATTTTTCATAAACACATCATAAGTAATGCTATTCACCACATTTATAGCAAA	1	16268594	1	C	T
Tcm001s16293580	GGGTACTGTTGAGGTTGAGTGTCATGAACTACAATCCTTCACTTAAATATGCGATAGTCC[A/G]TGCGRMGTTTRAGCAGACGTTTTCATKCAAGCCAGCCAATAATTCGTTTATATCTTATCA	1	16293580	1	A	G	Stalin A, Stalin B
Tcm001s16309799	TCACCTTCCCTTCCTAAAAGCCAATCTTAACCTTTACGTCTTTAGAGTTCCCTATAATAG[T/C]TAAAGCTRTCAAGTTAACTATTTTCATMTGCCCAAGGTCTTTCTCATCTTTAAAATTGCA	1	16309799	1	C	T
Tcm001s16343607	GTGCGTTCCATGAAGCAGACAGCTAAGGAACTTGACTCAATAATCAGTGTTTGGCTGGAG[A/G]ATCATCTCAGGAGAAAAAGGGAGAGCCAGGGTAGCTGCGAAAGCGACTTCATGGATGTGA	1	16343607	1	A	G	Stalin A, Stalin B
Tcm001s16395576	CCGATATGCAGTTTTGGAATCCTTGGAGGAACCCGAACAATTGAATCGAGTAAAACAGTG[A/G]CAAACAGGGGAGGAGAATAGTGTCGAGGATCGACCKCACGTTTCTCAGCATCCTTCAGGT	1	16395576	1	A	G
Tcm001s16433335	GTACTSATCAACCTTCCAATGGGCTTGATCCATGCCTTTGGATCAAAGTCCAGTTGGCTC[A/G]ACGGCTCCGCACCATACTTCTTCACTATTGCCGAAGTGTATGATTCCTACAAAAAAAAAA	1	16433335	1	A	G	Stalin A
Tcm001s16448979	TGAGTGCTGCCGGTATCGCAAGAGAGAAGCCAACCTTTCTTAGAACAGCCATTGAACACT[T/C]GCCTCTAGTCACGCAACTATGCAAAGCTTTGCAAATAAGCAGAAGCAAAAGGGCTGTTGC	1	16448979	1	C	T	Stalin A, Stalin B
Tcm001s16524177	TGTCCAACTTGATGAACAATAGACATACCTTAAAGACTGCCCAAGAGGAGCTAGATCTCA[A/C]AGTCGGCAGGGACAAATGGGTGCAAGACTCTGATATTGAGAAATTAGTGTATCTCCAAGC	1	16524177	1	A	C	Anchor
Tcm001s16596037	GGGAGGAAGAGAAGTTCACCAGTGACCCAGCTGTTCTTATGGATAAGAGGGCAGTCGACG[A/G]AGGTGAAGATCTTCCTTGCAGCAGTGCCTTTGCTATTTTCTTTGGTGGCATTGAAGCTTC	1	16596037	1	A	G	Stalin A, Stalin B
Tcm001s16707764	ATGGTGGTGCTGGGAATGACAAGGGTCTGGTTCAGCCAATGCCGGGTAATAGCGGGGTCC[T/G]GCCGATTCAGGCGGGTAAAGAATCGGGTGTGAATGATGGAAATGGATACGATTCGGAGCA	1	16707764	1	G	T	Stalin A, Stalin B
Tcm001s16735422	TTTTAAATGATGTRTTTAGATATGTTGATGATGCCGAACATCAAAGTGGGAGCCAGGATC[C/G]AGTTGATGATAGTAAAGCTTCATTTACTCCTGAGCAGGGTAATCGGAAACCTGAACTGCC	1	16735422	2	C	G	Stalin A, Stalin B
Tcm001s16744740	CAACTTTAAAGACTCGACTTGGGGGAATTAGGTGACGTTCTTACGAGGAGAGTATTATAG[A/G]ACATTCACCAGCACTAGCTGCCATTGCATCACCAGTTACCATCATTGCACCAACTGGATA	1	16744740	1	A	G	Stalin A, Stalin B
Tcm001s16769623	TTTCCTTCATTTAGAGCCCAATTTAAATCCCCCTTTATTGGATACAAATTTTTAGGATAT[A/G]TGGATGGAACATTCCCATGTCTTCATGCCATGGTACCTCAAGAAGGTATTAATCTTCTTA	1	16769623	1	A	G	Stalin A
Tcm001s16791593	TCACAACTCTGACCATGTAGGCGGCATAAAATCTGAAACCATATGCATGTTAATATAAGC[A/T]TTTTGCACAAAATCCATGTACAGCTGTGCCAGCATAGCACAATGGAGAAAGTAGCGCCCT	1	16791593	2	A	T
Tcm001s16830596	TTGACTCCACTTCCTAGATTTTTTGACAATGGACATGCCCCTGAAAATTCAAGTCAGAAC[A/G]CAAAATCTATTAGTGTGCATCCCATGCCCTCAGATTYCAYCGGCCACATTCATGGGGTAA	1	16830596	1	A	G
Tcm001s16841794	TAACTTGGACTAGAGAATCACGGTCGAAGGTTTTATCCTGCAGATACTCTATGAGTTCTT[T/C]ATCAGTTGGACGAAATCTGAATCCCTTGACAATGTTCATTTTAGAAAGGCTGGAGAAGAT	1	16841794	1	C	T	Stalin A
Tcm001s16861643	TCGTCTGCTTGTCTTTCTCGAATGCTTCGTATACTTACGCCATGGTGTTCTTCTCATCTC[A/G]ATGGTGTGCCAAYGGGTCCACATACARGCTTACCTTGTATTTGCTGGCCATTATAACTTG	1	16861643	1	A	G	Stalin A, Stalin B
Tcm001s16881678	CATATAATCAATTTTACTAACCTAATCCTCCAGCCAGCCCCGCCTTTCCTCCAGACCCGG[T/C]CTCGGCCCCACTGTACCAATCTTCTCTCCTAACCTTCTTCCCACCACTCCCAACATCCTC	1	16881678	1	C	T	Stalin B
Tcm001s16911957	AGTTAATTATCATTGCCAACCGATGAAGCATGTTGTGAAGATTTTCTCTCTGCTGGTGGC[T/C]ATCTCTGGACTTTGGATCGGCCTATTGCAGGCATCCATAATATCACAAAGTCATACTTGG	1	16911957	1	C	T	Stalin B
Tcm001s16928381	AAACTAGGGATCAACCAGGACCAAGCTCTCCTGCTGTAGTGAACACTGTTGAAGGCGAAA[T/C]GCCACAATCTGATCCACACACAACACATGTGCAAGGAATCCCAACTCCAGAAATATATGA	1	16928381	1	C	T
Tcm001s16945733	TGATATCAGCATATTGCTCATTTGAACAACAGTAGTGGACTTCAATATCCAAGTTCTTCA[T/C]AGCTTCTCTGATTGAGTGATATTTCACTCTGATGTGCTTCGTGCGAGCATGCTGAATAGG	1	16945733	1	C	T	Stalin B
Tcm001s16954878	TATTTGGTTGGCCATTTCCCTTTTTTGGGCCACCTTGGCTTGGCGGTCTGCTGCCTTTCC[A/T]AGGGGCACAGCTGCATAACGCCAGCGGACAGCACACAGAAGTAACTAAGGGTGCTGGCAA	1	16954878	2	A	T	Stalin A
Tcm001s16995819	AAATGATATCAAATAAGTGGTCCTGCCTTAGACATAGTCAAATCATGCTCAATGGCCTAC[T/C]GGCTGAGAATCAAATMACACYTAGGGCAAAGCCACTRRTGGAGAAAYAGATCRTGTGTGT	1	16995819	1	C	T
Tcm001s17028583	ATGAGGTGATTAATTATTTGTGTAAGGGTAATGGGGAGTGGAAGATGTCTAAGGTGATGC[T/C]AGTGTYTTTCAAGAGCATTCAACTCCATGGYGCTTACAAGTGTTGGTTGTATTTTGTTGT	1	17028583	1	C	T	Stalin B
Tcm001s17089953	TAAAAGAAAAGTTATTCTATGAAATTTGATAGAGAGGACTTATCCCTTTATGCATTTATT[T/G]GTGCGTATGTCGATGGAGCAAATTTTTCAAAAAGACAGCAAAACAATTGATCATCTGAAG	1	17089953	1	G	T
Tcm001s17096705	ACTATCATATGAATTCTTTCCTTCCCATGCAGGTGAGGCCATGCTACCTCTCCCGACCCG[A/T]GCCTGGTGATGGAGTGGTGATCTATCTATGCTGTTTTCAGATCCAATACTTGATCTTGCA	1	17096705	2	A	T	Stalin A
Tcm001s17113570	TGATGGTCTAGTAGAGATTTATATTGAGCATKCTATAGATAAGCTTGTATTCGTTGAAGA[T/G]GAGGAGAAAGAAAAGGCTGGAGAGGTTTATTTTGTAAATGTTAAGGAGCATTTAAGTGGC	1	17113570	1	G	T	Stalin B
Tcm001s17133574	TTGTTCTAGGGAGACCATCAAGATGATGCGTTTGCTTTAGCCTTCCAAGCTAGATACTTT[C/G]CCTTTTCTTGCTTATATCTTTTCAATTCTCTTAGAGCTGCAAGCACGACATGCATTGAAA	1	17133574	2	C	G
Tcm001s17235263	CGCCTACCTTGTAAGTGTGCTTCAGAGACCGTAGACATTCTCTCATGGGCTCATCCTTTT[T/G]AACGGACTTAACAGGCAAAGAACTCTGCAACTTAAACAGGATCAAGTCAATACGATCTGA	1	17235263	1	G	T
Tcm001s17260395	TGGTTGACAATAGATGCGTTGTGATGTTGTGGATAAAAGAGAAAGAGAAAGAGAAAATGG[A/C]AGAACCCTTAAAAGGCAGGCCAGGAGTTAGGGTCTCTATATTTGATTGTTCAATAGAGAA	1	17260395	1	A	C
Tcm001s17270769	CAAGTATTAGATTTCTTTGTAGTGTTAGTGTTTCTGTTGGTGTGCCTAAAAACCACGAAG[A/C]AATGCTTCTCAATGCCTGGTCAATGTCATTAAATTCCCATTTTCTCATAGATTTCCCTTG	1	17270769	1	A	C
Tcm001s17290521	AAAAAAAAAGGAGACCTCCTTGAAGGTGAATTTCTCATTAAAGAGGAGGGCCAAGAGCAG[A/G]CAAGGCAACAGAAGAAAATAATGGCGGAAAGTGTCCTGGTCTTTATCGTAAGACCTTCGA	1	17290521	1	A	G
Tcm001s17299973	AGCTCCTCATCACAACTTAGGTCATTCAATCCCTCATTCCTCATTGCCATCATTTCCATG[T/C]CTTTCTTAACCTGTTCTCTTCGCAACCTCAACAACTCCGCTCTCTCCTGCCATCCTTCCT	1	17299973	1	C	T
Tcm001s17358536	ATTTACTTGTAATATAACTTGAAARAGATAACTAATAAAGCCTGCAGCTTGTGAAACATT[T/G]CATCTTGGGGAATTAAGGCTTTTCTTTATACTTTTGTATCTTTTCTATTAATTAAAGGCA	1	17358536	1	G	T
Tcm001s17378744	TCTAAATTGCATATTATCTTAGCTTTATGAGACTTGATTCTCCATTCGTAGAGTTGTGCA[A/C]TGCCCAACCTGAGCCTGGCGCTGATGCTGTCCAAAAGCAGGCAACTCGAACTCCCCGAAA	1	17378744	1	A	C
Tcm001s17401957	GAAACAGATTGTTTCCGAACCGAACCGAACTCCTTCGCGCCAATTGCAACCGAGAATTCA[T/C]AACCGTAGGGTCAGAAACCGGGRYACGTTCACCTCCATCCTCAACACGGGTGGARTCAGC	1	17401957	1	C	T
Tcm001s17420812	TTGGGAAATGTAAGCAGCCTGAGAAAGCCCATGATCTCTTCCAGGCTATGATTGATGAAG[G/A]YTGTATTGTTAACCATGAAGCCTACACTGCCCTCTYGTCTGCCTACGGTAGGAGTGCTCT	1	17420812	1	A	G
Tcm001s17439983	TAATTGTTGATGAATTTTTTATGAATAGTATCTATGCAATTCTTTGGTAGAGCACCGACG[A/G]AATACTGACAACAAACTCTGATGGAACAATTTTTGACAGTATTCGATTGGTGTTTATTTG	1	17439983	1	A	G
Tcm001s17472652	AGCGTCTTTGGAAAATGACTGCTGCTGCTCAAATATGTCATCGTGTTGCTTTTACTTCAC[A/G]ATTGAAATTTGAAGAACAGAATCGGTATTGGAAACTCAAAAGAGTAGCTTTAACCCTTGC	1	17472652	1	A	G	Stalin A
Tcm001s17484050	TTGAATGATTTGAACCTTAAAAGGTTTCTTCAAGAATCCAATTCTTCCTCCGCCTTCACT[C/G]TCTGCTCCGACCCAAASTCGACGCGATCACATCCACAATTTTCCTCTGTGAATCCAATAT	1	17484050	2	C	G	Stalin A
Tcm001s17507402	GGCTGCTTTTCTCATGCTTTCCACATCAAAGCTTCCCTTTAAGCTGTCTTCCACTATCTC[A/C]AATGCACCTGCCTGCAAGTAGGGCTTCGCCTGCCATTAAATCAATATGAACCCCGTTGTT	1	17507402	1	A	C	Stalin A
Tcm001s17535781	AATAAAAATCAAAGACATTAGAGAAACTTACTTAAGAGCATCAGGGATGACCATCCTCTT[A/T]ATCTTATCATATGGGGAGGGAATACCCTCATAAGCCTTCAAACGAGCAAGGGCAGCCGCT	1	17535781	2	A	T
Tcm001s17559657	ATGTTGATCGACTTTGAGGGTAAGTTTAACGATATGTGTGATGACCTTTGGAGACATTAA[A/G]GATGATGATATGCCCTCATATTGAGATTTAGGGATAATGATATGCTCTGTATTTAGAGAT	1	17559657	1	A	G	Stalin B
Tcm001s17586797	TAGCAGTGCTAGAGCAATGATGGACGAGTTTTATGTGGGTGATATTGATACGTCAACCAT[T/C]CCCACTAAGATAAAGTACACTCCTCCCAAGCAGCCTCACTATGACCAGGACAAGACCTCA	1	17586797	1	C	T	Stalin A
Tcm001s17600303	CAGAGTATAAACTTTTTTGTACAATGCTGCTGGGGGGAGGCATTGGGCGACCTGGTGGCA[A/G]AGGCTTTGCTCAAGTGGTAGGCAATGTGGACTTTGTAACAATAGATGCTCTACCCRGTAC	1	17600303	1	A	G
Tcm001s17624189	AAGAGGTCTCCTCTGTTTCATAGCAAAGCCCCACTCCCTCAACCATTTTCCTGCTTTTAC[T/C]AAAACACCCTTCACTTATCTTCTCACCATTCTTATTCTTCTTCTCTTCTCTGCAACCACT	1	17624189	1	C	T	Stalin A
Tcm001s17661952	AGAGTTGCACGAATGGGATGATCATTGTGCRAAAATAGGAGMAGACACAAAGAAGTGGAT[T/G]GAGAAGAGTTTAGTTAAGCGGCAGGCAAGCCATGTCAAACCAAATCATGTTACATTGATG	1	17661952	1	G	T
Tcm001s17667964	CTTCCCCAATTTCCATGGGACTGGAAGCAGTGCTTTTTGCTCCCCATGTATTCCATTTTA[C/T]CACGTTTCTAAGGGTTATTTCCATAGCTTAACAGAGCTGTCATGACTTGCTGATGCAACC	1	17667964	1	C	T	Anchor, Stalin A
Tcm001s17679647	GAGGTTGCCCAATTTCTAGTGGGTTCTAACATTCCAGACTATATTTTGCAGCTTCCTAAC[A/G]AAGTTATGAGTAGTCCAATGGGTGCACTTTTAAGTAAGTTATATCTGCCCTCAATTTTTT	1	17679647	1	A	G	Stalin A
Tcm001s17684316	CTTCACCAGGCAAAGTCCTMGTAAGCTCATTAGAACCATAATCCAACTGTGAACCAYGAC[T/C]GATTTCTCCCTCTTCCACAAGTGAGAATTGATTCGATCCATCTGCTTTTGTACCTGAAAC	1	17684316	1	C	T	Stalin A
Tcm001s17728444	ATGACAGGGGGATTCGCCTTATCRTGCAAATATTCTAAACCTTTAGCAGCACCTAATGCT[A/G]TTTTCATTCTGGCGTACCAATCTAATGGCTTTTGATCCGGTGTAATATCTGAAAGTTGAA	1	17728444	1	A	G	Stalin A
Tcm001s17742268	TTTTCTTATACCAAGGGCGTCCCCAGCCTTAAACTTTTTCCCCTTTGGCCAGCTCTGAAC[T/G]TTAAAACTCCAGCCTGAAGTATCACCAACGGTAAACGTTTTTGCTCGAGCCATGTCGGAT	1	17742268	1	G	T	Stalin B
Tcm001s17756913	AAGGAGAGATTGGGGCTTTGCATAGGTCTCTGAGAGTGTTTTAGGCGCTGCCATACAATC[A/C]AAAAAAAGAAATAACCACCCCCCAAGAGCCCACAAGGGTTCAATATCCATGAACCAGCAA	1	17756913	1	A	C	Stalin A
Tcm001s17786564	GCCCAAAGCAATCTAATTTTTGGACCTTCAGATACAGCATACAAACTTAATGGTCGCTTA[T/G]CATGTTGCTGCTCATCAAGAACTCCAATTCTGAAATCACTCCCACGTTCAATAGTGTCTA	1	17786564	1	G	T
Tcm001s17788881	TCCCATCCCATGCTCTTTTTACTCTTCGGGTCAGCTTAGATGTAYCTAATCATTCTCCAT[T/C]TTTTCAACTTCCCTTATTGTCGACCTACCCTCAAGTTTGATCATTCTCCTCAGATCTGCG	1	17788881	1	C	T	Stalin B
Tcm001s17845855	TCAGAGGCAAGGATCGCCACTGAACTTGGAAAAGAGTTTAATGTTGATGAGGTTTACACC[T/G]CTGAATCTTCATTCATTGGAAGTCTCAAGYCAGCTGATGATTTCCATTCCATTGAAGTTC	1	17845855	1	G	T	Stalin A, Stalin B
Tcm001s17847445	GGYCGGATTATAGGAGGACGACTTTCCAGAAATTCTATCCTTGGCSGTTGGGGGTGAAGC[T/G]TTAGATGCAGCACCATTGGTAACTGATGTTGCGTTTACAGCAGTAGACTTTGGAATAAGC	1	17847445	1	G	T	Stalin B
Tcm001s17876272	TTGTTTTATCTTAGTTTACTGATCTTATAATGCGGTGTTTGTTTTTTGGGCACCGTAGGC[T/C]CAAGATTTCAGGCAGCAGGGAACCCAGATGAGGAGAAAGATGTGGTTGCAGAACATGAAG	1	17876272	1	C	T	Stalin B
Tcm001s17876381	CAGAACATGAAGATAAAGCTCATAGTTCTTGGGATCCTGATYGCCTTGATTCTGATCATC[A/G]TACTGTCTGTTTGCGGTGGCTTTAAATGTTGATGAATTGCTTGTCTGCTAAATTCCATTG	1	17876381	1	A	G	Anchor, Stalin A
Tcm001s17884572	ATTTGACCTCGCAATATCTCTCCAAGGRCTGAACGTGCATCATCATATCTGCCCTGTTTG[A/G]TAAGGCAAAGGCCCAAGTTGCAGGCCTTGTTGGCATCCGGGTCAATCATCTGTGCTTTTC	1	17884572	1	A	G	Stalin A
Tcm001s17895553	TTAATGGGTGACTCTGGCTTTGGCTTCTCTACTTTCTGGTATCTATCCATTGGCTGTTTG[T/C]TGGTGGAGATAGAAGGGAAGGGGAGAAGAAGAAAACCCTGATTAAACCCTAGCAGAAGAA	1	17895553	1	C	T
Tcm001s17914701	AGCCCACCTCAACAACTCCTTCATTCTTGACATGGCTTTTGTTTTATCCCCTTTATGCTT[T/G]TCTTTCTTTCCACTGGTGCTACATTGATCATTTTTGTCAGTGGAGGATGATAATGCCGCG	1	17914701	1	G	T	Anchor, Stalin B
Tcm001s18021027	GTAAAATGATAATTTTGCCACTGTAGGGGCAAAATTGTAATTTTACACCACTCGACACTT[T/G]TCCTAGACATGAATTTTATCCAATATTATCATCGATAATTGAAGAAATTTAAGTGGTGGA	1	18021027	1	G	T
Tcm001s18029383	CCAATCATCTGAAACAAAAAGAAAGTAGTCCACCATGGTGCACTCTCTTCACCTGTGCCA[T/C]TATCCCTATCGGCTGCCAACCTATCGCCATTCTCRATAGCATAGTCTCCAACCACAATAG	1	18029383	1	C	T	Anchor, Stalin A
Tcm001s18066114	GYTGTTCTTTGAGCGGATAACACTGAAAATGCATCTACATCATGAATTCTARCTACTCTC[T/C]TATGCATTAATCGCTCCACTAGCCACTGGTAGTTGTTTGTAACAATCTCTTCCAACAAAT	1	18066114	1	C	T
Tcm001s18080742	AGGTGCCAAAACTGTTCCGACAACTATATCCCCCACTTCACTTGGGTTCAACTTTGTTCT[T/G]TCTATCAAAGCCTGCATTGAGAATTAACTAAAGATAGGAGGCAAAACAAATATGATTTCA	1	18080742	1	G	T	Stalin A, Stalin B
Tcm001s18091386	ATTGACTCAAGCTGTAACATTAGGCCTTGCTTGTCTTGCCTGATTGTTATGTCCCTTGGG[T/C]TGAAGCAACATAGACATGGATCGCAACCTGTTTGTTATCTCGGTAAATGATGGTCTAGAT	1	18091386	1	C	T	Stalin A, Stalin B
Tcm001s18202603	TTCTTTTCAGGTTTGATTAAAATATGAGTAAGTTTCAAACAATTGACAAATTTTTTAAAA[T/G]AAAAGAGGTAGATTGTTCAAATGATTCTCTTACACTTGAGCCACCAAGCCTTAATACTTY	1	18202603	1	G	T
Tcm001s18218419	GGATCGGTTAGGTCCAACTCTTGATAAAGGAMAAGAGCAAAAAGACGAAAAAAAAAAACC[T/C]ATTACCAAACTTGGCCCTAAGTTAAAACCTAATACCAAACCATCAACAAACCCGGTGCCC	1	18218419	1	C	T	Stalin A, Stalin B
Tcm001s18281863	ATGTTCTGATACAACCTATGGCAATGCTTTTTAGGCCATACCCATGTGGCAGAGTCACTA[A/C]AAGTACCACTTCATATATTTTTCACGATGCCATGGACGTAAGTCTTGTCTGGGTAATGTT	1	18281863	1	A	C	Stalin A
Tcm001s18309287	CGTTGGTATCTTAGGCGAAAGCGCCTAGCMAACTGCGGCRTCGGCTTTGGACGCAATGCT[A/G]TCGGTGGTCGTGATGGAAAATACTATGTGGTAAGTAACCCTGGCGATGATGACCCTGTGA	1	18309287	1	A	G	Stalin A
Tcm001s18346025	GTCATAATTTGATGAAAAACTTGAAAAGAGAGCTCAGAAGGGGGTACCAACTTCACTCCT[T/G]GTCTCYGTCGGGCTATACAGAGCAGATCTGTTCCTTGGTCTATTCTCTTCCAATTGCTTC	1	18346025	1	G	T	Stalin A
Tcm001s18349555	TTTCTATGCAGGACGCTGGACGCCAACAAGTCTTGTCGTTACCTGGTGTAGTTTTCCAGG[A/G]CAGGTCCATTGTTCATCTGTTGCTCTTTTCATCACCCCCCATACATGTTTCAATGATGCT	1	18349555	1	A	G
Tcm001s18388617	CTCTTGGTGTATGAATAGCAAGCTGTTAATTGTAGATAAGGTTCGGGAGTACCTATTTTG[T/C]AAAGGTTTTAGCAGTGCATTCATAATATGGAATTCACATAGTGAATCATTCAATGTCGGA	1	18388617	1	C	T	Stalin A
Tcm001s18404390	TATTTTTCTTGCAATTGCTTATTTGAACTTAATTTCATGCTGCAAGGATTGTGGAGAGTC[T/G]AGGGGAAGGTGTAAAAGGCCTCGAGGTCGGKGATCATGTGCTTCCAGTGTTCACAGGAGA	1	18404390	1	G	T
Tcm001s18406426	CTTTACAGTGCATACCCACAAATTTGCATAGGACAGGTGTAATACAAAATTTGGATGATC[G/A]CGAATTATCTTGATATTGCTGTTGTCATTTGTACTTTTCCATTATTTTTCTTGCTTCCTC	1	18406426	1	A	G	Anchor, Stalin A
Tcm001s18412456	ATGTTGAACCTGAGCAATAACACCATTGGAGGTTCTTTGCCTTCCTCTTTATCTTCTCTT[A/G]CAAGACTTCAGGTATTGGATGTTTCCGTTAATCAGTTTAAGGGACAAATACCCCAGAGTT	1	18412456	1	A	G	Stalin B
Tcm001s18414346	GTATGGCTATATGATGAAGATAACAGAGAAGAGTGATGTGTATAGCTATGGAGTTGTGGT[A/G]TTAGAAGTGCTAACAGGAAAGCAACCAATTGATCCAACCATACCAGATGGGCTCCACATT	1	18414346	1	A	G	Stalin A
Tcm001s18677751	CAAGCTGAGGGCGATGACAATGATGATGATGATGAAGACATGCCTCCACAAGCTAAAAYT[A/G]AGCCATCATCTAGTGGTATGCCTTCTAGCTTAATTAGACATATAAGTACAGATGCGAGAC	1	18677751	1	A	G	Stalin A
Tcm001s18695028	AGAAAAGGATGAAAATTACATCAAAAACAGCATTATCAAAGGTTAAATTTCAGAATACCG[A/G]TAGCGCATGTTCCATACACGAGACGTCCCTATGTCTTCCATGGCAATGGAGATCCCATCT	1	18695028	1	A	G
Tcm001s18705762	TGCACTACCGCTTATAGAGACGATGARCTATCTGRSCCTGAGTTGATGGAGGAAARGGAY[A/G]ACCATGGCAATGTTAGTGAATGATCGGTAAGGACGGTTCTAACTATTTGTGTTCAACAAT	1	18705762	1	A	G
Tcm001s18737165	GAGCAAAAAGAGAGAGAAAATGGAGCAGACGGAAGATGTTGCGTTGGGTTTGTCAGGATT[T/C]GTGGGCGAAGCGGCGGCGGTATCAAATTCCAGCCACRTGCCCCTGCTACTCTGACGTAAC	1	18737165	1	C	T	Stalin A
Tcm001s18867806	ATACTTTTCACTAATGTTGGAGTTGGACATTTGTCAATTGTCTCAATCTTTGCCTTATCT[A/G]CTTCTAAAYSTTTGCYATAAACTCTATGTCCAAGAACTATACCATCTTGCACCATGAAGT	1	18867806	1	A	G	Stalin A
Tcm001s18889992	GTGGTGATGGCTCTAGTACCTCAGTCGACCGTAGCAGCGCCATCTTCTGTCAGTCCACTG[A/G]TTAAGGTGCTACCTACAACTGCTTTGATACTCCCGTTACTATTGGATTTAATGCTAGTGG	1	18889992	1	A	G
Tcm001s18911225	TTTRTCACTTGTGAGTGTGCTYYAAAACCTCGAAGAATGTCGTTGGTCTTTGTAGCATCT[T/C]GGACTGCAATCACAATAAGAAAAAAAACGTATCATCACCAATATGCATGTTTCCACAATC	1	18911225	1	C	T
Tcm001s18945706	TATAATAAGTTAGGTTTGGGGGAGATTAAACCCATTATTATGAACCTACAACTCACAGCC[T/C]GAACCYTTACATATTTRGGAGRTATAGTAGAAGATGTGCTCGYGAAAGTTAAACAATTCA	1	18945706	1	C	T
Tcm001s19034055	TGGTAAGCAAAGACGGYGGTATTAGTTTCRCCTCTGATTCCCAYCTGTAGTGCTTTGATG[T/C]CACTAGTCTGAAAATACAACGAGTGATGTCGTCCGTTGGGAAAATACTCCAGACGATGAC	1	19034055	1	C	T	Stalin A
Tcm001s19054708	TGTGCTTGTTCTTGCTCTAGTAGTGGTTCAGGCTAGCGCAAGGAATGTGCCTAACGATTC[A/T]GGTCTCAATGACCAAAAGAACTTCCTCACGTATGGTGGCGTTGGCGGCTACTCTGGGATT	1	19054708	2	A	T
Tcm001s19167963	GCGAGAAGCTACAGTGACTATCTCGCTGCAGYGAAATTCATTCTCGTTACAGTGAGAACC[G/A]GTTCTGGTGAAGGTTCTCAAACTTGAGAGTTTCTCGCTGCAGCGAGAATCATTCTCGTTG	1	19167963	1	A	G
Tcm001s19338568	GTTGGAGGTGCCGTTGGTGGTGGAGTTGGAGTTGGAGGTGGAGGTGGAGCTGGTGCTGGT[A/G]TCGGCGGTACTGGTGTCCTTCCTTTTCCTTGAAATATTAGTGGGCTTTACCATAAATACA	1	19338568	1	A	G
Tcm001s19395673	AGGCATTGGAAGATCGAACCACTATAAAAATCCTATTGAGTCCTTTCTTGTCACAACCCG[A/G]TACTCCCTTCGAGCCCGTGACAAACRTCGYRATGTCTCGATAGACATTCATTACCCGGTA	1	19395673	1	A	G
Tcm001s19404233	CTTTCGATAGCYTCGTTCTTCTACTTGTTTTGGCATTAGCCACAGTTCACCCATATTTGG[T/C]TGCAGCTGATCAGGTGGGCTTGCCTCCGGAATTCACAAGTTGGCATGTCTACGTTGTTAA	1	19404233	1	C	T	Stalin A
Tcm001s19406098	ATAATAGCYATAAGTTCTTCAACTCCAAGTCYTTCTGAACCYGGTRAAGGGCATACAGAC[A/G]GCTTCGAGATGTACAAGACATGGCATATTCATGCTGTCAATGGGATGAGCCACGAGAAGA	1	19406098	1	A	G
Tcm001s19439725	TCCCAAAATGATGGAATATATTTATACAGCTTTSTACACAAACAATATCGTTTCAAGTAT[A/C]AGTGGGATCCCTGGCATAGCTAGTTGGTGAAAAAGAAAGGGAGATGTGGGGAGGAACCAA	1	19439725	1	A	C
Tcm001s19456895	CTCGGTGTTGCTAGGCACAGCCTGAGAGCCTCTCGAATCGGGGGCCATCGCCGGAGTCTC[A/G]CTCGAGTCAACRACCGTCGATTCCCTCACTACACTCTTCGAATTAGACGGTCCAGATTGC	1	19456895	1	A	G	Stalin A
Tcm001s19475195	ACTTGAAATGAGCCATATATCTGAGAATATTAACCTGCTAATTCACTGAAATGAAWGCCT[T/C]AGTTACGGACTCCCACAAAGCAGTGGAGGAGAGTGGATGCGAAACAGGGGCGAAGCACAA	1	19475195	1	C	T
Tcm001s19480137	CCTGTTCCAGTAGCTTGCCAACAATCACTGCCCCCTCTACTCCAGCATTGGAAGCAATTG[T/C]GTGTACAGGCATCTGTAGAAATGACATTGAAATTATGAAGTAAGCAATCTCTCTAGAGCA	1	19480137	1	C	T
Tcm001s19629078	TGGAAGTGAGTTTTTGGCAAATCTGACTGTGGGAACACCGTGGGAGACTGTTGCCAAAGA[A/G]GTCAGCAATACATTAGGTACGGACTCGACAGTTCTTCGTGCAGAAATTTCTAAGGACATA	1	19629078	1	A	G	Anchor, Stalin A
Tcm001s19670018	GAGGGAGAGAATTATAGCACATACAAAACTGAAGTTCATTGGTGACTTGTGGCGGGACTT[G/T]ACTGAGAACGGGATTTTGAGATGTGACCAACTGTAAGTTACAAGCCATGTGACGAACGTC	1	19670018	1	G	T	Anchor, Stalin A
Tcm001s19697292	ACAGGCACATCGTGAGTCCACTGGCACGGTATCATCCAGCGACATTAACATCGTAGATCC[T/C]GTTGCTGCAGCGGAAGAAATAGCTTTCTGCAGGGCATGTGCWCGATTTGGTCTTGGTTTG	1	19697292	1	C	T
Tcm001s19707478	TCCAACTTCCCCCTAATAAGATCTGTTTCAAGGGCATGACTAACCAATTCACGCAAGACC[A/C]ATAATTTAGCATTAGCGTCCAGAAGGCCATAATGCCCCCTCTTTATAGTGGTCATAGAAG	1	19707478	1	A	C
Tcm001s19733971	GCCTCCTTTGAAATAACGCACTATCAATAATCGCATCATACACTGTGTTGCAGTGAACAA[T/C]GCAAGTTCTAAAAATGCAACCTTGTCTCCAATCTTCCCCTTCTTCTACCAYKGCCCTTGT	1	19733971	1	C	T	Stalin A
Tcm001s19805978	GGAGCGACTCGAGATAATATGCTAGAGATGCCTTTACCTATCAACGGTGGACCATACACG[T/C]CGATGATTACACACTTGACTGATCCYTATCTGCAAAAGGGAAAATAAAAAGGGTATGAGT	1	19805978	1	C	T
Tcm001s19934745	GCAGTGAATTCAGCTTTCATGGCCCTTTATGCTTTTGCTGCCGTAGTTATATGCTGGGTC[A/C]TTTGGGCGTACAACATGTCCTTTGGGCATAAGCTTTTGCCCTTTTGGGGTAAAGCAGGGC	1	19934745	1	A	C
Tcm001s19978427	CACTGGTGAGGTTCGAGAGGATGATTCCTTAGGTGTAGTGCCTGACATGGATGGCAGCAT[T/C]CATGAGGATGACTGGCAGCTCCTTTGATGGGAGCTGCCTATATCTTTGGTTGGATGTTTA	1	19978427	1	C	T	Anchor
Tcm001s19983183	CAAAAAAATCAGCAAGCATGTTGTCGCAGCTTTGGAAGAATGGGTGTTGCGGCKGCACGA[T/G]GAGAGGTGAAGAAACAAGGCATCAAAGAGTTGGGCCGTGCAACCTTGGAAGAGTGGAGGY	1	19983183	1	G	T
Tcm001s20050460	TTGAAACGGATTCCTGCTTCATTAAGCTCCATTGCAGATCTAATGATGTCATCACCATCT[T/C]CACGGTGTGTGCTACGTGGTTTACGGTGACGTTTTCTTCGTGGACGTCCAGGTACATCCT	1	20050460	1	C	T	Stalin A
Tcm001s20051874	GATGTTAAAGATAAGTCTTTCATTCTTCTAAGCATTTCCATTCCACAGCGAACCTGCTTT[T/C]CTATTCTCAAGTAGTCAAGCAATAAAAGAAAAGTATCAAGGCAAACAAAAGGAAAAAAAA	1	20051874	1	C	T
Tcm001s20288111	CAAATCAACAGTTGGAACTCCAGCATATATAGCACCAGAAGTTCTATCTCGACGAGAATA[T/C]GACGGAAAGGTAATTATTTTAACCCTTTAAAAAAAAGAAGAAAAACCTACAAGAAATAAA	1	20288111	1	C	T
Tcm001s20313785	TTTCATGCTGTGCAGATATATGGCTTCACCGCAGTGGATTCTGTTGCTGAGTCTCTTGTT[A/T]ATGGTTTCTGGAACAATGGGAGCTCCCCCTAGGAGGCCTGTAGCGGTCCCATTCGGGAGA	1	20313785	2	A	T
Tcm001s20429468	TAAACTCATCCCAAGTCAACGAGATTGCACCCATCGGCCTACCTYTAGCAGGGAGCCATA[T/C]CACTCTTGTGCCATATCCTTTAATCGGAGAGCGGGTAACTCAACTGATCTGGTACTAGAA	1	20429468	1	C	T
Tcm001s20545930	AGCCTGGTTAGGACTGCTCAGCACCSGTATATGAATCCAAACCAGTTGCCTCATCATCAA[T/C]CGTGTGCAAATCCAAACTAATTGGCTCATCACCACCTGTCCTACAATCCATACTAGTTAG	1	20545930	1	C	T	Stalin A
Tcm001s20682084	TGTTTTTGCACTAATTTCGAAGCTTTGATGGCCGAGATTACACAAGACGGTAATACTCGA[T/C]GTTCCYTTGCAAATACAATCTYTGCTCCCTYCGAATTTTGAAGAACAACTTCTTTTCGGA	1	20682084	1	C	T
Tcm001s20734725	AAAACCTATCTTACTAGCCTCAATACTATTGTCTTTTGTGGAATATTGTAGGAGTGCAAG[A/G]CAAGTTATTATGCATCGAGGTACAAAAAATTTGGAAACTTAGGTACAAAAAATTTGGAAA	1	20734725	1	A	G
Tcm001s20799832	GAATATACCGGTCTAAAAATCTCATTATTGCACACAGGATAAAAGTCACTTCTGGTAACC[A/G]TTTGAGCATGCCAATATGCACCACAAAATGTTCTATCACATCCCATACCTGCAAGAGTGA	1	20799832	1	A	G
Tcm001s20950766	ACATGCTTGTGTCTTGGTCTTGCAAGAAACAAAATCCTGTTGCTCTATCAACTGCTGAAG[A/C]TGAGTATATATCAYTGRGTAGTTGTTGTGCACAAATTCTATGAATTAGATTGTAGTTAAA	1	20950766	1	A	C
Tcm001s21091127	TACGATGAAAAAGAACAAACAAAAGGGTTYAGTACTTAAATCTTTAGTCAAGRAGGAAAA[A/G]GGAAGCATCAAAAGTGAGAGTGAAAATGAAGGAGATTTGGCTATGTTAGGAAGAAAATTT	1	21091127	1	A	G	Stalin A
Tcm001s21091457	ATTGATCATCTTTACCTCATAGCACACAATGACTAAAAGGTATATCCTACTCCTCATAAC[A/G]TTGATTTTTATGATCATGATGAAARTGATTACACCTTTGATGAATTGCAARATGCTTACG	1	21091457	1	A	G
Tcm001s21163342	GCCCTTATGTTAACCCCTTAYTAGTCYAGYGCAAAGCGAAGGATGMRTTGAAGGACATAT[A/G]CAAGCGCTTCAAGACTAACGTGCAAGCCAAGTAAAATGAAAACATTACATGATATTAGGC	1	21163342	1	A	G
Tcm001s21205811	GCGATCGATTCAGCAGCAGCTAGGTGAACTTTCACCTTTACTAAAGGCATTTGCTGATTA[T/C]GTGGATAGCCTTTGCGGAACACCATACCCAGTTGATTATGATATTTGGTTGAAAAGGCTT	1	21205811	1	C	T	Anchor
Tcm001s21255238	CACTAGGGCTCGCATATGCTGAGTGCCCATCAGCAAAAGGTGCAGGCCAGTCCCACATGC[A/G]TGCTATGCACCAAACTAGCTCATCTAGGAGTTGCTCGCTCACAGTGTCCGACCTCAAGGA	1	21255238	1	A	G
Tcm001s21334123	TCGATCCTCATAAGCAAATTAAAAATCATCTTACTTGAAAATCTGGAAGGAGCTTCTTCA[A/G]GTTGAACAAGCACACTGCGATCTTTTCTTAGGCCACTTTTGAAGGTTTTCATAAACTTMT	1	21334123	1	A	G
Tcm001s21352755	ATAATCCTCATCACAATGATCTTCATCCTGATTTTGCCACGAGCCCTGATCATAATTACC[A/G]GGCGGAGCCATGCCTATTACCCTGACACCATGCTCATGGTCCAACTCCAAGCCTGGCATC	1	21352755	1	A	G	Stalin A
Tcm001s21594117	GACAGGGAGTAGCCATACGGCCCGATGTGGAGAGTAATACCCCRTCACATCCACCTTYGA[A/G]ACCACAGACAATACCACGACAAGAGTTTTTGCTGTGACAGAAGATGAGGCACGGGTCCGA	1	21594117	1	A	G
Tcm001s21687041	TGAATCGTTCGGTTGATCCTATTATCGTCCACAACAAGTGCAGTGATCTTGGTGGATTGC[T/G]CTTTTTCCACAGCATGTCTGCTCTGCGCCATGTTAATTCTTCTTATTTTCTGCTTCGGGC	1	21687041	1	G	T
Tcm001s21698940	ATTTTGTTCTTCAACTGATAAACTAAGAATAAAATTCAGAACTGCAGTCGGATCAAAGTG[T/C]GAGTAGACAGATATAATGCAAGAAATAGCTGCATCCTTAAGCTTAGTATTTTTGTCATGG	1	21698940	1	C	T	Anchor, Stalin A
Tcm001s21701319	CGGAGTACAGAACTACGGTCATTCTTCGCACAATCAGCTATGCGGGGAAGCACACGGGCA[G/A]CTTTGCAGTTACGCAACATCTGCAAATTAGAAAGTTAACATCAAAAGCAGAAAAATCAAA	1	21701319	1	A	G	Stalin A
Tcm001s21911470	TAACCGCTTGGGTACCTTACTTATAAACAACAACCGGGTTACTCGTATCAATCCCAATAT[T/A]GGAGGCAAGCTTTGAACAACATGGATTTCCTTTTTGGACTTTTTTTTTCTGTCTCATCCT	1	21911470	2	A	T
Tcm001s21916543	TTGAAAATTCCAGGCGATGATACTGGGGCCAATGTTACAGGGAAAGATGAAAAAAAGGTT[T/G]CTGATAGTCAAAACAAGTCCAATGTTGAAYCAAATAATGTGGAAGAACAAAAGAATGAGG	1	21916543	1	G	T
Tcm001s21975286	TATTTAGACTCGTGCAAATGCTACATTAGTTGTGAGGATCCCCATGAGTTTCAACATCGA[T/C]TGCCTCGCCAGAGTAAGAGCAGCACCTGCGGCAACYTCTTCCATAATAATCAGAACGACA	1	21975286	1	C	T
Tcm001s22090145	TCCAACAAATCAAACTCAAGTAGGTCTAAGTAACTCTATGGGACTCTACCATCAGCCCAC[A/T]TAATAAACATATCAGGGGCATCMTTTCCCATCAACACATAATAAACATAAATGRGGCATC	1	22090145	2	A	T
Tcm001s22136338	AGAAAAAGAAAGGCTAAACCGTCCCCTTATACGGCCATTGTCTTTGGAACCATCATGTGA[A/G]AACAATGCAAATCCTTCAGGTGTTGCAATTCCTCCCCCTCCTGCAAAACACATGGAGAGA	1	22136338	1	A	G	Anchor, Stalin A
Tcm001s22139079	CAAGTCATGGGAAGTGCTAATTTGGTGTCTTAGTGGCCAGATCTGGCCACATGGTGTGCT[A/G]GATCCRCCTTCCATTGTGCTGGCCACATCTTCGGTGACTGGCCAATGAAGAAGAAGAAAG	1	22139079	1	A	G
Tcm001s22227903	AATACTCTGGGTGATGCYGTCCATTGAGAGATTACTCCRGATGATGACTCTGATTCTTGG[T/C]CCATTGCTTCGACACGTGCGTGATTTGTTTCTCTACCAACAGTTACCATGAGCATGATTT	1	22227903	1	C	T
Tcm001s22419513	AGCTTCAAGGTAAATGGTTTGATCTCTGCTTTTTACCTTGTCTATCTCGAACCTTAAGCT[T/C]CAAATCCCTTTCTTTTGCACCAAAGATGTGATGATATTTCCATAAGGCAAATTTATTTTC	1	22419513	1	C	T	Stalin A, Stalin B
Tcm001s22446516	TTTTTCCTCYTYTGTCRCATCAGACTCTCTCTCTTCTAACAATACCTGTTCTCTCACTCT[T/C]TTCCCACTCTTTCGCTTTTTATTTTTCTTCAATTGGCATTGGTTTCATGTTTGCAACATC	1	22446516	1	C	T	Stalin A
Tcm001s22464701	GGCATTTGGTGCCTCTGATGTAATTGCTGTGGATGTTCAGAATGATAAACTGCAAAAAGC[A/T]AAGACTTTGGGTGCCACTCATACAATAAATGCAATAGAAGAAGATGCTGTTGAACGGATT	1	22464701	2	A	T
Tcm001s22491145	GTGTAGTTCTCACCATTAACTARAAAATGGTCTACAATCGATTGCCCTTCACCAAGAATT[A/G]TTTTAATAGAGTTCATGGCCATGTCTAGGAGCTAACAAGGATTGCTCAAAGGCTTTTAAA	1	22491145	1	A	G
Tcm001s22534435	TTCAATGTTGTTGCCATATTCTAGGTTTATTGAGACCTATGGAACCCATATTATTGTTGG[T/G]GTGAAGATGGGTGGAAAAGATGTGGTATATATGAAACAACCGCATTCATCACCTCTCCAA	1	22534435	1	G	T	Stalin A
Tcm001s22561454	GAGAAAATGCAGCAAGAGATACACACCYTGGTGGACCAACTGATGGCCAGGACATATGTC[A/C]TGGAGGGAGATATCATGGCCAACAACAAGATTCTCGCCGAGATATATGAAATAGTAGATG	1	22561454	1	A	C
Tcm001s22581137	TCCTCGATGGCGTTAGGTTCGTTGATTCTACGCAGCATTAAGTTGTGCACGAGACTRGCA[T/C]AGAATAAACTCTTTTCTGATTCGAGGTCCATCTTATGCTCGAATCATGTTCTCTTCAAGT	1	22581137	1	C	T
Tcm001s22757463	AGAAAAAGCCCATGAAGAAGTTTACTTCAAAAGACAACACCCAGGGAAAGTGTTTCAACT[A/G]TGGTGAGAAAGGACATTAAAAGTGAAATTGCAAGGTTTACCTTGGAATCCAAAAGAGTGA	1	22757463	1	A	G	Stalin A
Tcm001s22866160	TTATGACTCACAGTTGGGTGCCAAAGTTGGGCAAGACCGTCTCTTGAAGGTCCCTGTTTC[C/G]AACATCAGAAATTTCTGCATCATAGCACATATTGATCATGGGAAATCCACTTTGGCAGAC	1	22866160	2	C	G	Stalin A
Tcm001s23662761	CTACCTCAGTAACTGGAAACTCTACTGTGTGCTTCGCCGATGGCTTAACAGTTATCTCAG[T/A]AACGGCGTCAGTGTTGGCGAATTCACCGTCTTTGCTCAGTCCTCCATATTTGACTGGTAC	1	23662761	2	A	T
Tcm001s23664158	TCTTTCTTCTCGTTCTCTGTCACCACCAGCTCTTTCTTCTCGTCCTCTTTAGCTGCTTCC[A/G]GTTGTTGAGGCATTGCTAACCCGCCAGACTCATGCTTGTTAAGCGCTTCTTGAACAAGTT	1	23664158	1	A	G
Tcm001s23669201	CGACTCCTTGGGAAAGGAGATGGAAGTATTTGTTTCTCTGGACCCAGTCCATTGCAGAAC[T/C]TGAACTTCTGAAAACCAGCCTGAACAAATTGACGATACCAAAATGGTTCTTAAAGGTAAT	1	23669201	1	C	T
Tcm001s23814139	CCGCACCATCCGCACTCACAGCTCAAACTACTTCACTGTCACTCAAAAGGACTTTTGGTT[T/C]CTTTTTAATATCAAATTCGACYGTCGCATTAATCTCACCAAATTTATCATGGATGACATG	1	23814139	1	C	T	Stalin B
Tcm001s23963757	CACAGTTGAAGAACAACCTAAAGACTCAGAGATCATCTGAACACCATGTTCATGTAACTT[C/G]TGCCAAACCCCCGTCAAAACCCAAGATTAGGATTAAATCATCAAGAAAATGATCAAACCC	1	23963757	2	C	G	Stalin A
Tcm001s24034086	ATTAGAGACATGGGTTTGAAGCCTAAAAGAGCGTATAGTTGGATAGAGTTTCGAAATAAA[A/G]TWCATGTGTTTGGAACAGGGGATGTTTCCCACCCGAGATCTGAGATARTATATTGCSAGT	1	24034086	1	A	G	Stalin A
Tcm001s24147008	GGAGAGTTAGATGCAATTTGAAATGCCAAATGATTGAAGTTGAGGAGAGGACAGAACCTC[A/G]TAGGGGTAATCATCAGTACGATCAGTCATGGGCACATCGTCCCTTGAGTGGCCTTGCTGT	1	24147008	1	A	G
Tcm001s24162417	TTTGGTGGTCTTCGCCACTTTCCTTGTCGCCAAGGAGTCCGTGAATGTTGTTAGAGATAG[A/C]AGTAAGCAAAACCGCCTTCTTGCTCTTCATCAGAGTGAACATGACAAGCCGGGCCTTGGC	1	24162417	1	A	C	Stalin A, Stalin B
Tcm001s24178577	TTTGAATCCCAAGCAAGATGRTTATCGTCGTCCTTGCATTCATGCTTTGAATCCCAAGCA[A/T]GATGGCTTTTACCTGGCAGAGGCACACAAGAAGAATTTCAGTGCTTTGCTTTCAACTAAA	1	24178577	2	A	T
Tcm001s24189831	TTGAATAGGGAGAGGATGAAAACCCTTCACATAATGCTGGACCAGCAAATCTTGCTGTCC[A/G]TGGTGAATTGGAAGAGCGGTTATTACATGATTTAAACTTGAAAATGTGTAGAGTTATGAT	1	24189831	1	A	G
Tcm001s24254097	AAAATTTGTTCTTTGCAAGTGAAAATAGATTTGATGACAATTCATATGACGGGATTGATG[A/G]ATGGCATGATGACAGTTTAGACGATGATTGGCTTTATGACAGTGACATTCTAAWTTGCAA	1	24254097	1	A	G
Tcm001s24279265	ATCGATCATCTTAAACAATTAGGATGCAAAGGAATAATAATAACGGTGTGGCAGCAGCAG[C/G]AGTACATCCAGCATGCGCTGCATGCAAGCATCAAAGGAAGAAATGCGATGAAAATTGCAT	1	24279265	2	C	G
Tcm001s24288169	CTAGATTTGAAGATGTTAATAATAGCGGAGGTGGCTCTTTGTTGTTTTCTGGTGGTTCAA[T/G]TTTACAAGCGTGTTGGGTCTAAGAAAAGACWTTACCGATGAAGGAACCAACCATTGTTTC	1	24288169	1	G	T	Stalin B
Tcm001s24342896	GGTATTGGAAGTAATGTTGGGCTGGTCTTGTGCCCTTTTAGAGTTGAAATCTTCTGTAGG[T/C]AACTCTTATGTAAAAAGCTTGCTGTGAAGGAAATGCTGGTAAGAAAAGGCTTACTACGAG	1	24342896	1	C	T
Tcm001s24379431	TCTCTTTCTCTCAAACTAAATCCCATTCGTAATTTTAGGCATAAAGAATATCAAAATGGA[T/C]AAGTACGAGAAACTGGAGAAGGTTGGGGAAGGAACCTACGGCAAGGTTTACAAGGCCAAA	1	24379431	1	C	T	Stalin B
Tcm001s24441446	ACATGATTTCTTTGATGTCGGCCAACATCGTCGAGATTGCCATGGTTGTGGGAATCTAAT[A/G]GAGAGGGGCTTCTYGGATRTTATTACRTRGAARYGGGTCCACRRGTTKATTATTTATGAT	1	24441446	1	A	G
Tcm001s24468975	CACCTCCCGCAGCATTTTGAAAATTATGTTTGGAACTACCATCAACATTTAACTTGAACT[A/C]ACCTGCTAATGGTTTGTGCCAAGACAATATTTTTGGTGGAATTGGGGATGCCTTCTGAAA	1	24468975	1	A	C
Tcm001s24487535	GTGTAACATTGAAATCTTCTCCTAGGCACTAAGGAACCCCTACCAAGTTCATTAACCTTT[A/G]TAGCTCAACCYAAAGTTCTCGTCTTTCATTTCCTAAATTTGGAGCATATATGTTCTCGAA	1	24487535	1	A	G	Stalin A, Stalin B
Tcm001s24523054	TGCCTAATACTTCAGCTTTCCTAAGCATACCACTCAAAACCTCCYCCACCATATTGAACA[A/G]AAAAAGAGTTAACGGGCATCCTTGTCTTAAGCCCCTCTCCATTTTGAATCCATTCACCAA	1	24523054	1	A	G	Stalin B
Tcm001s24526647	TCTTGTAGACTTCTCTCATTGTTCACAGGCACTGTTTTGTATCCACTTATTGCTACCGCA[A/C]GATTTCTAGCTTTGATTTCGTCGCAGATGCCATCTTCTCCAATGTATGGATAATTTTCCT	1	24526647	1	A	C	Stalin A, Stalin B
Tcm001s24640317	TTACCAGTTACCCGAAAACTGGTCCTAATCCCTTAGATCTTTTTCTCTCCTCAAAAAGCT[A/G]TTATCCTTCTCCTCTTTTACTYGCCTAAGACGRCGGCTTGAAGCCCCCTYTCTCTTTTCA	1	24640317	1	A	G	Stalin B
Tcm001s24662308	CTTGCTGCAGTGGGCGGGTTTTGTGGACCAACCTATTAGAGGGCACGAAATCCGGTTATA[T/C]ATGTACCTCGGTCGGAGAGGCGCATAGGGTATCTTCTGAGGTCTGGTTAGAGTTCACGTC	1	24662308	1	C	T
Tcm001s24810245	ATCAGCAAAACCTAAAGAAGATGGAAAATGCTGCTCACTCACCAACACCAACACCACCAC[A/C]AGCAGCTGATGTTCAGGCATCCGCTGAGAAAGAGAAACTTGTCAATGTTTGAGTTTGAGT	1	24810245	1	A	C
Tcm001s24919298	GACCCGCTAACATCCTTGTAAAGTGGTTCATCAGGAAGCGGACAACRTGCCCTGTATTCA[A/G]CGAAAGCTCGGTTTGTTTCCTTCAAAGCCTTTCTGTATCCATCTAACAGATTTTCCATCA	1	24919298	1	A	G	Stalin A
Tcm001s24945597	TCATTTATTGACAWAGATGAGTTTGTCAAAGGAATCTCAAAATGGCTAAATGAGGTTAGG[A/C]GTACCGCTGAGGGGCAGGCAACATCAATACATTTGCATCATTTTCATGAGGCAAGTATGT	1	24945597	1	A	C	Stalin A
Tcm001s25010872	RTGCYAGTATCGCTGGAGAACTYARGAAYAAGCAAGGGARGGTTGAAAGGGAATGCTCAG[T/C]AGAGGGAGAGGCCACAAGATAGGTTGTATGATTTACCTATGAAGGTACAACAGGGTGAAA	1	25010872	1	C	T
Tcm001s25019423	AAGCCATGACTGRAGGCTTTTCGYAGCGAGTGGAATTTTCYAAACTRCCAGACWAYTRCT[T/C]TCATTGTTGCCATGTTGGTCATGCAGTTACAGAATGTATGGTGCTGGGTAATAAACCGGA	1	25019423	1	C	T
Tcm001s25080895	AATGATTACTACTTGAAGCACGGCTTGACTGATGATGCTTGCTCCTTCTCCAACACCGCC[A/G]CCCTCACTTCCTTAAACCCTAGTGAGTTCAGAGTTGTCAGTGACGATCATAAAACCCTTT	1	25080895	1	A	G	Stalin A
Tcm001s25085910	TGTGCTTACAGTTTGGTAAAAATCTGGCCATCTCTTCATCCTCCAACGTGCTTAAGCAAA[T/C]CGCGCACTCTGTTGACATATCATCATCATCGTGATAATAACCGACGTCGTCGCTTGTTTG	1	25085910	1	C	T
Tcm001s25164241	CTTTGTCGTTCTTCGGTTCCCTAGTCCTCTCTTTTACTGTGCACATTTTCTCTTGCATGG[T/C]CTGTCGCATCATGGTCCCCTTTGCCATGTACGTCCTCTCCTGCATGCACTGTCAGCYCCC	1	25164241	1	C	T	Stalin A
Tcm001s25165116	GCAGTTGCCGTCCTGCCCCATCGTATTCATCTTCTGTTCATCCTGGTGTAAAATTGCCTT[T/G]TCCTTTTGCGGTCTGTCSGGGACCAGCCCCTTATTAGTCTCCTTTGGGTCTTCCTTTCCT	1	25165116	1	G	T	Stalin A
Tcm001s25269997	CTTGTCGATAGCTGACTTGGCTTTCTTGATGAGCCAGTCTACTGCTTTGCTGGGTCTGTC[A/G]TAGCCCAGCCTGTCTTGAACATCATAGAATTGAATCGCGGTGTGGGCTGATAACCGGACC	1	25269997	1	A	G	Stalin A
Tcm001s25284439	AAATTGACAGCAAAACCAGCTCTTTCTTCCCCTTAAAATGACAGCAACACTCTTCTCTTT[T/G]TACTYCTTTAAGTGGCAGCACACAACCTCCATTTTTCTTRCACAAACCGATARMAACACA	1	25284439	1	G	T	Stalin A
Tcm001s25420885	CAACCATAGCAGTCTCAACGATGTTGACYGACATTGGAGAAATCATGTRGTTGTAACCAY[A/G]TATATCAATTCGTGGCCTTGCCACGTATAACAACCTGTGGCCTGGCCATGTATAATCATA	1	25420885	1	A	G
Tcm001s25465963	GGAGAATGGTGGAGGGGTCGATTTAGGGGCAAAATGCTACTTGGCAGCATTAKGGGGTCG[A/G]GGGAAAGAGAGAAAATAGAGAGAGAAGGATGCAGGTTGAAAAAAATTGGGGCCCAATCAG	1	25465963	1	A	G	Stalin A, Stalin B
Tcm001s25468675	ATTTTACGACAGATTGAGATAAACCAGTACATACCAACAGCTACATGTGCAATTTCCTCT[T/C]CAGCAATCCTAGCTACAATGCTAGATGTCCTGTGATCCCCAAAGCCAACCATYTTTTGCA	1	25468675	1	C	T	Stalin A
Tcm001s25473465	GGAGACCTGACCATTGAGAGAATTGCGAAGAAGGAGAAGAGAAAAGAAGTTTGGTGTTGT[G/A]AAAATGGTGAGGAAGAGATGAGAACCTCAGCTTGGGGACGAGCATGGTTCTATGGTTCTG	1	25473465	1	A	G	Stalin A, Stalin B
Tcm001s25741668	TTAGTTTGTGAGRAGAATGAAGTATCTTCACCCTTATCTAAAGATGTTAAATCCATAATT[T/G]AGGAGTTTTGTGATGTTGTACTTGATGAGATACCCCATGGACTGCCACCAATGTGAGATA	1	25741668	1	G	T
Tcm001s25784795	GTAATCATCTTATCCCAAGAGTAGCTGAGTGAATGCTTATGTTTTATTTAGTTGCAGACC[A/G]CCCCTGCTCCTGTTTTGGTGGAAGTGCCCAAAGAAGCCACAACTAGTAAGTTTTCATGTT	1	25784795	1	A	G	Stalin A, Stalin B
Tcm001s25789620	GAGGGAAACGATGAAGGAAATAATTTAAACAAATAAGAACACATAWACACAAGCKYTGGC[A/T]TTCTTATTTCGTATGTTTCATTTCTTATTTGTCGCCATCTGATCGGTGGCATGATGGTAA	1	25789620	2	A	T	Stalin A
Tcm001s25814755	GTTTCCCTCAAAGGCCAAATTGAAACGAGCTTTGAACATGTTGGCACTAAGGGAACATTT[T/G]GAGATTAGAGTTAAAAAGTCATGTCACGCTWGTTTTGAGGTTGCTTGTAAGGATAAGGCA	1	25814755	1	G	T	Stalin A
Tcm001s25859386	CTTGTGTGCCAAAAAAATTTACCTAATGGATGACTAGGTTGTCTTTGGCGAAGTAGTTCC[T/C]ATGCACTCTTGGTAGAGAAATCTCCATTTAGCGTTAAAGCCCAATATGCCACATCCTCTT	1	25859386	1	C	T
Tcm001s25866215	GAGTGAAAATTGAATAAAGGTGTGCCATTGTCTTTTAAAGCTAGTGCCATGAAGGATGAG[T/C]ATAAGTTATGGTATCATTTCTTGGTGGCACAATTACTCCTTGTGAAGCATCTTAATGACG	1	25866215	1	C	T
Tcm001s25901834	TTGGGTTTTGGCAGGTTGTTGTTGACGTTGATCTGTCCCTGTTGTTTGTGCGTGACGGTT[C/G]TAGCGGAGCTGGCGCTGGAGTTGGTCAAAGCTCCAATTCATGTCATGAAATGGTTCACCG	1	25901834	2	C	G	Stalin A, Stalin B
Tcm001s26131469	ATATTAAGTGTCATTAGGATCATCATTGCCTTRATCCCAACACATCGACGGATCCTCTTC[T/C]GGGTCCTCTTCTATCTCTTGAGATTTTCCCATTTTATCCTTAATCCAAGCTTGTTGTATT	1	26131469	1	C	T
Tcm001s26151399	TAGGTCCATCGGGTTTAACGCGAACCTAGCCCAGCAGATAAAAGCGAAATTGATCTTACG[C/G]TTGGGTTCTTCCGGTGTGAGTCCACCAATGCCACGTGTTAAAGATCAGCATGTCCATGCC	1	26151399	2	C	G
Tcm001s26207755	CGTCTAAAATTCAACCAATCAAAGAAATTGTTGATTAAAAGGGTTGAAGTCAAAGCATTG[T/G]TGAGCTGAACTTAACCATTGTTGCTGAAGGAGAACTTGAATTGTCAAGGTGAGTGGGGTT	1	26207755	1	G	T	Stalin B
Tcm001s26220166	GACAGTGCATGGTGGACACAGTGACGTCAAAATTAGCCGCCAGAACGTAGTCTATTTGGT[A/G]GACAAAGTGGGCCGCAGAGTGGCTTGWCTGAGCCGTAATCGCACCMCACGCAGGACCATT	1	26220166	1	A	G	Stalin A, Stalin B
Tcm001s26237545	CTGTCTTTATACTTATATTTCACTTTGTTCSACGGTATGGACAAACACACATTATGGTTT[A/G]CATTGGAGTTTGCTCTCTTGTGGGTTCCGTTTCGGTCATGAGTGTTAAAGCACTTGGTAT	1	26237545	1	A	G	Stalin A, Stalin B
Tcm001s26267485	CCGTCACATTCTCATACCGGAATGATGTTTCTTTTCTTGATGTCAGTCTTTGGGCCCTCC[T/C]GTATCCATTCCTGTAAGCCCTAAACTCTTCGTTGGTCTGATCTGCGAATTCATTGATGCT	1	26267485	1	C	T
Tcm001s26276630	GCTGAGTCACTCCGTCATAGGAAAGCTCACAGTTCTCCAAATTCAAATCAGTCAAGGGAA[A/T]AAACATTTTAGATGCTTCGGCAAAATAAGGGATTAAACTTCTGCAGAAATCAAATGCAGG	1	26276630	2	A	T	Stalin A
Tcm001s26391629	GAACTGTATTCTACCATTGCTATTGACAGAATTGAGTTAGAAGATCAAGAAGGATTTRCA[A/G]AAGATACCTTGAATGTGTTTCTAAATGGTAGACATTTACAAACCTGTGCCCAAGATTTAG	1	26391629	1	A	G
Tcm001s26441152	CGAAATCGATTGAAATCTTAGGGAATGCGGCCCAATTGCTGCCACGTTTCGTTTGCTTTT[A/G]TTCTAAAATTCTTGAATTTTCTCCAAGCTTTCGTAGGAGTATCGATCATACTCTATTCGA	1	26441152	1	A	G
Tcm001s26453623	CTTCCTGTTTGATCTCCATTCTCGTCGCTTAGCCGCATGCACAGGCTCCTTATCATTCAA[A/G]TTGCCATATTTGTCTCTCAAGGATGGCTCCAATGGGCTTTCAGGCGAATGCCATCTACCA	1	26453623	1	A	G	Anchor
Tcm001s26530526	TTCAAAGGCATTTGACTTCATTACCACAAGCATATACTTCTTCTGTGCAATCCTCCAAGC[A/C]TGATTTATCAAGCAACAAGGGATATGCCTTATCTTTGTCCCGAGATATTTGAAAAATAAA	1	26530526	1	A	C	Stalin A
Tcm001s26555143	GTGCGTTCTTAGCAGTGTTCTCCCTGAAATACAGAAATGCAAAGATAGATACTGCAGCAA[T/C]GTCTATGCCAAGACTTGTTAAAAGGTCAGGGACTTCAGACGATCTTGCAGGATTAGTTAG	1	26555143	1	C	T	Anchor, Stalin A
Tcm001s26557454	AGTTCATAAAAAGATCCCAGTTCTTGTTCATAACGGGAAACCAATTGCAGAATCCGCTGT[T/C]ATTCTTGAGTACATTGAGGAGACATGGCCTCACAAAGCCTTTGCTTCCAAAGGATCCTTA	1	26557454	1	C	T
Tcm001s26559011	GTTTATAGTTTCTTTTGATCATTATTTCCTCATCGACATTTGCTTTCTGTGAAGGCCCCT[A/G]CATTCTACAAATTCTTTCATACTGTTGGAGAAGAGCAAGTGAAGGCGACAAAAGAAGCTA	1	26559011	1	A	G
Tcm001s26612896	CTTCTCGCTCATTTTCATGTCTAAGTGTGATCTCATAAGTGAGAAAGGAACCTATATGCT[A/C]ATCTAGCTTAAAGTCATTTAGGTTTCTAKCATCTTTYATGTTTGTGACTTTGRGTCTCCA	1	26612896	1	A	C	Stalin A, Stalin B
Tcm001s26754694	CTTGAGCCACTTGAAACGACGGTCTTGACCCTCCAGAAGCCACTGGTCTCGTCATATCTA[A/G]CCGACTGCACACACTCATTGAATTTTGGGTTGATATCAAAATGCATGGCATATGATTCAA	1	26754694	1	A	G
Tcm001s26784664	ACCACTTACCTCTGGTGGTGCAGCACAAAGCATGTAGAAGCAGTGGTAGTTTCTCTCAGG[A/G]TCAGACACCTGACAAACACGTGATCTTTCTAGCAAATATGTTCTGATTGCAGCTCCTGAA	1	26784664	1	A	G
Tcm001s26832154	ATTTCCACCCCCTTGAGAGAGATGTTTGTGGCAAAACATGAATATAGAGATTGYGTGGTC[T/C]GAGTTAAAGAGAAAGGCACCTCAGCAAATTTAGTGTTGATGGACATGATGGAATTTAATG	1	26832154	1	C	T
Tcm001s26863126	GTTAAGTAAGGTAACAAAGATGATCTCTTTGGCCGAGTTTGGTTTGATTTAAGTGACGTT[T/C]TCAAGARGGTTCCTTTTGATAGTCAATTGGCTCCTAAATGGTACAGAATGGAAAATAGGA	1	26863126	1	C	T	Stalin B
Tcm001s26866016	ATTGGTGTGCTTGAAATGGGAATTTTGGGTGCAACAAGGCTTATGCCAATGAAAATCAAG[A/G]AAGGCAAAGGAGGCACCACTGATGCTTATTGTGTTTCCAAGTGTGGATATAAATGTATGA	1	26866016	1	A	G	Stalin B
Tcm001s26884950	CATTTCCATTTACTTCGCCTACAGCACCATGTCGGAACTTGCTATAAAAAAGTTGCCAAG[T/C]GTGGATCWGKACGGTGTGGAAGACCAGTTCGGGCTCCTAAAGCCCTACAGCCAGATGCAG	1	26884950	1	C	T	Anchor
Tcm001s26894874	AAGTCGGTCATATGTAAGTATTGCTGTCGTATTATCAAACTTCTCTCCAAGTGGAACCAA[A/G]TTAATCTCCACCATCGTTCTCCCCTGATTTTGTGTATCAGCAGTCGCACCCATTATTTTC	1	26894874	1	A	G	Stalin A, Stalin B
Tcm001s26924695	TGGATGGCATCACATTACTCTGCAATGGTATCTTGAAGTCAAGATGTCATCCATTTTCCT[T/C]CAATGTTTCCTTTATAGCATCAAGTCTTGTATCTGTGCTTATATGACTAGCTGAACTAGA	1	26924695	1	C	T	Stalin A, Stalin B
Tcm001s26961894	TGTATTCCATGTATAAATCCTAATGGAGCTTTTACAGGTTAGATTCAATCCAGCGCATCC[A/G]GAAATTCTTGCAAGTGGGAGCTTGGATCATCAAGTTCGTTTATGGGATGCAAAGACAGCG	1	26961894	1	A	G	Stalin A, Stalin B
Tcm001s27012253	AGTTCACTCACCTTACGATAGCGGGATGTTACATCGCTATTAGTTTGGAAGCGTATCTAG[T/C]TATTGCGACTTGYCGGTCGCTCGTTGTTTCCTCCGGCACGYTACCACAGTACACTACCTT	1	27012253	1	C	T
Tcm001s27049231	ATGGAGTGGAGCTTTCGGATGTTATTACGTGGAAGTGGGTCCACRAGAGATTACGATGCT[T/C]ACCTATTTGAGAGCCTTGTGAGCTTTTCGATGCTTACTCTTTTGCATGGTGGAGAGTTAA	1	27049231	1	C	T
Tcm001s27053039	TTACAACATCTACATCGAGATGCTAGTTGGAAACCTTTTGTTTTCATTTTCAGCTCCACA[A/G]GTATCCAATCATGTAATAATCTCCATAAAAAGAATGAAGTAGTTAACAGGATACTTTTAT	1	27053039	1	A	G
Tcm001s27187143	GAGAGAGAGAGGAAATTAGAAGCTTACTTGGGCCAACATTTGATGTTAAGCTCTGAGAGT[T/C]TTGACTCTGAGGGGTTTCTTTCTACAACAATTCTAAGGTTRTTATCAGCCATGAATATAG	1	27187143	1	C	T	Stalin A, Stalin B
Tcm001s27240055	TAATGACATCTGCGCAGGACAACCTGGAAGACCGTATGGGCTCTCATGARAGGTGGAGGA[A/C]GGCTCTTAGCAGCACATATAGTCCAGATCTTAGTGGTGGCAGGGTGGGTTAGTGTGACCA	1	27240055	1	A	C
Tcm001s27241132	GATAAACCTCATTAACATACTTCTCCTTTGCAAACAATGCTGTGAATATTATCCCCCATG[A/C]ACCGCATCCTCCATGAAGCTGTGCCGCCTCTAAAGGGTCGTCATAATGAAATTTCTCCGC	1	27241132	1	A	C	Stalin A, Stalin B
Tcm001s27244566	GCTTACTTTGTCCAAAGGAGCTTGTGGATCAATCTTAGCAACACTAACATCATGTACAAC[T/C]GTGAACTGGCTGAATGTCGAGGTGCCCATGAAGTGGTATATTGGTTTTCCATTTATTGAG	1	27244566	1	C	T	Anchor, Stalin B
Tcm001s27275085	AATTAAGGATAAAATGGAAAAMAAAATCCCAGGAGTTGGAAGAGRACTCGGTAAAGGATC[T/C]GTCTATATGCTCAGATCAAGGCGACGAGGATCCTAAAGACACTTAATACCTTCGTTGAAG	1	27275085	1	C	T
Tcm001s27295486	GGTGAACTATATGAGAGAATTGCTGAAAAAAAAGTAAAACACTTGCCTTCCCAGCCAGTA[A/G]ATGCCACACCGTGGGTTCTGGTGGGCATTTTAGTGGGCGAGGTTATGGCATATTGATACG	1	27295486	1	A	G	Stalin A
Tcm001s27297233	ACATAAAAACTGCTTGCCTTGACTCGGTCAAGGTACAATAACAACCAAACCACACACTAG[T/C]TGTCTAACATGTACAATCCATTTACATTGGAGGTGCCCATTTTCCAGCTMTGAAGTCCTT	1	27297233	1	C	T	Anchor, Stalin A
Tcm001s27347840	TCTCTCATTTACCTCCTTGAATATTTCTTCCTCATTTGTGGGCCCTGTTGTTTGAAGCTG[T/C]AAGTGATCAACAGAAGATTTTTGATTGCTCTGGCTGATGTTGTTGACCCAATTGAAGTCA	1	27347840	1	C	T	Stalin A
Tcm001s27358065	TGCTCCAAACRATTCCTTTTCTTGGAATGTACATAATCAAAAGTGCTCCAATTTCTTTCA[T/C]AACCCATGGCACTTGTAACACCCTTAATTTTGACATAGCCTATACGTGATAGAGGCTAAG	1	27358065	1	C	T
Tcm001s27380354	ATGAAATTATGGAATTGGATTCCCTTAGCTAATAATATATGATTTTTGTCTGAATATTTT[T/G]AGGCTTGCTAARGTCTTGCGGTCTCTGCTTGCCAGACTCATGCACCTATCACGTACCCCT	1	27380354	1	G	T	Stalin A
Tcm001s27438188	AGGAAGTAAGTGAGCCTCGCAGCTTCAGTGAAATATCCGCCTGCCCTGGCTTTCAWGATC[T/C]TGAACATGAGAAGGAGCTTAATTTGAGTGCTTGCTGTTTGCTTTATAATCATTTCAGTTT	1	27438188	1	C	T
Tcm001s27491034	CTAATGTGTGTCATTGCATCAGGTGCACATTGCAAACCAAACACATCTTTAATCAACTCA[A/G]GTGTAATTTTAAACATCCTACATATGATATAAATAGTGAAAGCATTTTCATAAGTTATGA	1	27491034	1	A	G	Stalin A
Tcm001s27545209	TCATACATAACATATATATTCACTTAAATGTCACTCAACTTGGTGAAAGGTCAATGCAAA[T/G]TTGGCAGCAGCTGAAGAAGCTCTTGCACTTTCAGTATGGACAACTGCAACAATTTGTCGA	1	27545209	1	G	T
Tcm001s27554952	RGAGGCKGCCGAGGAGGTCCCACCATGACGTCACCATCATCCTCATCAGGGACAGCAGCA[T/G]GAGGACGGGGCGGGCCAATCAAGGAGTCATTAGTGTTAGGGTTGGAAGGTTTGGAATTGC	1	27554952	1	G	T
Tcm001s27565074	ATTTGGGTTATTTCATTCTTAGAGACATGTTGGAAGTAATTGAAGGAAAGARTGAAAGAT[T/C]AGTTCATGGAATGGTAATTAGCCAACTAATGGATTCACTTGAGGTTGACACAAGTGCAGA	1	27565074	1	C	T	Stalin A
Tcm001s27653982	TCAGGCAAATACATACTGCGGTTTGCTGTAGGTGCCCCATTGACTGAAGAGAAGCATGTG[A/G]ATGCAGCATGGAAAGTCTTGCAAGATAAGGCCACTGCCTTGCTAGGGGAATGCTTAGGAT	1	27653982	1	A	G
Tcm001s27674687	TGTTTCCCTGGGCCGGGCTTTACTTAAACAGGCAAGAATACTTGTGCTAGATGAAGCAAC[A/G]GCGTCAGTTGATACTGCCACGGACAATCTCATACAGAAGATCATCCGAACAGAGTTCAAA	1	27674687	1	A	G	Anchor, Stalin A
Tcm001s27694377	ATATTTTTTAATTGCTTTGTTTTTATTAATTAGGAGTTTGACAATTTTCAACGTGAGTTT[A/G]GTACTGTCAAGAACAAGTCTCAACTAGAGCAATATTTGGATGAACGAAGGATTGAAACGA	1	27694377	1	A	G
Tcm001s27706040	CCCGAGCAAGTGAGGATCATGAGAGAGGCGGTCATAAATCTCATTCCAAGGCTGATATAT[T/G]CAGATCCTCGCTCTAAATTGGAGACTCTTCAAGATGCTTTTGATGTTGCTGTACAGGCAG	1	27706040	1	G	T	Anchor, Stalin A
Tcm001s27709155	AAAAGGAACTTGAACTGGTCTACGTCACCGGTGGGGACAGCGGAAGTGAATTTTGTTTCA[A/G]AGGGTCTCTCCCAAGGGCTAAAGTAGRAGGCAAAATGGTTATTTGTGACAGAGGTGTAAA	1	27709155	1	A	G	Stalin A
Tcm001s27734303	GCCAGAATTTCTTCACTGGCAGCTTTCCTGTGGGTTTTGGAAGAGCTTCAGCACTAACTT[T/C]GCTGAATGCTTCCAGCAACAATTTCTCAGGAGTTCTCCCTGAGGATCTTGGCAATGCAAC	1	27734303	1	C	T	Stalin A
Tcm001s27739559	TCCTTCCAATTGGAATTCCATCCATATTCACCTTCACAAACAGGGATTTCCTGAGTTTAG[A/C]ATTACCACTGTTTTGGTAGCTGCCAATGGTCCTCTTCTCAASCATAGAGGTCTCATTTTT	1	27739559	1	A	C	Stalin A
Tcm001s27760588	CAAGGGGCTCCCTAAGGGCTGGTGAGGMAACACAGGCAGAGAAATGAGCAGCTTCTGATT[T/C]GAAAGGCTTTTCCCGAGCAACAAGAACATAACCTCTTAAAGGCTGGTCATTAGATTGACA	1	27760588	1	C	T	Stalin A
Tcm001s27785486	GGATGTGCCGCCCCTAGCGGTAGTGATMAGCAACTAGCTTGGACACATAGTGAGGGAAGC[A/G]TTGAAGCAAATTAGAAAAATCAAAGTGTCTTTGATTGGATGTGCTTAATAGTGCAAACCA	1	27785486	1	A	G	Anchor, Stalin A
Tcm001s27800806	AACTCTGGTGCAGCAGAAGCACCACGCACATTATCAAAAACATTTCCATTCTCAGCTGTC[A/G]TGGCATTTCCTGCTTCATTGACAGCATTTCCATTTAAAGAACTGTAACCAGCAACTTTAG	1	27800806	1	A	G	Stalin A
Tcm001s27848407	CTCAAAAACAGAAAGGATTCGCTGTCCTTGGATGATGGGAAATGATCATCTTCTTCTACT[T/C]GTTCCTTCACTCTTACCCTTGGATACACTTCACATAAATAAACAAGTTTTCACATTAGAA	1	27848407	1	C	T	Stalin A
Tcm001s27868374	TCTTCTGCCCTCGAAGTCAGTGCCACTTGCCTGAGCTGACCCACAAACCTTGTACAAAAA[T/C]TCAGTTTCTGGAACCTGTTTGAACCCAACAATCTCGTACCTTAGATAACAGCCACTCAGC	1	27868374	1	C	T	Stalin A, Stalin B
Tcm001s27910858	TGGATGAACCCAGAGAAAACATGTACTCTTCAAAAACCAGTTCAAACTTTGCATTCTGTG[T/C]AAATCATTGGATAAGCACACTGTTGTGGAAGCTGAGGCGTGACAGGAGTACATTTATTGA	1	27910858	1	C	T	Stalin A
Tcm001s27919810	ATTCAAYTCAAATGCATGTTAGCTACAAAGGAAAGGAACCTATGTCACCTCATGTCACTT[A/C]CAATGAGAAAGGCCCTGAGAGAGTATCTCTTGCCTTGTGCATTAAAGATCCAGCACCTTG	1	27919810	1	A	C
Tcm001s27929090	GCTGTTATTGTTGTTGTCGAGGGACATTCTAGGGACAACGTGGCATGTCAATTTAAAGGT[A/C]GTTTTGGGTGGAGAGGGCAACGGGTGGTGAGAGCTGGGGAGCGAAATGCAGTGCATCGCT	1	27929090	1	A	C	Anchor, Stalin A, Stalin B
Tcm001s27949283	TGGATGTTTACCGAGAGTCTTTAGAGGAACTTGATGCAGCGCTATTCGAAATGGCATCCC[A/G]TCCTTCCTTCCCTCAGGTGGTGGTCTTTATACATCTTGTTTTGTGATATGCTAATTGAAA	1	27949283	1	A	G	Stalin B
Tcm001s27957624	TCAATGTTGAGCTACACAACATAAGGGAGTTCGAAGTAGTGCCCCAAGAATGCGTACATT[A/G]CATCAAGAAGTACATGACTTCATCTCAGTACAAGGCTGACTCTGAGAGGGCAATCGAGGA	1	27957624	1	A	G	Stalin A
Tcm001s28008859	CGGAATGATTGGCAAGAATGGGCAGACCAGCTTATCACTGATGATGAGGCTTTGGCCTCC[A/G]ATTGGAATGAGCTTCTTGTTGACAACAATGTTACAGATCTGGAACCAAAGGTGTGGATTT	1	28008859	1	A	G	Stalin B
Tcm001s28025941	GCTAATACGCCAAAGACCGAAAGAACTACAACAACCACCTTCACAGTACGCATTCTGAAC[T/C]TTTTGCTGGTTGAAATTGAATTACAAGGAGGTAATCCGTCGACATAAACACACAAACCTG	1	28025941	1	C	T
Tcm001s28085570	ACCGACTCAACTTCCCAAGCTCAGTAGGGATTTCAGCWGAAATTTTGTTGTTGTCCATTT[T/C]TAGATTGGTGAGATTTTGGCACTCTCCCCAATTTGGAGAGATTTCACCAGTAAATTGATT	1	28085570	1	C	T	Stalin A
Tcm001s28102240	ACCTATTTTTGTAGCTAAATCCTGTGCTTCATTCACTCTCTGCCAAATTATTGAAACTTC[T/C]TCTCCTAACTCAGATCCTTTGGGTGCATCCAGGTTATACACAACAATCATCCTCGTTTGA	1	28102240	1	C	T	Stalin A
Tcm001s28117882	CCGGTCCGATTATGGRGCCAGATATCTCCAGGTTGKSTYTCCACTATTGCAGAAGCAAGT[A/T]TAGTCCCTGACGACTTTCTTTCCATCATCTTCTAGCTCGTTAACGACAGAATCAGTGGCA	1	28117882	2	A	T	Stalin A
Tcm001s28134082	CCTTGAGAGTAAACAGGAGAAGACCATTCTGATTCCTATCAATKGGCAAGGGGTAATTAA[T/C]TTCCCCAAGGTCATCAGAAATAATTCCTATGGAGTGGAATTTGACTTCAGGTTCCATTTG	1	28134082	1	C	T
Tcm001s28139558	TCCAGCAAGCTTAAGACTTTTACTCTTTTACCTTTGACAAGTATCATAGGCCCTTATGTA[C/G]TCACAAATAGTCCTCCTCATGCCTGGCCAATAGMAAACAACTGATTCCGCCCTTTGTAGA	1	28139558	2	C	G	Stalin A
Tcm001s28162397	TCATCSTCCRAGCTTTCAAGGGCTCTACGAGCAAAACTAATCCCTTCTTCTGCAAAATTT[A/G]GTTTTTCCCCACAAATTCTTGATGCCATTAACAAAGCTTGAACACAATCTGGATCCTCTC	1	28162397	1	A	G	Anchor
Tcm001s28180339	TGGATGGGGAATTAGGGCATCAGAGTACTTTGAGCAGCACCCAATTAAGAATGTAGTGGG[T/C]GAAGATGGTGTTGAGATTGACTGGGAAGGAGAGATTGATGATAGCTGGGTAAAGGAGATC	1	28180339	1	C	T
Tcm001s28186768	ATCTGCAATCTTGTTGGAAATGCAGTAGGAGGTGGATTGTATGGTGAGCATGGGATTGAT[A/G]CCAATTGCAGTTGGCAGGACACTTGCGTCGCACACGAATAAACCYTCCGCTTCCCAACTT	1	28186768	1	A	G	Anchor, Stalin B
Tcm001s28198495	TTTATAAGYTTCACATTTGTTCCTTTACAGCATAATCCATTTGATGACCYGATTTTCCCC[A/G]TTAGAAGTTCTGCTCCTTGACAACATACATTAGCAGCAATGTCAGCTAACCTATCTTCAT	1	28198495	1	A	G	Anchor, Stalin A
Tcm001s28203833	CTTGACAACAAACTCCTGCAGCAATGTCAGGCAGATTATTTTCATGACTTAAAGCCAGTA[T/C]GTTTCTGCAACACGAATTCACTGATGATAAAAATGATGCAACATGCTTAAAAAGGCCAGT	1	28203833	1	C	T
Tcm001s28231552	CATTACGGTTCACATCACAGAACTAAGTTTCGGCTACGTTTCGGATTATACACCGAACCC[A/T]GCTTGCTCTCAAAACTCCACTTTCAGCCCTCTCCTCTTCACTTCCTTCAAACATCTCCGC	1	28231552	2	A	T
Tcm001s28234618	GCTAGGTGCAGAATTTACAGATGGGCCATCCCATCCTATATGAGCCACRTGCTTTACATC[T/C]GTCGGGAAACCAATCTGCATTTCAGGCTCTTTTTCATTATCTGCAAAAACAAGTTTGACC	1	28234618	1	C	T
Tcm001s28243999	GAGGTATGTAGAGATTGGAAGAGTGGCTCTGGTTAACTACGGCAAGGACTATGGCAAGCT[C/G]GTTGTCATTGTYGACGTCGTTGATCAAAACAGGGTACAAATTATTATTATTATTATTATT	1	28243999	2	C	G
Tcm001s28247131	TGAGAGCATGAAGTAAACAAAGTCTTCATACCCCATCTTCCCTTCCACCTCACTAGTAAA[A/C]TGATGTGGAGCCTGAGATGGAATTTTCATGTATTAACTCAGCCAAAGTAAACCTCAATAT	1	28247131	1	A	C	Stalin A
Tcm001s28272110	GCAACTTATGACTGAGATTTCTTTGCAGCAAATGGCCCCTGCAAAACAAGCAAAAATTAT[A/G]CAGGAATTTCAGAGGCAGTCGGCACAGATGGATATGACTGTAAGATCATGCTTGGCTTTG	1	28272110	1	A	G	Stalin A
Tcm001s28280913	TTGTGTCAAATTCAGCATTTTATTGCTCCATACTCCAATACGCCCCTCAAACTTCAGTGA[C/T]TTACTAAATTGACAGCTCCAAGCTTCAAAGAGATCAACTATGCAACAAAAATCTTAACTT	1	28280913	1	C	T	Anchor, Stalin A
Tcm001s28286398	TTTCTGAGATCCACTTTCCATTCCCATACCCCATTAACCCACAACCCAAATTCTTTGACA[A/G]TGCCACTTTTATTTTCARCTAAAGCTTTAAATCCGAGGAAAAGAGTATTTAAAACWTATA	1	28286398	1	A	G
Tcm001s28307756	CTGGCAAGTCATCAATGAGCTGCTTGGTGACTTGTTCCACCCACTCAGAGAGCTCATTTC[T/C]CTCCAAGTTTGAGCAACGATTTTCAACTGCTTGTCTCGGGATGGAGCTGACACTCGTTGT	1	28307756	1	C	T
Tcm001s28331891	CACAAAGACAAACAGAACATGATATATGACAGTTGACACAATAAAGAAGTATACCTCTCC[A/G]AATGCACCCTTGCCAATCATAGTTAATAATTCAAAGTCATCAACACCCATTTTATGCCTC	1	28331891	1	A	G	Stalin A
Tcm001s28342418	TACCAAAGGGCGAGGCCTTCTGGACTTGGGCAGGGGTTTTGATGGGTTTCTTTTTCTCAC[A/T]CTTGGTTTCAGAGCGAAGCCAGGCCTCAACAACAGAAAGCAAATTTTCCGAACTTTTCAA	1	28342418	2	A	T	Stalin A
Tcm001s28354056	ATACTAGAAAATTGATACCTTCAATCTGTGATTAACAGCGGGATGAATATCAATATGAGA[A/G]TCACTCTCACTCGTCTCACCGGTCTCTTTCTCATTTTCTCTTCTAACATACTTCTCGTGA	1	28354056	1	A	G
Tcm001s28377275	AACAGTTTGATTCCTTTTAGCAGCTATCTTCCAACACATTCGTTCCACAAGGGCACTCAT[T/C]GCTCTCCAAATTCTCAAATCTTCTTCATCCTGGGCRTATGCTTCAGGAGATGAATAGGCA	1	28377275	1	C	T
Tcm001s28382756	CAGATAGAACATGCTGTCAAAAGAATGGAAGAGAGGAAACAACGTGATCTCAAAGTTTTT[A/G]AGTGGTTTAAAGTGTATGTTATTGAATCCAAGTTGGAACCTAGCATTGAACATCAAGAAC	1	28382756	1	A	G	Stalin A
Tcm001s28399959	CCGGAATCCAGATTACCAAGCAAATAATAATGGAACGGAATGGATGGGAGCGATCTCATC[T/C]TCGGAAACAGGAAGCCMAGATGTTGTTGTTCAGGGTAGGGTTGTTTATTTTTGGATATGT	1	28399959	1	C	T	Stalin A
Tcm001s28415240	GGGTGGACTCTCAAAAGCATATTGACTTCTCCTTCACAAGTCCATTTGGAGGTGGTCGCC[T/C]TRGAAGAGTAMARAGAAGGAACCAGAGGGCAGCTGTCAAGAASGCTGYTGGTGGAGATGG	1	28415240	1	C	T
Tcm001s28451234	AGTACCTGGATGAACAAAGATCAAAAGAGAAGACGGTATCAACTCCTTCCCTTCCAATTG[T/C]GACTCAAGATGATACTTCCTTCTTACTTAGTGAGATGATGTCAGAAGCTTTGTCATCAAG	1	28451234	1	C	T	Stalin A
Tcm001s28461665	TGGCTAGGCTTTTTCAACGGCGGTGTTGGGAGGTCAAGTGACGGAGGAAGAGATCCCATT[A/G]TTGACGGTCTCAGATCCGATGTTTTYTTTTCTATGTGTTTGCTAATGAAGAAGGGGGCSA	1	28461665	1	A	G	Anchor
Tcm001s28500718	GTGCACYTTATGTGTAATGTGCCTTTGTGCCGACAAACAGGTAACATGCTTAGCCTTGCT[T/C]AAATAGTCTACTCACTATTCCAACGAGCTAGGGGTTTTAAATCATGCTAGAGGCTTTTCC	1	28500718	1	C	T	Stalin A, Stalin B
Tcm001s28548887	ATTCCTATAACTACTYCTCTAGAAAAAGGACAATCTATGGGAAGACCTYATTTGTTTACT[A/G]GTGAAAATTATCCTTATTGGAAGAGGAGGATAGACATGTTTATACAAGCACATGATACAA	1	28548887	1	A	G	Stalin A
Tcm001s28667618	CATGGGAACTTGTGGTCAAATCATCACATCCTGATCCAGAAAACGAAATGGAGGATGCGC[T/C]GTTAAACTTATGGTTTCCATTCACTGCCTCTTGTACTTTTGTACCAGAGACATGAAACTG	1	28667618	1	C	T	Stalin A
Tcm001s28683356	AGCCACAGCTCTTTCTCGAAGTTGAGTTTGGACCTTCCTGAAAAGCTCCACAATCTCCTT[T/C]TCTCTTGGACCAGGGACTGCAGTGGCTTGGAATTTTGTGGAACCGGAGAGGGAGAGTAAT	1	28683356	1	C	T
Tcm001s28707558	CATTGATCTTTATGTGCATCACATGTTGCTTAGGTGGATCACACCTAGTGTTAATGCCCA[T/C]AGAGTCGATGATTGCCCTTATAGCCCTGCCATATAAAATGTCTTCCTAGATTTGGCTATG	1	28707558	1	C	T
Tcm001s28726503	AACTGGAGCAGAGACATTAGCCTCAGTGGTGCCASTGTTTCCAGGCTTCAAACCAGCTTC[T/C]AGTTCCTCGAATTTGGAGATGACCTGTTGAAGCTCATCATTCAGATTCAGTGCCTCAAAC	1	28726503	1	C	T	Anchor, Stalin A
Tcm001s28732162	GTCTAAAATTGGTGAAATAGAGAATCAGTTACGTGAACTGAAGGCCGATCGCTATGAAAA[T/C]GAAAGGGATGCTAGGTTGTCTCAAGCTGTTGAGACTCTGAAACGYCTGTTTCAAGGCGTT	1	28732162	1	C	T	Anchor, Stalin A
Tcm001s28741386	AATGAGRAAGTCAATGGACAATTAGCCACCAATGAGGAAAAGTTAGAACCTCCTTCGGGC[A/G]AAGAAGATGAAAAGAAACTAGCTGCGGTAATGGAAATGAAGCGCAGAAAGAAGAAGGCCT	1	28741386	1	A	G	Stalin A
Tcm001s28750264	CGAAGGTGTCTTTGGCTTTCCAAAGGTTAAAGGAAGCAAAGGTTSTTGATTTAGCAAAGA[A/G]GGGATATGACATTGTGAAGGATGAGTTAAGTGGTAACCCAAGTAAGAGAAGGCACCTAGA	1	28750264	1	A	G	Anchor, Stalin A
Tcm001s28775454	GGGAAAGTGTCGATTTCCTTCTAGGTTAGGGTAGTTTAAGGGTTTGCTTTTGGGCTTTGA[A/G]AGGGAGAGGGGTAGGTGAGTTTTCGAAGAAGGCAACYGRCTCTCAACCGRTCGATGTTCG	1	28775454	1	A	G	Stalin A, Stalin B
Tcm001s28835367	CGGGGCTATCAGTTACAGGGCTTAGAAAATTCACGGGTTCTTGTTCTTTTTTGATGTCTT[T/G]GGATGAATCAATGCCTTGTCGCTTGTTGTCATTGGAGCCATGGTTCTGCTTCAGYCTCTT	1	28835367	1	G	T	Stalin B
Tcm001s28854629	MGAGTGACGGAATCGGAGGTTTCGAGCCAGTGAACTGGGACTTCGACTTTGGGTGCTTTA[T/C]CTTCATCTGGCTCCTTCTTTTGCATCTTCAGCTTCTCCTGTTTTATTGTTTTCCAAACCC	1	28854629	1	C	T
Tcm001s28865903	CAGTGCAAACATAAACACTGTCATGAAGAAGAAGCCCATTAGTTGGATGGAAAATCTTCC[A/C]ATCTTATCAATGAAAGCCACTGTGAACCAGTAGCCTGGAACAGTGCTGCATAGAGCAATA	1	28865903	1	A	C	Stalin A
Tcm001s28891325	ATCTCTAATCTCAGCTGCATATTTTCCCCATGGCCTCTTCCTGACCCCTCGATAAGTTTT[T/G]TCTTTCTTGGGCTCCTCCTGTTTAGCGTCTGAAGTAACTTCTTCCTCCTTTAGYCCATCG	1	28891325	1	G	T	Stalin A
Tcm001s28920346	AAGGGCATATGACAGGGCTGCTTTTGCTTTCCGGGGTCACTCAGCTATTCTCAACTTCCC[A/G]AACGAGTATCAATCCCATAATCCCATYYTTCCACCTTCTTTAGCTTCTTCATCTACTTAT	1	28920346	1	A	G
Tcm001s28935330	TTGAATCAGGAGCTGAAGTTCCAACTTTGAAGGATAATGCAACCCCTGCACAAGTTAAGT[A/G]GAAYCACGAGGAAGTGGCTAAACGATTCCGAGCCTTGTCTTACATCYAGGGAGCTCTTAT	1	28935330	1	A	G
Tcm001s28948015	AGGCMCGCTTCTCCAAGCATCAATTCTAYTTAGTGACAAGATTGAAGTTCAGCCCMATGC[T/C]AGATGTTATCTCACATCCCTATGAGGTCATCCCTGGAGGAATTCAGTAGAGATACTGGGG	1	28948015	1	C	T	Stalin A
Tcm001s28983331	ATGTGAACATAATCAAAAAAGGGGAAGAATATACCCGTAACTGGTGGCCTATGTTAACCA[T/C]AAATGCATTAGGCAAAGGCTCAATACCAATCCATTCTCCATCCTTGAAGACTTGAAGTCC	1	28983331	1	C	T
Tcm001s28999521	CGTACTCTTCACCAGCTTTCAGAATTTGCTGAATTGTCTCGTTTCGATCATGCCGCTCAA[T/G]ATCAACCACTGGAATTGATTGTCCTAGAGGAACAATGAGCTTTCCAGGTCTGCTCTCTGG	1	28999521	1	G	T	Stalin A
Tcm001s29007214	ATGATGGAGAATTRTCAGAAGTGCAATTCTGATAGTGAAGAGGGACAATTGTCCTGAATC[T/C]TCGGCCGTTGAAGTTTGAAAGAAGTGAAAGTGAAGCCTTTTTCATTGTGAAATTAAGAAG	1	29007214	1	C	T	Stalin A
Tcm001s29008080	TCAAGAAATTGTTCTTGCTCTTCTACACTTCTCTCAGAGAAGTTATCATAATGACGGTCC[A/G]TAGAATAGYGGTTAAAATCAGGAGGCTCAAGAAAACTTGCTTGGGGCTGTGCACCATGTG	1	29008080	1	A	G	Anchor, Stalin A
Tcm001s29045941	GAATGAATGTTAATAATGGGCACTCAACTAGATTCTGGGTAGATAATTGGCTTAGTTGCG[A/C]GCCACTCATTAAACAAGTGACGAGGGAGTTATYTGAAGTTGAAGCAGAATTACCTATTGS	1	29045941	1	A	C
Tcm001s29084653	CAGTCAACTAAAGCATCAAATTTCATAAGACAGTTGTGCTCAGCTGCACTTGTAACTTGT[T/C]AACAGCCAACCTCAGCATCTCYCCTACAATATCTCTCATGTGTCGGACGAATCCACCTTT	1	29084653	1	C	T
Tcm001s29085143	TCCACCTCCTCCTGTTTCCCTTGTATTTCTCTGTAAGCGATGAGCTCCTCCGATTCTCTC[A/C]AATCGACCCCTCTGAAATCCAAAAAATCTCTAAACCTAGCCTGCGAATCTCCCGTTTCAA	1	29085143	1	A	C
Tcm001s29111552	TTTTTGGCTAAAGCTACCTCTTCCTTGTTGGCTACCTTTATCTCATCACAATGTGAAAAA[T/G]ATTGCTCTTGGCTCTTGATGTAARAAACATCTCTTTCCTTGCCCCATAAYAGCAAGTATA	1	29111552	1	G	T	Stalin A
Tcm001s29145582	TTAGCAAGGGATATACCAAAGGAGTCACTTGAGCAAAGGTACACAAGGCTAAATTCTATT[T/C]GCACTCGAGATGAGATCTTTCCAACCGATGGTGATTTCAACCACATTTCTCATCATAATC	1	29145582	1	C	T
Tcm001s29159690	CTTACACTCTTGGTTCTTAAATTGCATTTTTCATAATACCTGCACACTGGTGGAAAAAAT[T/C]CGGGGTCTAGTTGGCCATCATGGAAATCAAAAGCTATTGAATCCCTCCAACTTGCAGCTC	1	29159690	1	C	T
Tcm001s29189032	CGTAAATTGCCCCACACCCACAGCTAGTCTTGGATTTGCAAGCAGGCCAATGTCCCTCAA[T/G]ACCATAACTAACCTCAACCGATTATACATACAGCCAAGACCTTTTGTACAACCTCAAACA	1	29189032	1	G	T	Stalin A
Tcm001s29196479	CTTCTTTTTCTCAAGGCTTTATGTTTTTCCTTGCATACAGGATGACATTGTGCCTAGAYT[A/G]AGTACATCATCTCTAGCAAGGCTGAGGAATGAAATTCTTCAAACAGACTGGTAAGCATGC	1	29196479	1	A	G
Tcm001s29210851	AATAAACCACTAAAATACCCCTCCCAAACAAAACAAAAAAAAGATGACAGGTTCTGGTTC[T/C]CCTTGTGGYGCCTGCAAGTTCTTGAGAAGAAAATGTGTTAGAGGCTGTGTTTTCGCACCT	1	29210851	1	C	T	Stalin A
Tcm001s29235943	GCAATGAATCTCTCCCATGGAATAAATAACCACTTACCATGCCAGAGAAGCATTCTGTTT[A/G]TAAGCTTTTCTCGATAAGGAGCAAACTTATCAAATTCTCCTTCTCTTTCAAGTGAGAATA	1	29235943	1	A	G	Stalin B
Tcm001s29301194	AAAATGGTATCTAGATCATTAGCTTAAGCTGAATATTGAGCAATGGCAGTGGCAACTACA[A/G]AACTGGTTTGGTTACGCAATGTTTTAAACAATTTGTCCTTTTCTATTATAGAACCTATTC	1	29301194	1	A	G
Tcm001s29308936	GCAAGACAATGGACTCACAGTATGAGTAGAGGCATGAGTGGTAAGGAGATATTTCTCAAT[C/G]AACCGATATTCRCCATCATGAGGAAGGGAAACAATACACAATTGAGTTTCTTATATTTCT	1	29308936	2	C	G
Tcm001s29369603	TTTATCATCRCTACCACCAGACTTTAACTCCTCAATTCGCTGGAGAGCCAGCTCACATGT[T/C]TCACGGACCTCCTGAGCTGGGTCTAGAACCAAACTATTCTTCAAAAGAGGAATGTTACTC	1	29369603	1	C	T	Anchor
Tcm001s29388343	AGATGCTGTGAATTGTCTACATACAATTYATCGCTGTGGTGTGTGTGGGGGGGTCTWAAA[T/C]CCCAACCTGGAGCTGGAAAAAAGGCTTGATAACTTACATGTACCTCGGGAACCATGGAGT	1	29388343	1	C	T
Tcm001s29399261	TATTGATGGCATCTTGAGAAATGAAAATGGTGTATGCTTTAGTTTCTAAGGCAATAGGTG[A/T]TGCCYATGCTAGTAAAGTTGAGCTTATCATGGTGAAAGAGKCAACTTTGTTTTATGTGGC	1	29399261	2	A	T
Tcm001s29424324	CCCCGAGAAAAGGTGTCATCGTCTTCTCTTTTGACAAACCTCCAAGTTGAGGGATCAAAG[A/G]CTTTCTCAGGTTTTYCCTATATGGTGGTGGTGAAGACGAAGGAGCACTGAGTAATGGAGA	1	29424324	1	A	G
Tcm001s29442850	TTACAATACCATCAATCCAAGCTAATTCTGAGTCTCCAACCCATACATGAGAACCTGCAG[T/C]AATGTCCCGTGACATCCCCTGCGCCAGTTTAATTTAAATTTTTAATCACGTAAGGAATTT	1	29442850	1	C	T	Stalin A
Tcm001s29468015	GTTTCTTCAAACATTAGTAATGCAAGAGCTAATTTGCTAAGTAGTGTTGTTAAGATACCA[T/C]TGACAAATGACTTTGGAAAATTCCTTGGCATGCCAATGTTGCATGGAAGAATTAAGAAKG	1	29468015	1	C	T	Stalin A
Tcm001s29476556	TTAGACCTAGAGCACCTTGATTTTCCCAAAAAAACCAAATTTACAGCCCCATCTAATAGC[A/T]AGGTAAGCACAACCTTATCCTCACAATCAGAGAGTTTCTAGATATTCAAAAAAAAAAAAA	1	29476556	2	A	T
Tcm001s29500699	TAGGTGGTCGAGTAACTAACTCTGACAGCACTTGTTTAGAAGCCAAGGATATCAAGAATT[T/C]ACAGGCTTCAGCACCCAAAACAGATTCCACCTTAGCCTTATCTTCCTCATTCACCCAAAA	1	29500699	1	C	T	Stalin A, Stalin B
Tcm001s29798963	TTTTGCTGCAAACACTAAATCGACAAGGTTGAGTGGTAGAAAACAAAGGAGGAACGGGGG[T/G]TTTAAATAGAGAACTGATCGTGAACATAGTGATGACGWWRTTATCCAACTTCGAATGGAA	1	29798963	1	G	T
Tcm001s29940562	CACTCACAAAGAGAAGCATGAGTGTAGACCATCTCTTTAACTTCCTCAAASACTGGCATG[T/G]CCGATTTGTCTTTGATTTCTTTGAGAATTTCTTTTTCAACTTCAGGGTGTTTATACACTA	1	29940562	1	G	T	Stalin B
Tcm001s29955304	GTACAGAACAAGTTTATGAGTTGACTCATCTCAATGGATTGAGATCAGGATGAAGTAGTT[A/G]CTAGAAGATCCTCAAGTGAGAAATAATGCCATTGCATAATTTGCGGTTATGAGCATTTTT	1	29955304	1	A	G	Anchor, Stalin A
Tcm001s29960665	GTGCCATAGACTGAATCATAGTCTCTAGCTCGAGAATGGCTGACATGACCACTGGCGTCA[T/G]ATCAGAGGATGCAGATGCATAAACAGGAGCATTTGGCAGGAAAGGATWACACTCCTCACT	1	29960665	1	G	T	Stalin A
Tcm001s29988629	GTTGTCAAAATGTTGAGCGACTGTAGCTACGTGGCTGCAGCTACTGAGTGTTTGAGTGTT[T/C]GTCAGAAGGCAAAAAAAAGAATTGCAGGAGGTTCATCTTATCTCCTTGAGCTGAAGAGAA	1	29988629	1	C	T	Stalin A
Tcm001s29993897	TCACAACAGTTGGTTCCAGGCCTTTGTTAGGCAATCCATAAAATAGCTCCCAAGCAGTTT[T/G]AAGCTTCCCTGTTTTACACAGCCCATCAATAAGGGAGTTAAACATTTCAATGCTAAATTT	1	29993897	1	G	T
Tcm001s30050600	GAGGARTTTGAGAGATGCATTCTTAGTTATTTTGCATTCCACTGGAGCCATGCAGATCTT[A/G]TGATTAGTCAGGTAATCAAGATCTATATACATCTTGAAAATGTTAGAATTTTGATGATTG	1	30050600	1	A	G
Tcm001s30060037	TACTAGACTTAGACTTACGAGGCGCCTTTGGTATAGCCGCCGCTTTAGTTTTYGTCTTAG[A/T]AGCAGCTTTCGTCTTGGCCGGAGCTTTGGAAGCCGCTTTTGTACTCTTCCCTTCCTTTGC	1	30060037	2	A	T
Tcm001s30135507	ATCCCTGTCTACCCCAAAAGATTCATTTTCAATTTCAACAACATTGTTATCCCTCTCCTC[A/G]AAATTATCCTCTAACTCCATCATCTGAAAATAAATCCTCACCATATGAGGACATTAATGC	1	30135507	1	A	G
Tcm001s30143752	CAGAACACTTCTTCTTCGGTTGGGAACCCTGATCTGAGGATCGAGGCGCCCCAATTAAAT[T/G]GAAGGCACTCCCACCATCCAAGTTAGCTACACTACCATCTATACTCAAGGAAGAAATGAA	1	30143752	1	G	T	Stalin A
Tcm001s30166182	TTTTTTTTTTTAATTCTTGAAGGATTCTGGGGTTACTGGTCTATTGCATTTTTTCAGCAG[A/G]TGGCTTCGTTGGGAAATAATATTGCCATTCAAATTGCTGCTGGTAGCAGCCTCAAGGTCA	1	30166182	1	A	G	Stalin A
Tcm001s30194138	CAAAATCCTTTAGAACATAATCTTTGGCAACAGATACTCATCGGGGAAAAGAGCAACTGA[T/C]ATTAAGCYTTGCGAGGTTCCGGTTGGTATTCCGGGAGATGAGTGCCCATCGGGGCATCGC	1	30194138	1	C	T
Tcm001s30221984	CTTGGTCCTATTTGCAACCTCCACCAAACAATTCAAAGGTTTCCAGAGATCCAATTTTCC[A/G]TCCCATGATTCTCCACCRTTCTCTGCTTCTTTATTCATATGTTGGCTAGGTTCAGCAGAA	1	30221984	1	A	G	Stalin A, Stalin B
Tcm001s30240297	ATGGCAGAGGATTCTGATCCTCTCTTTGCTCTCTTTCTCTGTGTTCGCTCCAATCTTGTT[A/G]GTCTCTCAGAGACTCAAAACCCTTACTTCTATCGGTAATCTTCTTCCAATCAGATTTTAA	1	30240297	1	A	G	Stalin A, Stalin B
Tcm001s30251430	CGACCTCTTTACAATCGGCGCCGGCAGTGGTGGCGTTCGTGCTTCCCGTTTCGCAGCCAA[T/G]TTTGGTGCTTCTGTTGCTGTTTGTGAGCTTCCGTTTTCGACCATTTCTTCTGAGACCACT	1	30251430	1	G	T
Tcm001s30277832	AGAGGTACCTAGAGACCAGGTAGCCATGGTGCGCCATGCCTAGGGAGTCAAAGAATTGAC[T/G]TTGCGCGAATCTGCAGCTTCCACAGTATTTGGAAAATGGATCAAAATCGAAAGCATCATA	1	30277832	1	G	T
Tcm001s30283606	CAAAAATTAAAGTCCAACGCCAACTAAAGGATCCACCCATTGAAGCAAGGAGATCCATTC[A/C]CTTCCCAAGCCCCAAAGGGAACACACRGATGTCTCCCCAAACACCCAAAACATGGACCAC	1	30283606	1	A	C	Stalin A, Stalin B
Tcm001s30307177	CTCCCCCTCTTCCTATGTACTTTACTTTGCTTTGATACTTAATGTCTTCCCTTTTGTAGG[T/C]TATATGCTGTCAAAGGAAAGAACTTCCGGTTTTGGAGGCCAGGTATTGGATCTTTATACA	1	30307177	1	C	T	Stalin A, Stalin B
Tcm001s30314719	AGAAAGTTCCAGGTAAGTTTTGTACATCCTCAAGTCCACTTTGCGGAGGTAAGGTGCACC[A/G]TCCATGCTGACCTTCACAAAGGCGGCGTTGCCTGCACCGCCCTTCTCACTCTCCTCGCTG	1	30314719	1	A	G	Stalin B
Tcm001s30323585	GTTTTAAAAGAGATCTGCAAAAGCAAAATCCTCAAGTTCTTCCTTCGAACAATATTTGGA[A/G]CAATAGGAAACATATTGGAAGAGTACTATTATTCAGGTTGGGAAATATTTATATATTGGT	1	30323585	1	A	G
Tcm001s30328787	GACCGCGGTCGTTTAGTGAGGGAAAAAGACGAGTATTGGGGAGTCGGAGATAGGGAGATG[A/C]TGTTTGTGTGAGGGTTTCTTGGGACGGTGAATAAGAGGTTTCTGCTTGACATTAGCGTTT	1	30328787	1	A	C
Tcm001s30344082	ACATCACAGCTGGTGATCCTGATCTTTCAACAACAACTGAGGCACTTAAGGTGCTTGACT[T/C]ATGTGGCGCAGAYATAATTGAACTAGGTGTACCATATTCTGATCCTCTAGCTGATGGTCC	1	30344082	1	C	T
Tcm001s30373576	AATGAAGAACTCATGACCTTGTACAATTCAGTTTCCTCAGAGTAATCCACAACCTCGCCC[A/G]TATGTTTGGAGCCATCATCAGATTCTTTGTAAACCAGGACTCCAATCCATTTCCTAGCTC	1	30373576	1	A	G
Tcm001s30393996	GGGCATTAATCTAAGGCTGTCTTACCCCACAAATGAAAAGCACTGAATTAGACCAAGCTG[T/C]ATGAATTTTGGCTCCTATGGATTTAAACAGAACTTTGAGATATTCAGCATGCGCTGGCCA	1	30393996	1	C	T	Stalin A
Tcm001s30411774	TGCTCAAGATGCTGAGTAAAATGGTACATGAYGATCCTAAGATGTGGCATGATGTTATTC[T/C]TGTGGCACTATAGGCATATAGAACTTCCAAGCGAATACTTAACAACGCTACTCATTTTTC	1	30411774	1	C	T	Stalin B
Tcm001s30434703	CGTGAATGCGGGGTTTAAGACAGGGCATTCTAGGGAATTCAGGAGACTGTAACGGAGAYA[A/C]GGAAGTCGAGAAGCGGAAGGACTCAGACATGTTCGTCGGCAAAGCAAAGGATCTGGTCGG	1	30434703	1	A	C	Anchor, Stalin A, Stalin B
Tcm001s30451486	CGTTATCATCCATTCCGTCTTCTTCGCCGATGTTTTCGCATTGGTTCGCAGATAAAATGG[T/C]GGCATTGGTACGGATCTCTCGGGGCTTAAGGCTTCCTTTAGCATCAACGACGGCTCTACT	1	30451486	1	C	T	Stalin B
Tcm001s30467281	CTACAAATAAGATTCCTAGCAATTGAATACCCAACTGCTTGAACCCCGCTGTGGTGTGGC[T/C]GTTATRRATACCGTAGAAGAGACCAATGTAGTGCTGCCAATCTTCTACTAAGTAGAARAG	1	30467281	1	C	T
Tcm001s30481328	GTGCTTAAGTCCACACAGCAGTACCTTTTGCTTTCCCAACAGCATCCTGAATTTTACTTT[T/C]GGAGGTTTCACCACAGTCTGATATTTTTACAGGTTTTGCAGGCTTCCCATCACCTGTTCC	1	30481328	1	C	T	Stalin A
Tcm001s30526728	AATTCTTCACTTAAATATGAGAAAATCAGTCTCGATCCATCCACTAACCAAATCCCATAT[A/G]TAATTGGTGTGCAGTTGAGACAAGTAATGATGAATTTGGGAGAAAGACTGACCGTGGAAG	1	30526728	1	A	G	Stalin A
Tcm001s30545651	CTTCTTCTAACTAGTAGAACCCTCCAAAAACCATGTCTAGTCTTGATGAGTTTAGACTCT[A/C]TGATTATAGCACGTTACTCCTCAATGTCACCACCTCCAGCCTCACCAAAGCTCAGAGGCG	1	30545651	1	A	C	Stalin A
Tcm001s30556467	ACCTTGAAATTAACGGGTACCCTACCCRTTGACATYCCTACCAGGGAAGACAACAGGTGA[T/C]GACAGTGACAATGGTTGACGGTTGTGACGAGCGAAATTGGTGCATCCACAGTCACATTTG	1	30556467	1	C	T	Stalin A
Tcm001s30584505	AGCATAGAATTCCGCGATACTTTATCTTTCTCATCCAATTCATTAAAAATTCTCACGGCC[T/C]CACTCATCTTACAACACCTGACATACATGGAAATCAAAGCATTGGCAACATAAACATCAA	1	30584505	1	C	T	Stalin A
Tcm001s30587687	CATGCTGATTCTCCAAACAGAAACTAAACCATCATCAGCGCCAGTAACCAAAATGTGACC[A/G]TCATGACTAACACCAGCACATTGAATCTGGTTTCCCCCATGAAGATTTTCATGTGTTGAA	1	30587687	1	A	G	Stalin B
Tcm001s30612635	GTAGAGCTCACGGTGAATTCGATTCCAGGATGCTCAGAGTTCCAGAAAATCTCATGATCC[A/G]TGACGACAAAGTTCCCAGAAATTGTATCCCCTTCAGAGACAACGAGCTCGGACACACATT	1	30612635	1	A	G	Stalin B
Tcm001s30615730	AATATGCATTATTGTTGATCGCTAAATCCATTGGCAACCCTCTTTGTGTGGATGAAGCAA[T/C]TGCAAATGGAACCAAATCGAGCGTGGCTCGAGTTTGCATTGAATACGACTGCTTGAAGCC	1	30615730	1	C	T	Stalin A, Stalin B
Tcm001s30639681	CAAATTAATCCACCTAGAGTAACTAAGATAACCACGTCCCATGCTCAAARCAAGAGACCA[T/G]CATTCCATTCCGCAACTTTGTTGAACTAGTGTTTTCCTAACAGTGTAATTCTCCACAGCA	1	30639681	1	G	T	Stalin A
Tcm001s30652581	GTGATGAGGGCCTTGGGTGGAGGCKGCGGCGGCTCTTGGTAGAATGGTGAGAAATGGTGA[T/G]ACTCGGGCTTGACATGAAGTGGGTTATTAGGGTTAGGGTTAGGGGTTGGAGTAGAGTCCC	1	30652581	1	G	T	Stalin A
Tcm001s30669175	ATCACCAAATTCTAAAGGTTCAGTTTTAACATGGTTTGTTCCCTCGCTACCTCGGATTGA[T/C]TCACCTACGGCAACACCACTAGGTCCTTGATCAATCGGCCGCCTCCTTTTCTTAGACATG	1	30669175	1	C	T	Anchor, Stalin A
Tcm001s30716686	CTTTATTACAATTGTACAGGGAACAGAGGCGCAATGGTGTTGTTTCACCTTTAAGAAATT[T/C]CAACTTTAAATTGACTGCATCCAATGGACTACTACGTTATATTGTCAAGGAACTAACTAG	1	30716686	1	C	T	Stalin A
Tcm001s30732579	CTCGGAGCGCACCCAAGACATCACCAACATGCTCATGGAAGGCCGCCCGTAGGTGTAGGA[T/G]GTGAAGATCTGCTTTAAATGCTATAGCCTTTGACAGTTCAGCGATGGCTTCCTTCTCCTT	1	30732579	1	G	T	Stalin B
Tcm001s30754370	TGTTTGCGGTGATGGCAATATAACCATTGGTGAACATGGGCTTATCTTGACACCTGCAGC[T/C]TGTAACTGGCATGGAACAGACCATGGTGCTCTGCTTTGATCAGCTGCAGTTTCCTGAGAT	1	30754370	1	C	T	Anchor, Stalin A, Stalin B
Tcm001s30764825	GGCCACRGTTGCGATCAATGCAGCCACGACGGAGCATGATTCGGAAGTGTTGGTTAGCCA[A/T]TCACCACCTTTTTGGAGGAGGTTTTTGTGTGTCTCGGTGAAGATGTCCCTTGGGGTCTTG	1	30764825	2	A	T	Stalin A, Stalin B
Tcm001s30802667	ATTTACTCAATCGTGGCCATCCAATTGTTGGCTACAATCGCGGTGGCCTCCACGGTGGTT[A/T]CTGTCCGCCCGATTGCTCATTTCTTCGTCAGCACTGGCGCCGGATTGGCTCTTTACATAG	1	30802667	2	A	T	Stalin A, Stalin B
Tcm001s30809034	GGTGCAAGAAGAGCCGCTAGCAGACTTGGGRGCCGTACCGGTACTACTGACAGAATGATG[A/G]TGATGAGGAGGAAGAGGGGCAAGGGCTTTGGACACTTCGAGAGCTGAAACACTCCATGAC	1	30809034	1	A	G	Stalin A, Stalin B
Tcm001s30815522	TCTGCCCGCTGCTGATACGATGAGGTGTCGAACCGCCTCTGTCGTGACTCAGAAGATGAA[T/C]GGGTGGATACAGCAGCACGATTGTGCACTGAGCCTTCGCTACCATCTTGTGCAACTCCAA	1	30815522	1	C	T	Stalin A, Stalin B
Tcm001s30841829	CTTGACAGTAGGAGAAGCTGTTGAAGCCTGCAATTACAAGCTTCATACATGCAAACCAGA[C/G]TCCAACAAAGAGGAATCACAGCCATGGAACAATGTCTAAGCTAATAGATTCTGATGGAGC	1	30841829	2	C	G
Tcm001s30846456	ATGCTCTCCGCCTCCTAACACTCCCACTCTCATCTGATTCTAATGCAGATTTCCCATCAG[A/G]AGACCAGGAACCATCTTCAACATGTGTCATCAATTTGCGATTGACATCGAATAGCTTCAT	1	30846456	1	A	G	Stalin A
Tcm001s30869201	AGTCACATCKGTGCTGCTCTTCAAATAATTCACGCCACAAATATCAATATATTCAAAAAA[A/G]GGGGAAAGAAAAAGGGTTGCCAACTTGTAAGAAGTGGTAGAAATTAGTGTCATAGTTGAG	1	30869201	1	A	G	Stalin A, Stalin B
Tcm001s30891966	ATGCAGACTTTGAAGGATCAACAAGGCAGAAAGCTTCATCTTTCTTTCACCGCCGATCAT[T/G]TCAATCCTTGAGTCGGAGCATGAGAATGGATAATGACATGGTAATGCCACAACCCCGGCT	1	30891966	1	G	T	Stalin A, Stalin B
Tcm001s30933017	ACAACCTTTGGGAGCCCATAATGACACGATCTTGTTGCATAGCGATTGATAAGAGATCGG[A/G]SGACCAAGCATCTGGACAATCACTGAACACTGCCACCATTTGACCAGTTCTTTATGTTTC	1	30933017	1	A	G	Stalin A, Stalin B
Tcm001s30943532	TAGGAAGCACAAGGAAAGCCTGCAAGAACTGTACTTGTGGAAGGGCCGAACAAGAGGAGA[A/C]AGTGCAGAAGCTCGAATTGACTATGGATCAGTTGAATAACCCTCAATCAGCTTGTGGCAA	1	30943532	1	A	C	Stalin A
Tcm001s30958911	TGGGAATGCTATKGGCTAAAGCCGACGCCCAAAGCTGCACCACGGCACTTACCAGCTTAT[T/C]CCCATGCCTAAACTACATTACTGGAAATTCATCCACCCCATCGCCTACATGCTGCTCACA	1	30958911	1	C	T
Tcm001s30979632	TTAACACATGAATATATGCAGGAACTGGGTCTAAAACTGTCCCTACAAAAGAAAACAGCA[T/C]ATCAAATGGAAATATTATGAAAATGCCGCTTACTCTCACTCTCTTCACTCTGTTTATTGC	1	30979632	1	C	T	Stalin A, Stalin B
Tcm001s30996970	ATGACGTTGAACTGCTTGTAACATTAGTTTTATTCATCACCATAAGAAAGTATGTCTAGT[G/A]GTTTTCTGAGATATCAGCGAAGCTGGTGTGCATGATTAATGATGGAGTGTAATAATGGAT	1	30996970	1	A	G	Anchor, Stalin A
Tcm001s31018377	GGWGCTAAGGAAGAGTTCGTCGGCGGGGGTCCTCCAACAGATCGRCGGTCGAGGAAGCTT[A/G]ACCGTCGCTCCACCGTACACGGCACAGGAAGGAGAGCAGCAGCACCCGATCGACGCCAAG	1	31018377	1	A	G
Tcm001s31030430	TCAATCTCCAAGCTAYYGTCGATGTTTCTGTCAAAACCCCATCTTTAAGAAAACCAAAAC[A/G]TCTACCCCTGTTAGAATATATCTTGAAAATAAACACTTTCAGCACCTGACTAAACTAGGT	1	31030430	1	A	G
Tcm001s31045722	TGCCGATCTCCATGCGTTGCTCACTTTTTYTGGTGAGTTCTTRGACCRGATCTTGYTGCT[A/G]AGCCTATTTGCCGAGCATAGAGTTCTTGTTTTGCCGAGGGTAGAGTCTTGTTGTCGAGCC	1	31045722	1	A	G
Tcm001s31062536	TTGCAAGAACGATGGTTAAAAGGAAGCATTCACAACCGAGACCTAGATTAACAAATGCCT[T/C]TGGAAGTATGTCCTTGCCACAGTATACTAGTGCGTTTGCTTATCTATCCATTCAACTACA	1	31062536	1	C	T	Stalin A, Stalin B
Tcm001s31077586	ATCTTTAAAGGYGCCATCAGAATACAGCAACGTTGATTCAACAGCAGCAGCTTCGCCATA[T/G]CTCTCGTCTGTTTGGGGTGCAGGACTCTCAGCAGAAACATTCAAATCAAACACAACTGAA	1	31077586	1	G	T
Tcm001s31090791	CTGAAATTAGTGCTGAGGCTCTTATGTTTAAAGAAATGATAGAGGCTCAGAAGAAACCTG[A/C]ATTGGATAATGAACCAATGGTTGGCCCAGCGCCATTGCCAAGAGCCGAGGGACATATWAG	1	31090791	1	A	C	Anchor, Stalin B
Tcm001s31115664	TGGAGCAACGTAGCCCGCGAGAACAGTTATCGAAACCTCTCAAAACGACACCGTTTATTC[T/C]TTTTCAGAGCAATAATTTCTCCCAGACAAAAGATTTCYGTTGTCTCCGAACAAACATGGG	1	31115664	1	C	T	Stalin B
Tcm001s31122151	AAAATCCACCTCATCTGAGCTTTCCTCGAAAATTACAAAACCTGAATCTTGATATTCCTC[A/G]TTACCGCTACCCTGATCACTATTATAGCTGCTCTCTGATGAACTCATGAGCAATGAACCA	1	31122151	1	A	G	Anchor, Stalin A
Tcm001s31153105	CTAATGGTACTGTGAGCCATGGAGAGGTTGAGGGACTTGGGGGTAGCGAATGAAAATGAC[C/G]AGGATGGCTTCCATGGCACCAGGGATTTCGGGGTGCTGATTGTGGGGGTGAAGAGGCCTG	1	31153105	2	C	G
Tcm001s31173019	TGTACCTTGAGTGCGGGGTTTGGATATAGCACTGCATAGAGGGCGAATATCAAAGTTTTC[T/G]CCTTTGTCTTTTCCCCATAACCGCAAATTGCCTATAATTAAATTCAAATAATTAGACTTA	1	31173019	1	G	T	Stalin A, Stalin B
Tcm001s31190929	CGGGATCMCTCTTCYCCTCCTTGGGGCTCGCTCTCTCTTGCTGATKGCTCAGCTCCAGTT[T/G]TCGAATCAAAGACTGGAGTTTCTTTTCCTTCGGTTCTGGGAAATTCCCTTCGACTTCTTG	1	31190929	1	G	T	Stalin A, Stalin B
Tcm001s31206548	TGTAAAGATACAAGCCTTCTCAAGCTTTTCATAGGCTTTAAGGGCATCTCTTCTTATATT[T/C]CTCACTGCCACCTACAAACAGTTGATCAACAAAAAGATGATTCAAGTAAACCAGTCATAA	1	31206548	1	C	T	Stalin A
Tcm001s31245805	GGAAATAYCAACTACGGCAAGTGGGCTTCTACCAAGAGCTTCCATGTTGGCGACTCTCTT[T/C]GTAAGTTTTCTCATCAATCTTCCTCTGTTTCTTTTCTTTCTTCTAGTTGGTTCTATTCTT	1	31245805	1	C	T	Stalin A, Stalin B
Tcm001s31262629	ATGATGTTTTCTTTAATGAAGTTGGCCACAGTCGATCCAATTGCATTCTTTGAGGGAACA[A/G]CCCTTACCCATTTGGTGAAGCACTTTRTAGCTATGAGTATCCATGTATGTCTATAGAAAA	1	31262629	1	A	G
Tcm001s31286924	TTGTTGCCTCCGGAAAATCCAGCCTTCCTCCAAGTCCCTGCAAGGAATCGGCCGTTAGCC[A/C]ACTCGCAAACGGCCGTTAGCAACTTCCTTTTTCTTTTTCTTTTCATAAATTTTTTTTTTT	1	31286924	1	A	C
Tcm001s31307760	CAGCTATCAGGACTGTGGTTGTCCTCTCCCAAAATCCCTATTCACTTTATTCAATGCCCA[A/G]CTTCTCCAAGCCTAGACCCCAAACTTTCTCGAACAACAGYTCTCTCAGCCACCGCTTCTC	1	31307760	1	A	G	Stalin A
Tcm001s31312129	AGATGACTTCATATCTTCATCTCGCAATTGTAGGAGCGCATTGCGTATCACTTTTGCTYG[A/G]CCAACTCTCTTTAATTCCACAGGCTCGGATAGGCCTTTCAATTTGATGCCCTTCCGAAGA	1	31312129	1	A	G	Anchor, Stalin A, Stalin B
Tcm001s31326251	AGGAGAATGCAGAAAATGAGAGTGAACTGGAATCCAAGCTTAAGGATCTCAAGATYGAGC[A/G]AGAAGAATAGTCATGCTGTGTATGTCTGTTGTTATTGCTATATTCAGCTGAAAATCATTT	1	31326251	1	A	G	Stalin A
Tcm001s31327717	ATATTACGGAAAGGAAAAGCTTTCTTTGCATCAATTCCAACAGCTTTTGGATCATAATGA[A/G]CAATTTCAACTGGTAAGCCAGCAGCTTCAGCACATAATCTGGCCATTCCATCCAGAGTCA	1	31327717	1	A	G	Anchor
Tcm001s31352627	TCCATCACCCACAATGAGAGCGACACCAATGATTGCAAACTGATAGGTGGCAATCAAAAT[A/G]TTGACAGGGGTGGGTGGAGTTTCCTGCAGTCCCTCGCCGCCAACGCCAAAGATTCTACGG	1	31352627	1	A	G	Stalin A
Tcm001s31383990	CTAACTCCATTCACCTTTCCGGAGCAGTTACGAAGATATCATCAATCTCAGAAGGTTGCA[A/C]GGATCCATCCTGGTAAGCTCAAAACCAAAGCAGAAATTCAGTGATTGTGCATAAGTTAGC	1	31383990	1	A	C	Stalin B
Tcm001s31397207	GGTGTTGATTGTTGAATATCTTCATACTGTGGATTCTCATGAACTGGTTGAAAACAGGTG[T/C]TCTGTCATGTTGTTCCGTCCTTAGTGAAGTTGCGAAAGGAAGGATTGGATGGCCACGAGA	1	31397207	1	C	T	Stalin B
Tcm001s31413036	TTGGGTGTTCTTTTTCTGGTGCAGTTCCTTAGAAAAATGGCTCAACCTTATGACAAGACC[A/G]GTGGCAGTGATAGGAAGACCTTACTGTCACAAGAGGATTTGGAGAAGATGGGTGATGGAA	1	31413036	1	A	G
Tcm001s31414525	KAGCACGTGGTTGGCGCTGAGCTCGTCCTGAGGGGTTCCCTTGCGGAACCGAGCGGCGGC[C/G]TCGGAGTCACGTGACTTTGGGGAGTTCTCGTCGCGGTATTTGCTATGGAGGAATGGCACG	1	31414525	2	C	G	Stalin A
Tcm001s31443275	TTAATGCCCTTTTGATGGTTTTGGGTCTGGTCCGGCTTAGGCCATGTCTCAAACGAAATG[A/C]TGATAGATTAGACAAATTGATTGGACAGGTATTATTCAAAGCGCTCTATTTTCATCGTTG	1	31443275	1	A	C
Tcm001s31463191	AATTTAAGGTATGGGTTTTCTTCCAAAMCTGGCAGCAGCCGTGATCGGATTGCTTTTGCT[A/C]TGCAGTAATGTCAGAAGCGTCCCAAATACAAGCGTGACAACTGTTCTTTGCAACTCGGGT	1	31463191	1	A	C	Anchor, Stalin B
Tcm001s31478366	TTTGAGGATRCTAATGAAATGCGTGTCATTCTTGATAAATGCCYTGATCTATTTACTGCT[T/C]GGTTTGACTTTGTCACACCATACTCTCAGTTGGTGGAGAGGAAGTAAAGACCTATATTGG	1	31478366	1	C	T	Stalin A
Tcm001s31499333	GGGTATGGAYATATTAAAAKGGATTATCCTACAAAATGRGATAWAASTAACGAGAACAAA[T/G]GTGAGTGTGCTTTCGTTGTTGAAAGTGATGATTGTGATGTCCTTGTAATCTCAAAAAATA	1	31499333	1	G	T
Tcm001s31521475	GGTGAGTTCTTGGCGACGGCATCAGCATAAGAAGTAGGCCTCCTACAAGGAGATTCATCC[T/C]CCCCCTTCACGACATCGTCGCTTTCGCGATCAGAAGCGTTGTTGCGCACGGCGATATCGT	1	31521475	1	C	T	Stalin A
Tcm001s31527899	ACATGCACCTTTGAGCATCTCTGCATCATCAGAAAATGCCACAAATCCGTCAGCAGTAAC[A/G]CCCCAGTACAGGGGAACCCTGCCAGACCGATCCTGTCGAATTATTAACCATGTTAAACAG	1	31527899	1	A	G
Tcm001s31555491	GATCTGGTGATGCAAAGCGATGATGTGTTTTGGAGGGTGTTTGGGTCGAATTCGATGGTR[A/C]AGATTGCGGGAGATGGTGGGGATGTTTGGTGCTTGGGATTTGTGGATGGTGGGGTCAACC	1	31555491	1	A	C	Stalin A
Tcm001s31559782	AATCAAATCCAGACTCTGGAGGAGCAGCCCCTGAAACAATTATGCCTTCTCCAGTACATT[T/C]ACGTATGTCATCAATCTGTGGCTGTAATTCTGTAACGGATTTGGAGGATGAGAGCACAAC	1	31559782	1	C	T
Tcm001s31563321	TTCCGGATAGTGTGTCAAATTCAATTATGTTTGAATTTACCAAACCAGTTGTAAAGAGAG[T/C]GTGCGCAGATGCTAAGGTTGCATGACCACATAGCTTAACCTGCCAAAAAAGGCAGAGTAC	1	31563321	1	C	T	Stalin A, Stalin B
Tcm001s31566581	AAGAGAAGACCCACTAACAATAATCATTCCTGCATAAGCAAAAGCAAAATCATGTACCTC[A/G]TAGCCTGCAATAAGCTCTGAAAGAAAGCTACGTCGTAGTGCCTCCCTTGTTCGACAATCA	1	31566581	1	A	G	Stalin A
Tcm001s31586762	CTCTGGCACATGCATAGTTCACCAGGGCGAATTGGGTTGCGCAAAGTGGACGGGGTGGTG[A/G]TATTGACCTTGGCAGTTGGGAAAGTGTCTTAGGCAGGGCTACCAAGAAAATAGTGAAGAG	1	31586762	1	A	G	Stalin A
Tcm001s31600548	ACTGGGCAACCCTCTGGAAAACACTGCTGAAATTGGGAAAGATAAGTCTAGTGTCATCTT[C/G]AATGCTTTAGGGATTGAGAATGCTCTGCTAAGTGCAAATCTTGAAAGCAAAGAGTCAGGT	1	31600548	2	C	G	Stalin A
Tcm001s31617051	TTTTGGTCTTTCAGAAGCAGCAGAGTCAGCTTTACCTTCATCGTCAGCAATTGAAACGCA[T/C]AAAGATTTGTTGTGACAAGAATGCACATTTGGACTGCAATCCCCATTGCTTCGAATAATA	1	31617051	1	C	T
Tcm001s31634403	GCGGTTGTGAGTCAACTCGCCATTTCAAGCTGAGTGGKCCKTCTCCGAGTCACTTCGCGA[T/G]AGCTTCTCGATTTTCGAAGACCTCGGGTCGGAGCTTCTTGACCAAGAAGTGTCGGGGTGA	1	31634403	1	G	T	Stalin A
Tcm001s31656673	TGGAGCRGTGATGTTTGTCCAAACTTACCTATGGAAAAATTAGTAGTATATMGGTTGAAC[A/G]TTCTACATTTTACTGAAGACAAGTCAAGCAAGCTACCTGCTGATGTGGTGGGGACTTTCG	1	31656673	1	A	G	Anchor
Tcm001s31659294	TTCATTTTGTTCAGATCGAACCTCTTGTAGCAAASCATCCACCTCTCTTACAAAATCTAC[T/C]CTCAGAAGAACATCATCTGCTTCAAGTGGCAGGGACAATGGCCCATGATGCTGATAGAAA	1	31659294	1	C	T	Stalin B
Tcm001s31683483	CTCATTCCCATGTCTGCATACAATCACTGAATGCTCATTCACTCTAGCCACATACTCCAA[A/G]AGCTCAGTCAAGACAGACGGGCAACTTTCCTTCAAGTACTCAAATCCATCAGTTTGCATT	1	31683483	1	A	G
Tcm001s31698538	GACCCAAAAGTGTGATTAAACAGGACTCAGAGCAGTGAAGCACATGCTAGTACTAACTTG[T/G]CTTCTCCACAGTTTGAAGTTGCAAGTATTGCACCTGCAAAGAGGTATGTAACTGAGCATC	1	31698538	1	G	T	Stalin A
Tcm001s31720802	TGTTGGGATCTCACAATAATTTCTGTAGATTCAATTGAGAAAGCTGAAAATGGATCAGAA[T/G]CCAAGAGAGACCGCATAATGCCAGATCTATGTGTAATATGCCTTGAGCAAGAGTACAATG	1	31720802	1	G	T
Tcm001s31737348	CGGAGCATCCGAAAAATAAAAAGTTCCGGGTTCCTCATATTTGGTCAATAGTAAAAAGTT[A/C]AAAGGAAAGGGTAGAATTTAGTAGAAAGTGAGATGCCAATGGCGGCGGGGCCAGCATCTC	1	31737348	1	A	C	Anchor, Stalin A
Tcm001s31762091	TGGTCCGACCATGTGGCAGCGAAAGATGACAAAGCAATGGAGAAGGGGAACGAATTCACT[T/G]GCTCGCMGGGGAAGAAGGAGATCCCACTGCTAAATGGTACTTTAGTTGGCACTACTAAAC	1	31762091	1	G	T
Tcm001s31779864	ATCCCAAGGCATGGGAAACAGCAACCTTGCTGCAGAATGAGGCATGGACCAGTCCTCATA[T/C]ACAAACCTGAAAGGCGAAGCAAAGAGAACAACTATTTCCTCAGCTCAGCCTTTGTTAAAA	1	31779864	1	C	T	Stalin A
Tcm001s31785054	CATGTGGATTTCCTAAAGGATTGTGGTATTTCCTTGCAACAAGTGAGGGACATGGTTGTG[A/G]GATGTCCCCAAGTGCTTGCTTTGAATCTTGACATCATGAAACTTAGCTTTGATTACTTTC	1	31785054	1	A	G	Anchor, Stalin A
Tcm001s31787896	GGTGCAGTGGAAGGGGAGGAAGTACTGGAGATGTTGTTGCTTTCATTTTGGGGTTCAGCT[A/T]CTAAGTTTTCTTCTTTGGGTTCTTCCTGAACAGTTTCAATCTGTCTATCTACTTCATTTG	1	31787896	2	A	T
Tcm001s31811727	ATGGAATGCCATTTTGTGGGTATTTACCAGTGGAAATCTGGAATTAAGTGTTCTTCTTAC[T/C]AAGGAACTGCCTTAAACAAACTGCGAATCTGTTACTCTAGCTGAAATGCTAAGATGAAAA	1	31811727	1	C	T	Stalin B
Tcm001s31826243	CTCTCTCTCTCTCTCATGCAATCGTCTACAGCTTTAGAACCCATCGTATTCAACCCTCAT[T/C]TCTCCACTATGCTCAAACTCCTTAACAAGAGAATCAAGCGCTTTTGTTCCCGCATCCGGT	1	31826243	1	C	T
Tcm001s31839291	TGAGGTAAACCATCCATAAACTTGCTTTGCTGCTTGTTTGATCAGTGTGCCCATCTTCCT[T/C]GTMAGCCATAGTCTTCTGTTCCTGCAAGAGAGGTACSCTTGCCTCTTCATGAACACTGTC	1	31839291	1	C	T	Stalin A
Tcm001s31848706	GGCATCACCAGCAGCAGAACAATTCTTGAACCGTTTCAAAGCAACCTCAGAGCCATCAGG[A/C]AAGTAACCCTTGTACACATTGCCATAACCACCTCTTCCRATAATGTTATCTCTAGAGAAA	1	31848706	1	A	C	Stalin A
Tcm001s31867236	CGAGATGTTATATCACAATTTAAAGCCCATACAAGCCCAATATCTGCACTAAGTTTTGAC[T/C]CCAGTGGGACCCTTCTGGTTACTGCATCAGTATATGGAAATAACATAAACGTCTTCAGGA	1	31867236	1	C	T
Tcm001s31880566	GCTTTTGCAATTTTAGACCCACTTGATTTTTTAGCTTTACAATCCATTCGAAAGTCTCTC[A/G]CTGACTTGCCAGGCTCCAATTTTTTTGCTTCCTGGGACTTYACCTCCGATCCTTGTAACT	1	31880566	1	A	G
Tcm001s31898025	GTTGAACCACGTCGGAAGCAAAGCTGAGAACAAAACTGAAAAACTGTACTGTGACAATGC[A/G]GGAACATGCGGAAACATGTTTGACAAGGAAGAAACAGGCTGATACCCCACTGCCCTGCCA	1	31898025	1	A	G	Stalin A
Tcm001s31915358	CAGAACTGCTACAAAAGTACTTAGAAAAACAACTTTCAGTAATCCTTTCCTGTTACATTC[C/G]TTGTGGAACTTGCGATCCCCATCTTTGATACTTGTATGCTGCAATAGTGGCTCTTTCATT	1	31915358	2	C	G
Tcm001s31933115	CCATGTGTCATCTGCAACACGCTCTGGCGATGTCTCTGGGGACTGAATGGGGGGTGGCAA[T/G]GGATGAATTAACTTTGGGACTATMACCAGTCCCCTACCAACTACCAATATAGCTCCAGCA	1	31933115	1	G	T
Tcm001s31955417	ATGAATTTTACCGTTTTCAATGCTCCTAGAAAGACGACGGAGACATCATCGTCTTTTTTC[T/C]TCAGAACTGTGATCARACTCTTTACAATCTCTGCAATGCCAGCTCCATGCATCACAAAAT	1	31955417	1	C	T	Stalin A
Tcm001s31973233	GTTAGATTTAAATGATAACAGAGAGGATTAACCTCAAACTCAACGAGATACCTAAATGCT[A/T]AGAATTTATCAAAATAAAATCTTAATATTGGGCTCGAYAGGACGAGGCAGAGGAGGCTTG	1	31973233	2	A	T	Stalin A
Tcm001s31984425	CCTAAAACTACAATACAAAGCAAAATGAGWATGTGACTCTTCATCCTGATATCCTTCAGT[A/C]GGTAACCTTTAAAGTTTCCTTATGCTAAGCAAGAAGATGTAATCATAGTGAATACAGAAA	1	31984425	1	A	C	Stalin B
Tcm001s32004965	TGGATGCCAAATGGTAAAGACAAGCCTTCGATTAAAGACTAATTATCTGGTACAAGAACC[T/C]GTCTAATGAAGACAAGAACTTCCTTTGTATCTATGCATTCTGCAATCCACTAGGGTATGG	1	32004965	1	C	T	Stalin A
Tcm001s32019769	CCGAGATGGTGCAAAATCAAGGATACTATTTCATAATAAATTTCATAACATTTACCTCTC[A/G]TATTCCAATTTTTGGATGACAATCCCGCTCAGCAGAAGCTCTGAACTATAGACTGCTGCT	1	32019769	1	A	G	Stalin B
Tcm001s32037102	GGCTTTCAGTGGGATGTTGAATTTGGTGAGCTTGGATTCAGTACGTCAATTTCTTCCATT[A/G]GGCAGATGACAAWCCTTCGGACCTGTACTGAWATTTCCTGTAATAGAGATGACATCTCAT	1	32037102	1	A	G	Stalin A, Stalin B
Tcm001s32058805	GCACCTTTGTTCCCCACATTCTTTGCCTTCAGATTGCATCCTAAATCTTGTCCCAATGGA[A/G]TAAACAATTTCAGCGGACTTCATATACTGATCAAGTGGGATGATGAATTCAGAAGAACTT	1	32058805	1	A	G	Stalin A
Tcm001s32108527	ATCATCTTGGCTAGGAAAGGTCGGGGAATGAAAGAGAATCCTGGCTCGGAAAAGTTATGA[C/T]TGAGAGCTTAAGCTTGCCACGTCACTCAATAGCTTTTATTGGTTTCTGTGAAGCTGTTAT	1	32108527	1	C	T	Anchor
Tcm001s32110995	AGCGATCTCCATGCCAGAATTGCCAGACCCAACAACCAAAACGTTCTGGTCACTAAATGC[A/C]TTGCCGTYTCTGAACTGGGTTGAATGGAGAACATYTCCAGGGAAAGTATTCAATCCTTCA	1	32110995	1	A	C
Tcm001s32125275	CACCCATTTCAGAATCTGCAGTTTGCCCATTGGCAATAAGTGGCAGATTCATTGGCTTAG[A/G]CAGAAAAGATTCAGARGACATAGYGCTGCTAAGGTGCTTTCTTGGCAACAGCARTCTCAT	1	32125275	1	A	G	Anchor, Stalin A
Tcm001s32146981	GGAAAGGGATCAGAATGGGGGCCCGGGAGGACCATAACCGCGGGGTCCACCAAAGCAGTC[T/C]TGTAGTAGCCAACAACAGCATAGACAGTAGAAGCTGCAAAGCCCAAAATTAATCGGGAAT	1	32146981	1	C	T
Tcm001s32163264	GGAAATTAGATCCGTCGAACTGAAAGGGAAACCGCACTTTGCGGATTTCAATCTGGTACC[A/G]GAAGGTTGGGGTGGTTACATCCTTCCGTGGATCGTGGAGATGGCCGGCGCCTATCCATGG	1	32163264	1	A	G
Tcm001s32180078	GCTACCCTGGCRCTTTTGGTTGCATAAACCATGTACAATAAGAGATATATGGATTCAATG[A/C]AGCAGCCAATTGAATTGATGGTGATGAGCATGAATGCATCATGTTTCTTGAGGAAGGCGT	1	32180078	1	A	C	Stalin A
Tcm001s32204299	TCCAAAATTCTCCGTCTTACTCTGCCACTTACCTATTCTTTTCCATCTAACACAGCATTT[A/G]ATTCTTTAGTYTTCCATCCTTTCGTATCAGAAGAAGTTAATCTGCAAAAGTAGTAAAAGT	1	32204299	1	A	G	Stalin A
Tcm001s32229591	GCTCGACGAAATTCAGAACGGGCAACAAGTTGAAAGGGCACTGCAGCAGATGGGGTGCAA[A/G]CCCAGTGTACCGGCTGTATTCATAGGGCAACAGCTCATTGGAGGTCCTAATCAAGTCATG	1	32229591	1	A	G	Stalin A
Tcm001s32246616	TCCCATCGGATGATCAAATTTGCATGTGGACCCAAACTTGCAGTGCCCATTCTGCAAGTA[A/G]AAAGAACAAGGCTGCACCCCCTGTTTAGAGGAAATAAAAAACACATTAAAACTATTTTAA	1	32246616	1	A	G
Tcm001s32264486	CTATGGAACAGAAGGAACTCTTGGAAGAGCTTGCCGAGTCTGTCACTGCAACACCCAGCT[A/G]AACTGCAGCAAATTGTGATTTGTGCATTTGCAGTATTTGGATGTAAGGCAAGAAATGGCG	1	32264486	1	A	G	Anchor, Stalin A, Stalin B
Tcm001s32271122	TTGAAGGATATGGCAATGGCAGTGCCGCTGATGTGTTGTGCAGCCGATATGCTGTGTGTT[T/C]CTTCCAGGAAGCAAGTTGTATTGGTTGGCCATAAGTCTTCAGTAGAGTTTGAAAACATGC	1	32271122	1	C	T	Anchor, Stalin A
Tcm001s32278861	TTGCTGATGCYGGTGCAAACTTAGTCCCCAGGAGCAATTTTCAAACTGACGAAGCAGAAT[T/C]GTCACAATCAGATGGTCCTCTTAGAGTTAAAGCAGTACAGGGTACGTCAAGCAATACTGC	1	32278861	1	C	T	Anchor
Tcm001s32305088	CTTGAATATATTAGCAACAGGATCCAAGCCTCGAGGTATTTTACAATAAAGCCTGTACAT[T/C]CTAGAAAGATCCTCCACCTACAGAGTGTAAAGAAAGCTAAATAACTATCTAATGCATACA	1	32305088	1	C	T
Tcm001s32324369	CTGAAGAACAAAAGAAACCTGTAATACTTCCCCCTAAAACTTCTAACAGGCTGGGAACTT[C/G]TCTTGATCCAAAACAGAATATGGATTCAAAGGAGCCTCCATGGGAGAAATGCCAGAAGGT	1	32324369	2	C	G
Tcm001s32343759	GGACTGCCTTTAGCCAAAGAACTGGCAGGTGACAAGTTTTGGGATCCCATTTGAAAAGCC[A/G]TATCTTCACAAGCATCAGGTGAGTTTGACCTACAGAGGGAATTGTCWTCGTTTAAAATCC	1	32343759	1	A	G	Stalin A
Tcm001s32368408	GTTTATTGAGTACTTTAACTTGGTATAATCGGGCAGGGTACCCRCGGGTACCCTATAATA[A/G]GGTACTCGTTGACATCCTTATTCACATTCACGATGATGTTGTTGGTCGTGACGGAGATGA	1	32368408	1	A	G	Stalin B
Tcm001s32380143	AAATTTTCATGYTTACGAAGGAAGGAGAATTGTCCAGTATAGGCCAGTATCAGAGCTGGG[T/C]AGGTCACGGTGCATATGCTTATTTGTATGGAACGAACTGTGAAATGGCCAACATCAGCAA	1	32380143	1	C	T	Stalin A
Tcm001s32386625	TTTCTGCACTGCCTCTTGTTGCTCGCCTTCTCCATCTTGCTCCATGTTCTYATGTTCAAT[T/G]TCTTTGTTGACAAATCCATCCTCCAACTCTGTATCCTTTCCAGCTGCTGCCCTATTACTA	1	32386625	1	G	T	Stalin A
Tcm001s32396924	TGAAACTTAAATTGAGGAAGCAGTCTTGTGAATTACCATATGCATGGCCAATCTTTTCAG[T/C]GGTCTTGAAACCAGCAGTGACCCCGACACAAGCCAGCATCAGTAAGTAGTTGACTTCAGG	1	32396924	1	C	T	Stalin A
Tcm001s32417470	TGACACTGTTTCATTTTGCAAAACATTATCCTCCCCCCCGGTGCAATGCTAACCTGAAGC[A/C]AGGCTCTCAGCACTTCTSCTTCTGTGAACAACTGCAAAGATGTATTTCTGGACAAGCTGT	1	32417470	1	A	C
Tcm001s32432469	TGACAAGGGCACCGTCCATGTTTTCAGCCTTAAGATTAATGCTGCATCTCCAGGCTCTGA[T/C]AGGTCACAAAGTGCATCGGACCCTGTTACATCACCCCACTCCTCTCTTTCTTTTATCAGA	1	32432469	1	C	T	Anchor
Tcm001s32435757	GAGAAGGAAGCAGATTTTGAGTTTATCTCTGTCAATCTTTTCGCAGGYGAACACAAGGAG[T/C]CTCCATTCCTCGCGAAAAACGTAAAATCCTTTACCCTGTCTTCTTTATGTTAGCTTCTCG	1	32435757	1	C	T
Tcm001s32449840	CTGCCTACTAAATCCAAATTGGAGCATTCTAGAATGATGGAAAGGTTCCTCGCCCCACCT[T/C]TATTTATATTCACGTAACAAACGCTTCTTCTGCCAAAACCCACAAACATTTCTTATCTCT	1	32449840	1	C	T
Tcm001s32457737	TACACAGAATCAAGGGCAATCAGCAAATATATTGCTTCAACGTATTCTGACAAGGGGATT[A/G]AAGCACTCATATTATCGTGGTTGAGGTGGAAGCCCACCAGTTTGATCCTGTAGCTTCAAA	1	32457737	1	A	G	Stalin A
Tcm001s32462409	TATATCTTCTGGCATCTTTTTGGAAATTCTGAAGTTTTGGATAAAAGGTCATAAGGTAAT[T/C]GTTCTTGACATTCCATTGTTGTTTGAGGCCAAGATGGATAAGTGGACAAAACCCATTGTT	1	32462409	1	C	T	Anchor, Stalin A
Tcm001s32483688	GTTGTGGGTCGAAGTAACATAGTTGGATTGCCTGTTTCATTGCTGCTGCTGAAGGCAGAT[T/G]CTACTGTTACCATTGTTCATTCACGTACGCCGGATCCGGAAAGGCTAGTTCGTGAAGCTG	1	32483688	1	G	T	Stalin A
Tcm001s32504047	CACCAGGGTTAAGGGGCAAAGTCTTCCTCCACAGTGCAGACAAGTTCCGGGTACCAGTGC[A/C]CAGCTGATGCAAGTCGCTCTGAACATGGAGGTCTTGCGAACAGAACTTTTCCTGCGAGCT	1	32504047	1	A	C	Stalin A
Tcm001s32512905	TCTTTGGTTTCTTCGGTAAGATAACAACTTTTGGTTTTCTGAAGATATCCAGTGTCGTTA[T/G]ATTCGTTTTTGGCCATAGAGCCCTTGCCCAAGAGGCCACTATTAGTTTCAAATTGTCACA	1	32512905	1	G	T	Stalin A, Stalin B
Tcm001s32550041	GTATGGCTGATGATAGATCTAGAAGCAATGATGGTGTAGGAGCCCAAAGCAGATTTACTT[C/G]ACGGACTCTGAATGAGATCTTGTCAGATAATAACATGGAGGATAGTGCATCTGATTGTCA	1	32550041	2	C	G
Tcm001s32568671	GATTGATTGAGCCCCCTTGGCTGATGAAGAAATCCATCAATGCCTCAAATGTTCCAGGCG[T/C]AACCACCCGTATCTCAAGTGGTCCCACAGTCTTTTCCCTGCTACGGCATTGCCTATATAC	1	32568671	1	C	T
Tcm001s32628264	TTTCGAACTGAGCTCCTCAGGCGAGGTGTTCTTGTAGTTCCTGTCATTTGGGGTGAAGGT[A/G]GAACACCACAAGTGGAGAAGAAGGGTTTTGGGGCTTCTCCAAAGGCAGCAGTTGCTCTTC	1	32628264	1	A	G	Stalin A
Tcm001s32638370	AATAAGGGATTCTCTCATGAAATTCATGGAATGATCACAACTTACATTCTTTCTTGAGGG[T/C]TTTTGGCAATGAACTGCTAGATGTTGAGAAATAAGATCTAATCCTCRAACACAAAAAATT	1	32638370	1	C	T
Tcm001s32669456	TGTTTGGGCTGAAGGTGGGTTCCACGCCAGACCAAGGGCTTTGTCTCTTTTCATGGCTCA[A/G]CTAGGGTTGAGCTTGGCTTGGCTTCCGATTGTGTTTTGGGTGGGAGCTAGTTGGGTCGGT	1	32669456	1	A	G
Tcm001s32688042	TTAAAGACAGTTTACAGGAAGGCATTCTCAATCCGGACAATATAGATGTCTCATTTGAAA[A/C]TTTCCCATATTACTTGAGGTAAATTGTGTGCTTACTGCACTTGTTTGGGTCTTGCACTTC	1	32688042	1	A	C
Tcm001s32698043	CCTTCGAATAGTCCTTTTATCTGATGATAGTCTCATCCATCTTCTTCCAAGGACTCACCA[T/G]CATGAGATACATATTCTATCTTCTATTGAGGGCCCGCACTGTGGACTCATRCCCATTGGG	1	32698043	1	G	T
Tcm001s32709731	CCATATTCGAGTGGGTCCAGAGACCATGACGAACCCAGCATTCCTTGTAACAAGGAACAT[T/G]GAAGACTTCATTACGTGGGTAGACACATCTAAGATACGGAGGAAGGTGCTGGAATATAAT	1	32709731	1	G	T
Tcm001s32714909	TATGGTTTTGCTGACTTTGCAGATAGGAAGCCTCCTGGTGTAGGCCGTGGCAGAGGTAGA[A/G]GTAGAGAAGATGGTCCTGGTGGAAGGCAACCAAAGGGAGTTGGCCGTGGGCTAGATGACG	1	32714909	1	A	G
Tcm001s32720552	TTGTAGACAAGATACTATAACCATACCGAGAAGTCCATTCCTCCCAAGTCGAGATCACCA[A/G]TACCTAATCAAAAATAGAAGTGAAAATTTAATAAATTTCCAGTTTAAAATGTATCAGCCT	1	32720552	1	A	G
Tcm001s32744234	CATCCATTCCTGTTGTATTCCAATGGCTGAGATTCATCTTCCTCTCTCCATGTCCTCAGA[A/G]AGCTCTTTTCTCTGCTGTKGATCTCTTGTTCTTGCTCACTCTACTTTGCTTTGCGGTTCA	1	32744234	1	A	G
Tcm001s32767892	GTGTGAGTGATTATTGTGCTCATCATGCTCACTGCTCTGTGATGATTGTGAAGAGGCCTA[A/C]GATCAAACATTAATCCATGTATGAGCCTCTAAATAAAGTATCGAACAGCAGTGGTTACAG	1	32767892	1	A	C	Stalin B
Tcm001s32785971	TATTCTTTGAGCTGCCATTGCATCCTCTGTTGAGTTTGTATTAGGAATAGCACCAAGTGT[A/G]TAGATGCTAATACCTATGAATCCATTCTGCTTTTCCTGCATATCATATATTGCTCTTATA	1	32785971	1	A	G
Tcm001s32799011	ACAATCGGACTCCGGAACGTCTACTTCCGGGTTTGGATTCGGATTCCCTTCCGTTCTGCT[C/G]GAACAGGGGTCGGTGGACGGCGTTAAGGCTTGGGAATTTGCTGGCTTGTCATAATTCTCA	1	32799011	2	C	G	Stalin A, Stalin B
Tcm001s32818080	TTTCTTCTATAACAAGGGAAAAGCTCTCAGGTTCCACAATTCCTGTTGGAGAAAAACGTC[A/G]CTCCTGTTTTATGCTCACAGCCAAGGAGATTTGCTGTTGTAGCAGTTGCCAAAATGGTTG	1	32818080	1	A	G
Tcm001s32830509	GGCTCTGTTAAGAGCGACCCGGAAATCATTCGCGGGCGACACCTTGATGCTGAACGCCTC[T/C]GCCGCCGAGGTCCGTAAGAAATTCAACGAGAATCGTCACGTGACCTCCGAGCCAGAGATC	1	32830509	1	C	T
Tcm001s32844400	CTTATAAATTGAGTTTGATTTTTGAAGTTGTAGAGCAATGGGGTCGGAGCTGATATACAG[A/G]GGCCACGAGACCCATCCTGCTTCGGATTCATATTCGCCCAAACCCGTTAAACCATGGGCC	1	32844400	1	A	G
Tcm001s32863108	TGTGGGAGTATTGAAAAGGCGAGGGATGTGTTTAGTAATTTAGGTCCTGATAAAGATGTG[A/C]TGGCTTGGAGTGCTATGATTTCTGGCCTGGCTATGCATGGCCATGGTGATGAATGCCTTA	1	32863108	1	A	C	Stalin A
Tcm001s32878463	ACACCAAGAAGAAGAGAAATGGTTGGTTATTTAGAGCTAAACTCAGCGATGATAACGACC[T/C]ATTACTCCAATCAGCCATGGATTCAGCTTCTCTCCGTTTTCACGAGACACACCGACCAGG	1	32878463	1	C	T	Stalin A
Tcm001s32903422	CTCGAAAACGGAATCTAAACTGCAAGACTAGCCTGTTGTAAAACATGATAATGAGCCTTT[A/G]TATGATCTGGAATCCCTTGGTCAAGAACTGCCGCACCCTTCTTTGTCGCCGTAACAATTT	1	32903422	1	A	G	Stalin A
Tcm001s32919893	CAAGAGCACTACCTTGTCATAATACTCACCTGGAACAACTTGTCAAACATCTTCTTAAAG[A/C]ACAAGGATCCATTGTGGTGGAAAATTTTAATGCTTCAACAACAACAGAATTTGAGATTCA	1	32919893	1	A	C	Stalin A
Tcm001s32940880	TCCCAAATAGCCGATCTGAAGGATCCCTTAACTTCTCTGAGATCGTCACAACTTTCCTGT[A/G]GTCTAAAGTATTGTAACTCCTCTCTCTAATTACTAGATTCAGGAAATTCTCTGGATGATT	1	32940880	1	A	G
Tcm001s32958531	AAGAAGACAAGAATCAGAATTTCTTGATGAAGTCATAAATGTGCTTGCTAATCTCCTCAG[A/G]TTTTTCTTGGTTGATAAAGTGGGCTACTCCTTCCATGACAACTACTTCCTGCAAGAAGGG	1	32958531	1	A	G
Tcm001s32984755	TATATTCAACCGAAACTCCATGATKCACAAACTTGGAAACGGATGCAAGCTTGCTGTCMG[A/G]TTATGGAACAATACGTGCGGTGGAGGATTGAGAAAGGTGAGTTATTCTTTTGGCATGATT	1	32984755	1	A	G	Stalin A
Tcm001s33003533	TGGATCCAGGTCCTCTGTTGTCATACTCGGCATAGWATAATGTACTCAGGGCAAAAGTTC[T/C]ATCCCATTCCTTCCAACCAGCAGGATTTATCAAACTTCCCATGTAATTCTGCATGTATAC	1	33003533	1	C	T
Tcm001s33025597	CTCATTGATCTTTAGAAGAATTGACCCCACTTACTCCAAGCTTTTGGTTAGGAGGGCTAT[C/G]AGGGTAAAATTCTTATTTTTGCTAAACAAATATGTAAATTATCCTTGCTCTGTTCAAAAT	1	33025597	2	C	G
Tcm001s33048723	TCTGCGGTGATTTAAGTATTTTAAACTCCTGTTTTGTTATGCGCAGCCATCACGGGTGAA[A/C]GTTAGTGATGTCCATTACAAGAACATCAGGGGCACCTCAAAATCACCAGTTGCAGTCTCT	1	33048723	1	A	C	Stalin A
Tcm001s33064792	TTGAGTTGCTGTTTAATGCCTAGTTCGATTCAATGAGATTACTCTGCTGTTGTAAATATG[A/G]CCTCTGCTCCTTCCTTATCCGGTGCGTTTCAGTTTTTATTTGGTTTTTTCTGTTCTCTCC	1	33064792	1	A	G	Stalin A
Tcm001s33083534	AAAGCAGCCGTCGGAAGTAACAAAGGAAGCATAAATAAGGTTGCGAAGAAGAAATTCTTA[A/G]GAGCCATGCTCATGTCCTCTCTCAAGAGAGTTGTTGAATTGAAAACTTGGTGGATTATAG	1	33083534	1	A	G
Tcm001s33128181	ATTTGTAGGCAAAGAGATACTTCCAAGGGCATTTGTTGATCTAGGTCTCGGTTTTGAATG[T/C]TTCCCTTTAACCATCGCTCCTATAATAATTGAAAGTTAAAAATCAGACACAAATTATTTT	1	33128181	1	C	T
Tcm001s33158294	AAGTGTGATATGATGTTCCCATGCCTTTGTTGGATCTATTCAGGGTTTCCAAGAAGTCCA[A/G]GAAGTAAAGTAAGATCCCTACTGAAGACTAGTGAAGGACTCGTGACTTTAGATAGTCAAG	1	33158294	1	A	G	Stalin A
Tcm001s33179734	GAGAATACCAAAGGCACGAATAATAGGTTCAGGCATCCGTTCACGCTCGCCGCCTATTTC[A/G]AAATTCTGTAACGATCTCTGAGTTTGCGCTCCCCACAATCTGTAAAAACCGTAATAATAA	1	33179734	1	A	G	Stalin A
Tcm001s33205008	TCTCGATCAATATATAGAGGTAACTAAGAATACAATAACCTGTTCTTTGAGTTCTTTAAC[A/G]TCTGCTGTGTCTTTGTTCACTCGGGCAGCACCAAGTTCAACAGTAGCCACACGCTCCGCA	1	33205008	1	A	G	Stalin A
Tcm001s33219431	GTGGGTAAGTCAATGTGGATGCAAATATTTTGGAAACTGATGAGGCAACAGCAACATCAC[A/G]TGCACTGAGTTTATCCATTGTAGTGTTATCTGCCAAGACCCCATTCAGTTAAAATATATT	1	33219431	1	A	G
Tcm001s33243235	TACAAAAAGCACAGAGACGCATTAAAGAGCGTTCGAGCKCCTCTCTCTTCCTCAGCGTCC[C/G]GTTCCGGTGGTCCGGTTATTGAAATGGTTAACGCTTCTTTCCTTCGCTCCAATCGTCCCT	1	33243235	2	C	G	Stalin A
Tcm001s33257687	TGGATTGTGTGGGGAGTGGTGGAGGTCATTGTCCTGGGTGTAAAGAGCCTTACAAGGATG[T/C]TAGTGATGGTGATGATGATGAAGATGAGGTTAGGTCTGAAGCAGAAGATCAGGCTTTGCC	1	33257687	1	C	T	Stalin A
Tcm001s33278227	TGGCGAAAATGACCAGATGTAAAAACCCTTTTCAGCTTTTCTCACTTTTCTCTTTTTTAC[A/C]GTTGACAAATAATTGCAGAGCTAAGCTTCCCTGCCTCCCTAGGCACCAGCTGACCTTGSC	1	33278227	1	A	C	Stalin B
Tcm001s33287658	YAGTTGATAGGGAAATTACTTTATCTGACCTTTACAAGACCARATATTTCATTTGCTGTT[T/C]AGACATTATCTTAGTTCATGGATGCACCAACTGAAGATCACTTAGCTGCAGCTCATAAGG	1	33287658	1	C	T
Tcm001s33305772	TCTGTCCGAGTTTGGAACAAACATCAGCTAGGATAGCGAAGCACACACCAATAAAACGCA[A/C]AAGCCATAACAAAATCAACAGTGCCCAGTCCTGGAATTTTTTCTTTGGAAAGTGGCCTCT	1	33305772	1	A	C
Tcm001s33317992	TGTGTAATTGTAGTTGGACCGATTATCTTGGAAACCATCACCCTTATCAGGTCCAGTAAC[T/C]ATGGCTCCAACAATTGCATTTGGGTTTGGCTTTTTACTGTCCCTSCATTCTAATCCTTCT	1	33317992	1	C	T	Stalin A
Tcm001s33336136	CAGCATCTCTAACTGATGTTGGCGATGGGCCAAAAGGACAGTGCATGGCCTATGACCTAT[C/G]AAACAAAGCATTTGGATTCCCTGTACGTGGGGAAAAACACCATGTCCGGATCCACCTAGC	1	33336136	2	C	G
Tcm001s33349309	GCAAAATACAAGGTTTACACTGTGGAAGGAAAAGTAAAGGCTTCTTTGAGGAAAGGTCTC[T/C]GCTGGATCAAGAACAAGTGCTCGCAGATCGTCCATGGATACTAAAGGGGGGCAAAATTTT	1	33349309	1	C	T
Tcm001s33367686	GTAGCCGTTGGGGAACCGACCGGGGAGATGGTGGGAATCCAGAGCACGCGTGGGTCTGTG[T/G]TTTCAAGGGCGGACGAAGTAGAGTAAGAAGAGGAAGAAGAAGAAGCTGCAGCAGGAGCAG	1	33367686	1	G	T
Tcm001s33391001	CCTTAAATTCAATGTCACAACAATCAAGTCCATTAGGAACTGACCTCTTGGAAGCCTTTG[A/G]GACCTTGMCMAAAGCTGAAATTGCCTCCTTCAACTGGAGAAGGTTGATTATAGATGGTWC	1	33391001	1	A	G
Tcm001s33406644	TATTTGTTCTACCGCCTTTCCGCTTAGCAATACCGGCCTTGGTCATGTCCAAGATCACGG[C/G]TAAGCTTTGACAGGACGGCCTTCTAAAGCTATGGATTTTTCTACTCAAATGAGAGTTCCA	1	33406644	2	C	G	Stalin A
Tcm001s33435899	TGTGGCCCAGAGGTGGAGCTGGAAATGACAAGAGGTACAACGGGATGGCTGTTGACGACG[T/C]CGTTTTGGTGGAGAATAAGAGCAATGAAGAGGCAAGAAAAGTGTACGAGGAGAACGTGAA	1	33435899	1	C	T	Anchor, Stalin A, Stalin B
Tcm001s33456660	AAGTAGCAAAGCAGACATCTTGGCTCTGTCTTTAACCGAGTCGAGATCACGCTCATCAGC[A/G]AATTCGCATCTATCAATAAAGTTGGTAGCTTTGTCCGGCTTGTGCCTTAAACATAGCAGC	1	33456660	1	A	G	Stalin A, Stalin B
Tcm001s33468686	CGAATGGGTACACTAATGGACCTTTGTAGAACCTGTAAGTTCTTCCAGGGTAATTTTTAA[T/G]CGGCCTTGAACGCATGGCCATGTCTGTCATTGGCAAATTCGAGACATATTCTTGTGGGTA	1	33468686	1	G	T	Stalin A, Stalin B
Tcm001s33486702	TTTCGTTACCTTAGCATAGTAATCCTTCCAGACTCTGCGAGCAATCTGATGACCACCCAA[A/G]TCAAATGCTTTGAACTTAATTTTCCCAATRCTAAGCTCTTCAGAAGTAGGATATTGGGTT	1	33486702	1	A	G
Tcm001s33499994	TGTGTTTGTTGATGATTTATCATCRAATTATTCAATTTCACACTGTAGAATTTGCCATGA[A/C]GAAGAATTTGAAAGCTTTAAGAGCTTGGAAGCTCCTTGCGCTTGTTCTGGCACTGTTAAG	1	33499994	1	A	C	Stalin A, Stalin B
Tcm001s33519312	CCAGACGAATTGAAGATAATGTAGATTTGAACACCCAAAACTTATATTCTGGATTGCTAT[A/C]TGAAATTGAGAGCATAGCAAATTTGGTGCACCCACTGAATTCATCTGCTACGAAGTTAGC	1	33519312	1	A	C	Stalin A, Stalin B
Tcm001s33540217	TCCATACATATTTTTGGAGCAATACAGAGCTAGTGCTAATTTATCTTTGCTTTCTTCGAC[T/C]TGACATTAGGCTTCTTGGGTACTTCTTCCTCGTCTTCAGAAGAGCTCACAACCAATTCAT	1	33540217	1	C	T	Stalin A, Stalin B
Tcm001s33563022	CTGCAGTTAAACCAACTCCACTGCTTCCTCTGCCAGTGGTATAGACTCCCCTGGGTGCTA[T/C]ATTTATAATGTGCTTAAGAAGCTGACTTTTGGCAACACCAGGATCACCCATCAAACAAAT	1	33563022	1	C	T
Tcm001s33583399	ATTGGGGATAATGTGGGGCGCTTTGTTGCCGAAAAGTTGGTCGGGGGTGAGACGAATTAT[A/G]TTGCAGCCAAAGACGCTTGGGGACGGAACAAGGTCAGATTGGCGTTTGTGTCGGGGAGTT	1	33583399	1	A	G	Stalin A, Stalin B
Tcm001s33609355	AATTCGGGCACCTCTGTAACATCTTTGGCTCCATCTCGTAAGTTATCCACAGTTTCATCA[C/T]TGGATACAGTARCAGGACAGGCAAACGTTTCTAATGCGTATTCACCAGATTCATTTTGGG	1	33609355	1	C	T
Tcm001s33621078	GGTGACTCATTTACAAATGCGATTTTCCCTGTCAATCCATGGACAAGAGTGGCGATGCTA[A/G]CAGCAGATACWAGAACATAAAGAACAGCYGGATTGGTGTAGAAATAGAAAGACAAGAGAA	1	33621078	1	A	G
Tcm001s33636820	GTTGTATTGGTTGAGAAAAGGAAGGTGACCTTATCTCCCAGTTTAGGGCTAAGGCGGCGC[C/T]GGGGGCTTCTGGAACGATAAGGGTAGTGTAGCTCTCAAGAGAAGTGAAGCGGAGCAAGAA	1	33636820	1	C	T	Anchor, Stalin B
Tcm001s33648268	TACCAGGACTGATCTGTGTAGGGGCAATATTTGGCAAGTCCGCACCAGGAGGCACTGATG[T/C]ACTCCTCTTCATCAATGGTTTTGACAAACGTGAACTGGTCGGAGGGTGACTGGAAGTTAT	1	33648268	1	C	T
Tcm001s33665922	GGACAAGACGCTCCGAAACGGTGCGCTCTGGCATTCCCTCTTTGGGCTTCTCCATAAGGT[A/G]GTCATAGCAGGAAAGTCGGCAGCAATATTAAGGTCATACACGATTCTGAAGGCAATAGGT	1	33665922	1	A	G	Stalin A
Tcm001s33682013	CATATATATTTATATTCTGATGATGTCATTGAGGTAGATTGTCCCCAAGGTGCTGGTAAT[A/G]CCCCTGGACAAAGAAAAGCTCTTTGTGATGCTGTATCAGATGCTGATGGGRTGTTCTCAT	1	33682013	1	A	G	Stalin A
Tcm001s33694944	GGGTTATGGAAATACTGTTTATGCCTTTTCTGCTTTGATTAGTGCCTTTGGGAGAAGTGG[C/G]TATAGTGATGAGGCAATAAAGGTTTTCGATTCCATGAAAAACAATGGGTTGAAGCCAAAT	1	33694944	2	C	G	Stalin A, Stalin B
Tcm001s33713025	GATTTATATATAATTACTCTTGAATAAGCCCCATAAGCTCTTCCCAGGTAAGTTTTACCA[T/G]ATCCTGTAAACACACAATATTTAAATACGAAGCCGCTAGGATCATCTGATGAATTCCTTC	1	33713025	1	G	T	Stalin A, Stalin B
Tcm001s33734259	GATTTGCCAAAACAAGAGGCTTACGGTCCAATGAAAATGATCCCAAATCTCGCAACTTGA[A/T]AACGTGATTGGAGAAGGTATGAAAACATAACAATTTTTGGCCCAAAAAGCCAAACTCGCG	1	33734259	2	A	T
Tcm001s33753217	TAGGGTTGTCCATCCACTCTTGGAGCAAATCGCAAGTCTCAAGATTTCTTTGAAAGGGTA[T/C]CTGCTAGAGAACCACATGTAAGAGCACTTTTCACGGAGAAAGTTATACAGAGGATTGAAA	1	33753217	1	C	T
Tcm001s33775593	ATCATAGAACACTGCTGGATCCCGTCTACCTTTCTTTTGCATTACAGAAAGACCTCACTG[T/C]TGTTACTTACAGCTTAAGCAGGATATCAGAGCTGTTAGCTCCAATCAAAACCGTTCGATT	1	33775593	1	C	T	Stalin B
Tcm001s33791978	GACTAAGTTACTCTTTGCAGGGAAGACTGCCTTACTATTTGTAGAGAAAGTCAAAAATTC[T/G]CCTCCGCAATGGACTCAATTCTTCTAGTGCCTTTTTAATACCTAAAAACAGATAAGCTTT	1	33791978	1	G	T
Tcm001s33835576	TGCTTGTAAGCTTTTCCCAACCAAGCTAATGAATTTTCCTCTCTTCATCTTATTTCTCCT[A/G]CCAAAACCCTRCCATTTCAAAATTCACTTGATCATAAATCTTCTTCGATATCTTGCAACA	1	33835576	1	A	G
Tcm001s33840112	AGCAAATCATAATATCGACTCCAAAGCATTACGCCTCCATACTTTGCTGAGTTTTCTATC[A/G]CCGGCAGGACCTGAGAATTTAGAATGTCCGCTGGAATATACCCTCCAGAATAAGCCGCAA	1	33840112	1	A	G
Tcm001s33866435	GGAGTACCTTCTTTACATGATGTTTCATTAAGCATATCTTTCAACTGATCGCCTGAGACT[A/G]ATGATCGTGTCTCCACTGTGTTTCCTTCGGTTGACTTTTTMGAAGGGCGTGAGCGCAAAG	1	33866435	1	A	G	Stalin A, Stalin B
Tcm001s33892903	GCAAGAAAACCAGGGCAGTAGGGATTCCCGAGGTTGATCTTTCACTTGATAGGTCGAAAG[T/C]GTCGGAGCTGATTGTCCAAGCTTGTGAAGAGTATGGATTCTTTAAGGTTATCAACCATGG	1	33892903	1	C	T
Tcm001s33918089	CAACTTATACCACGCCAAATGCTGACTGTATTGTAGATGAGACACGAGAAGCAATGGTCT[T/G]AGAGGCAAACGCTTGAATCTTCTTCCTGGCATCTGAATTTAGAAAAAGCACTTTGTCAGA	1	33918089	1	G	T	Stalin A
Tcm001s33941185	CAGCTTCCTGGAGGTGAGGAGAACCTTAAAGAAACAGTAGAWATAGACTCACTTAATGTT[A/C]ATCATGCAAAAACTAACTAGTGTGGCAACTGTGGTGGTAGTATCATGTGAAAACTTATTT	1	33941185	1	A	C
Tcm001s33955223	ACAYGATTGACATTGGACAGAATGATTTGTTAATGGCATTGTATGCATCAAACTTGACAT[A/G]CGAACCAGTCGCAGAACAAATCCCTTCTTTTCTCGCAGAAATCAAATTAGCCATTCAAGT	1	33955223	1	A	G	Stalin B
Tcm001s33968861	GAATGATGGGGTCCAAGTTGATTTGTTTTCTTTCTCTTTTCCTTTTTCCTTCCCCTTTCT[A/G]TCCTGCGAGCCAATCAACATCCGGCTATGTGCATCTCGAAGATTTCTAACCAAAGTGRAG	1	33968861	1	A	G	Stalin A, Stalin B
Tcm001s33989654	TATCCAGGATGGATCGAGGRATGCCCGCCATTAAGCAGGACACTGGTGGGATCGTTAGCG[A/T]TTCTAAGTCACCATAAGCATTCCAACAAAAAGGGTCCAAAACGATATCTCCTTGAGCAGG	1	33989654	2	A	T	Stalin B
Tcm001s34011385	GCCACTCGCTGAATGTAAATACAATTTTTAAATAATTCTCTTGTTCAATAGGGGATATTG[G/T]ACTGTTTCTGGCTGCTTCAGGTAGAGCTAAAAAAAGCAGCTAGCAGTTTTGCAGGGGTTG	1	34011385	1	G	T	Anchor, Stalin A, Stalin B
Tcm001s34032292	ATCAGCGGGCAAAACTTGGCAGTTGATGGAGGTTTTACAGTGGTTAATCACAGTTTTTCA[A/G]CACTTACAAATTAATGGTTGTCATAGTTTCGAAGCCAATATTTGAAATAGATTGGCATTT	1	34032292	1	A	G
Tcm001s34048958	TTCCTCGGGTACCACAGGTTCAGAGGTGAGTCGACTCAGGGTGAGTCCACGGTTCCACAT[A/C]TCGAGCCAGTCATGTCTCCGTTAAAAAATCTACGTATGCTGCGACTCAACGGATCATTCC	1	34048958	1	A	C
Tcm001s34066843	CTGTATGCAACATGTGGCACATCGTCAGAATTAAATGACCTTGAAAGCAGCTCAAAGAAC[T/C]GTTCTCAAGCTATGCATAATGCTCTTCAGTTGGAAACAAGCAGAATTGATTCCTCGCCTG	1	34066843	1	C	T	Stalin B
Tcm001s34077577	GCAATTCACTCCATTTTGTGTGCAGCTGTAATCAATATTGCTGCTCAGCCTAAAATTTTC[T/C]GTGGATGGCTTGGCAATGCACCATGTATTTCCGCCATCAATTGCCTGAACACTTGACCCT	1	34077577	1	C	T	Stalin A, Stalin B
Tcm001s34103818	ATAACTTGGGGCGCTTGATGTTCACTACCGTATCTTCTTTCTTATATGGAGCGCTTCTTT[A/G]GCASAAAGGGCAGAAAATGTAAGCTGCTTTCTTGAATTTTTTTTCCCTTTAGTAAAATTT	1	34103818	1	A	G	Stalin A
Tcm001s34109926	AATGTGAAGTAGTTCATGGAAAGCCCCTCCCTACACTTTGGAACACCATTAAAAGCATAT[T/G]TTCTGTAAGTTTGTAACATGATTCAGAATGCCAAATAAGCTTGCAGACACTTCTATGTGG	1	34109926	1	G	T	Stalin A, Stalin B
Tcm001s34136626	GATCACAAGCTTTTAAATGACGGCAAAGAAGATAACGATGGCAGGAAGGTGATCGATGTT[A/G]CGGAGCTTGGAGCTTTAGAACGCCGCGTTTTTATCGAGAAACTGATCACCAAAATCGAGG	1	34136626	1	A	G	Stalin A
Tcm001s34152142	GAATCTGAATTCCCACTGGTCTGAGGTGGACTTGACTGATGAGAGTCCTGTTGGATCCAC[A/G]AAGGGCAATCAAGAGAGCTAGTCCCTGTATTCACAGCTGCAGGTGACCTCTCTATGTCAT	1	34152142	1	A	G	Stalin A
Tcm001s34167109	TTTGTTTCAGCAGATAATTCCATGTTGCTGTATGAGCTTGGACTAGTTTCAACATGTATA[A/T]ACCATCTGCAGTATCTCCACCCATATCATCAGACTCTTGTGTAATCTTTTCGAAGATGTA	1	34167109	2	A	T	Stalin A
Tcm001s34186496	ATCAAAGGAAAAGGTTTTTTCATAGGTGACGTATGGATAACTTTCCAAAAGTTTTGTGTG[A/G]GTGGAGCTGGGAGGAGAACAAGTTGTTTGAGCTGGCTCTAGCATTGGTTGATGAGCAACA	1	34186496	1	A	G	Stalin A, Stalin B
Tcm001s34212796	GCTACCGACTAGAGCAYGTGAATATAGACATTTCCATGGATGMAATCAGTSRGCTAAAGC[A/G]AGAATTCCATGAATCGACAGGGCAAGGTTGCTCTGCCTTCGAAATTGTAGCTGCCAATTT	1	34212796	1	A	G	Stalin A
Tcm001s34238643	TTATTGGCATATCCAACAGAAACATACCTCTTCTCTATCGCTGGATGTAAATTAATCCGG[T/C]GAGTAAGATCAATGTGTTTTGAAAAAGTGGTTCACATGGAGATTGGTTGGTTTGATGAAC	1	34238643	1	C	T
Tcm001s34251988	AATAGCATCCCTAAATTTCTCATAATCCTGCAACGTATTATAAACCTGATGAGAAATTCT[A/C]GCATATCCTGTAATAAACCCATCCTTATCCCTAACTCCCTCCTCCCCATCCTTCACAGCC	1	34251988	1	A	C
Tcm001s34270835	TTTAATGTCTTTCTCAGGATGAGTCTGATGTAGTTTTCAGAGCAACTAATGGAAAATGGC[A/G]GGCCGTTGTTGTAGAAATTTCTAGAATGAATAAGACAGGTTGTCCAGTACTTGTTGGCAC	1	34270835	1	A	G	Stalin A
Tcm001s34292687	ATACTGACAATTCCTGCGTCTTGTCGTCAGATGCCGAAGGTGCATTGACATCCAAGGCAG[T/C]CGATGGTCGTGGGTCCATGAATTGTTGGACTGACTCTGTGAGACTTGACATGCCATTAAC	1	34292687	1	C	T	Stalin A
Tcm001s34306710	GGTTCTGGATGACCGAGCAGAAGCCAAAACCCTCTTGCCACGATGTCATGGTTGGTAAAT[A/T]TGTCCCCACGGAAGCCGACTTGGCAGCTAACCGGACGGCTGGATATGGGTTGGTGACAAA	1	34306710	2	A	T	Stalin A, Stalin B
Tcm001s34327074	AACAACTTATAGGAGTGAAACTTCAGTGCCTGCAGAGAAGACTTCTTTACTTGGTAATAA[T/G]ATTGAAAGCTTTCCTGGCTCCTTCAATGAGAAAAGTAGAGAAAACTTTGAAAAGGTTCAA	1	34327074	1	G	T
Tcm001s34352267	ACTGCCCGGAAGATGTCTCCGAGGAAAGCTGATCAGGGGAAAATATGGTCTCAATCTCTT[T/C]ATCGTCTACAATCTTCTTGGGCTCATTTTTATCGGCAGGGAAGGAACCCTTACGTTTCCT	1	34352267	1	C	T
Tcm001s34383330	TAGTTCCATGTACACCAACGAGGATGATGATGATGATGATGATCATATGGGGATGTACAT[A/G]TCGAGATTGTCAATTGAGAGCTTTGATGCGGATGTTGATGAAGAGTTCTCTGATGAAAAA	1	34383330	1	A	G	Stalin A
Tcm001s34397899	GGAATTAGATTTGTATAATCTAATAGAAGTTTCACGTTCTGAATGTCACTTTCAATGCTA[T/C]CTGCCACACCAGGGTACTGAATTTTCATGGCTACATCCATACCATCCTTTGTGACAGCTT	1	34397899	1	C	T	Stalin A, Stalin B
Tcm001s34410949	GGGAGAAAATCGAAGTAGGAAAAACTTTCCCAGCAAAACTGACCTGGAAAGTTAGGCGAG[T/G]GATATGGACCATCTGCAATGAGAAGCCGCAGGCCATTTTACTGTGGTTGAATGGGGAAAA	1	34410949	1	G	T	Stalin A
Tcm001s34428200	GTTCCAACTCTGACGCCACCTCATCCGACACGAATGARGGTGATGACGATGATGATGTTT[A/G]TTTTGACGATGATGATGGTTTTGTTTTGTCAGATGAGAAGACACAGACGTTGTCTGAAGA	1	34428200	1	A	G	Stalin B
Tcm001s34443348	TTCAACAGCCAACTGCCCGGAACTCAATCTATCGCCGCCACATTGTTTACCTCGACACCC[T/C]CGGTGCCAGACAATGTCTTGACCAAGGCCTTCCAAATTGGCACCAAGGAAGTCAACAAAA	1	34443348	1	C	T	Stalin A, Stalin B
Tcm001s34461068	CATGGTTAAATTATTTTTCAGGGACTGGACTTTGTTGTAGCTGAAGCTAAGAAGTATGGG[A/C]TTCACTTGATTCTGAGTTTGGTGAATAACTTCAAAGATTTCGGAGGAAAAGATAAGTATG	1	34461068	1	A	C	Stalin A, Stalin B
Tcm001s34473379	TTGGACCTCCRGTCTCTGATGCAACCAGTTCTTAAATGTCATCATGCATTCTCCTTGTCC[A/G]CAAAACCCATCAAATGCTTCACTTCCAAGATATGCAGCAAAAGCAATTAAACGGAAATAC	1	34473379	1	A	G
Tcm001s34494328	AAGCACTATGATTGCAAGTTGCAACTCCAAGGACCGACACCTAAATGGTGGTAGTAGGTT[A/C]TCTCRAGATTGAAGCATCCTAGAGMGTGTCCMCACTGCAAAGGCAAACCAGCTAACACTT	1	34494328	1	A	C
Tcm001s34517286	GATCACTTCCCGCTAACAATACTACACATTCAGCTCTTCCCTTATCTCTTCCCCAAATGG[T/C]MACCGGCTTTGCAATTAGTCGATGCTCTGCCTYAGCCTATCAACGCGCCGTAGTCTATCT	1	34517286	1	C	T
Tcm001s34535296	GTTGACCTGGGTTTGGAGTATTAGGCTGACCCATAACTATTTCAGGCGTGAAAAATGGCA[T/G]TGGGGTGCCAGAGAAGACTGGAGGTTTACTGATATGAGYCAACAGTATGGCAAGCATTGG	1	34535296	1	G	T	Stalin A, Stalin B
Tcm001s34557595	AAGAGTGAGATACTTCCTTCCTCCGTCAAAAACAAGGAGAAGAGGTCGGCTGTACACGCM[C/A]AACTCAAGCACCAAAAGAAGGTCGAGAAACGCAAGAAGCTTAAAGCTCGTGACGCGGCCG	1	34557595	1	A	C	Anchor
Tcm001s34574386	AGCCAAGATCCCACAAGTCAGTGGTGCAGGGGCATCCTCGAAGGGTCCAATTGCAGGGTA[A/G]ATCTTCAGGGAAAGCAGTATCCAGAGACAAGGTAGGTTAATTAAACACTGCAGCGAAGGA	1	34574386	1	A	G	Stalin A, Stalin B
Tcm001s34588380	CTCAGCCATGTTCGACCCTGATGTGATGCTAGCCACATTGGAAGAACCTGATGGCAGGGA[A/T]GAGGCTGACAACAACTTGTCTCCTTCACCACAACCAATGATGCGTGAGGAGCAKGTGCCW	1	34588380	2	A	T
Tcm001s34607145	GCACATGGGTTGAGGAGGCAGCGAGTAGAGTCTACCCCACCGGACAGACTGAGGAAAGTT[A/C]AACTGATTTTGGAGCTGAAAATGCGCAAGCGATGTTGGATCAGGTGCATTAGGCCTGCGC	1	34607145	1	A	C	Stalin A
Tcm001s34623008	ATTATGTGAACAAAAGCGTGATCCACATGCACTTTGGAAAAGTGGGTCATTTTGGTGGGT[C/G]TTCGGCTATGTATGGCCTAAGAGGTAGATACACTTTTTCATGTGGCTTTGGTTTCACATT	1	34623008	2	C	G
Tcm001s34646142	CCTGACAAGAGCACCTGACTCCTGCTTCAACTGTCGTGGCATTGACAACATCTGCATTGC[T/C]AGCACAAACTCCTCCAGATGTATTTCTAGGAATTGCCCACTCCAGCTTAACCCCGCGCTC	1	34646142	1	C	T
Tcm001s34668021	TTGCATGTCTCCAAGGAATTCTTTCATTTACCGGAGAGTGAGCGATTGAAGAATTACTCC[A/G]ATGATCCTATGAAGACGACAAGACTTTCTACGAGTTTCAATGTGAAAACTGARAATGTAT	1	34668021	1	A	G
Tcm001s34678749	TTCCAAAAGATGGAAAGGTTATTGTTATAGAGCAAATTCTTCCAACTGTGGCTGACCTGG[A/C]CAGTGTATACAAAGGGAAACTATTGAATGATGTGCTTACTATGACTCTAAATCCTGGAGG	1	34678749	1	A	C
Tcm001s34700703	AGAARCTCTCCAAGCTCTTTCAAGAACATGGTTCAAGTTATCATCAGGATCACCAAGGTT[A/G]CGCGGAAGCAGATAACGAGGAACGCCCCTCACCTGCTCTTGTACCGGTACCCTTCATGAG	1	34700703	1	A	G	Stalin A, Stalin B
Tcm001s34716789	AGGTAAGAACCTTTCCCACCGAACAACCGCCGAAGATCCATCTTTTTCCTCGTTCTTATT[T/C]YTTTTCTTCCTCTCCCCCGCCGTCCCTACCTCCATTTCCACTTCCATACCAACTTCACCC	1	34716789	1	C	T	Stalin A
Tcm001s34741393	GGGAAAACCGGMTCCACAATCTATGCCCAATTGCTGGRAAGGATTATGAAGACAACCAAC[T/G]TAGGACTTAGGTTCAGCTTGTTATTTCAGGTCGGAACCTTCGCCTACCTCCCGATTGAGT	1	34741393	1	G	T	Stalin A
Tcm001s34758018	CCTTCAGCTCCTCGAGTTGCCTTTTAGTCATGCGCACCTTGATCCTAATAGGACTCGACG[A/G]TGCATCAAAGCTCCTCCTTCTCTCGTCCTCTTCTSCGCTCTTCATCGTCCCAATATCGTT	1	34758018	1	A	G
Tcm001s34786970	GTTCAATCACCAACCAGTTGAGTGGAGATCCCAACTCGGTTTATCACAATGACTCAGGGC[T/C]CACCAACTGGGCAGCACTTGACCGGCTTGTAGCCTCTCAGCTCAATGGCCAAACAGAGAC	1	34786970	1	C	T
Tcm001s34808422	GATGACGCAGATTTGGGAGATGAAGCAATCACCTTYGGCAAACAGCACGAGTTTGCAGAC[A/G]TAAGTTGGTACCCTAGTCAACGCAAGGCTGTCTACAGAATCGACGATCGGGTCTCCTCTA	1	34808422	1	A	G	Stalin A
Tcm001s34817892	TTTCCAGCTCATCCAATTTAAGACTCCACTCACCCTTTATTTCCAAGGGCCTGACGTTAC[T/C]GTAATCAATGCCATCCTTATCTCTACGGCTGGCTTCTGATGACGCTAAWCCCTTCTTCTT	1	34817892	1	C	T
Tcm001s34838171	TTTGGTGCTATGGGTTCTGATAAAGAAGAGAGCTTTGAGACCAAGGAAGGTTTTGTTTTT[A/C]GGTTTGGTGCTATGGGTTCTGATAAAGAAGAGAGCTTTGAGACCAAGGCCAAAGAACCAA	1	34838171	1	A	C
Tcm001s34852319	GTGTTGGAAAATCTATGCCATGAAGTGCTGGTATGTTGTCTAAATCATCTTCTGAGAACA[A/T]TGGGAAGAACCACAAAGTTTTCTTCGTGCCAAATACCTTGAGCAAAGAAAATGACTCATG	1	34852319	2	A	T	Stalin A
Tcm001s34875178	TCCGAGGATCCTAGTTCAAGAACCCCACAAGAAGTTGGGATACAAACCAGTGTTTCAATG[C/G]CATGCATTTGAGCTTCTCTAGCTCTTTCACAATTGTAAAATTGCAACTCATGAGCACCAG	1	34875178	2	C	G
Tcm001s34888809	GTGTCAGTTATGTCAGTAGGAGAATCTGAGCATGATGGCAGCAACCTGTCCTTAGCAGCT[A/G]ACTCCTCCCTTTCACAAAGTGTCTTTAAGATCAGTGTTTTGAGGAAGTTCATTACTTGCA	1	34888809	1	A	G	Stalin A
Tcm001s34913904	CTCCTCTACATGACAAGGGATTGTGATCGTACCCTTCTGATCGAACCCATACTCTTCCTC[A/C]GCTTCCTTCAACAGCTGCATGAACAACGGGTGGTTAAAGTATATGACGGGCACCACGAAT	1	34913904	1	A	C	Anchor, Stalin A
Tcm001s34930888	GATGGGGAAGAATATACTCAGGAGATGCCAGAGCCCTTTGCCAGCATGAATGAAGTTACA[A/G]CTACCAAAAAGAAGAAGAACAAGAACAAGAGGAGGTTCAGCGATGAGCAAATCAAATCGT	1	34930888	1	A	G	Stalin A, Stalin B
Tcm001s34942015	CATTTTGGAGTTTCAACGAGCTCAACCCCACGGTGTCTTCCTCCTTTTGAGGAAACAAAG[A/G]GAAAGAAAAGAGTGATGAACGACCTCTCCAATGCAGCTGTAAGAGAGCAGCAAAGTAGCT	1	34942015	1	A	G
Tcm001s34958828	CAACGGATGCACATGAGACCCATGCACCCATGCCCTCTTCCCATACACTGCTTTTAGGCG[T/C]AAAAATGTGAAAATAAACGACACCCAGCAGCCAGCATGGCTTAAATATGCCATATCTGAA	1	34958828	1	C	T
Tcm001s34972762	AGAACACAAGAGCGCATTAATTTCTAGCAGATTAGGTCATCATCACTCAAAGCTCAAGCT[A/G]TAGCAGCATCTGCAATAACAATGGTGAAAAGTATCTGTCAGCAAATTCGTCTTCCAAACC	1	34972762	1	A	G
Tcm001s34995520	TTTCCCTGTTTCTTTTCCGGGTTGTTTTGATCAAGACCGGGCTGATTTATATTGTTAAGA[A/G]AAAGTGGTGTTTCATCCAAGATTGCTTCCATGTCTACCAATTCTTCAAAGTCTCAGAATT	1	34995520	1	A	G	Stalin A
Tcm001s35010445	GCTTCAGAGATCCTTTCTCAGACTGTAGAGGCCATTCTTGAGACTGTGGTTGCTGCAAAT[A/G]ATGTCCTTTTTAAGAAGGATWGTTTCAAGGAACTTGCAACTTACTTAGAGAGAATTGTCC	1	35010445	1	A	G	Stalin A
Tcm001s35029575	TCTTTCTTGTCAGGGTGAACGTGGTCGGCATCGCGATGGTTCTAGGTCTACAACAAATCA[T/G]AGGCCCACTAAAACCTTGTTTGTTATCAACTTCGATCCAATTCGTACAAGGGAACGAGAT	1	35029575	1	G	T
Tcm001s35040735	ACAACGTAACATAACAATAAGAAGAAAATGATTCATGTTCTTAATCACTGATCAGCCAAC[T/G]TTTTCTTTGCCATCCATCTCTTTTTGGTAGCCTCTAATGCCTCGTCCCTCATCCTTGAAA	1	35040735	1	G	T
Tcm001s35057991	GAAAGTGCCAGCCCTACTCTGGCACAATGGATGACCTTTCTAGGCTCCGCAACTCCTAAA[T/G]TCCATACCTTCTCCAAGAAACCCCAAACTTTCATAACTAGTCCTCCCATAACACATTTTA	1	35057991	1	G	T	Stalin B
Tcm001s35071729	AAGGGAAGAAAAGCCTTCCTCCATTCTCTTGAACACCATGGATACCAGCCCTGTTTCCGA[C/G]TGTATCAATTGAAAAGCTAAGGGTTGGCTTGTAGTCTTGCATAGAGAACCCAGTTGAGTA	1	35071729	2	C	G
Tcm001s35086841	ATAGATGGGAAAGTGCGCATCTGGGCAATTCCTGGTTGCCATGTTGTTGATTGGACTGAC[T/G]TGACAGATATTGTCACAGCTGTGTGTTATCGTCCTGATGGAAAGGTTCGCTGGAGCTTTT	1	35086841	1	G	T	Stalin A
Tcm001s35110804	TTCTTGGGAGCAGTTTCGAWTCAGTGGAAGAATTGATGTTRTTGATGGATCCAATCCTGA[T/G]GCTCTGAAACTTCAGGTTGGATAAGAATCAACCCAATTTTGAGTGCATTATATGAACTGA	1	35110804	1	G	T
Tcm001s35127385	GTAGCTAAGAGAGAGAGAGGGGACGAGCGACGGAGAGAAAGAGGGGATGAACGGYGGAGA[A/G]AAAGAGGGGAAGATTGACTGAGAGAAGAGGGAAAGGAGGATGAAAGAGAAAAAAATTATT	1	35127385	1	A	G
Tcm001s35150321	CCCCGAGTTACATTGTGGAAGAGACATGAGCTTCAGGACTTTGAAGTTGAACATCTTCAT[A/G]GAAATGGACTTTCAACATTAAAACAGCAATTAGTTCTTAAAAAGGTTGTTATCATGAGAA	1	35150321	1	A	G	Stalin A
Tcm001s35174868	TAACATATTGATGTGCTCCATTTTTGCAGGTGGTCGCAGGTGTGACTGGTAAAAAGCAGG[T/G]TTGATGTCATTAATGGATTGAAAAGTAGGAAAACTTCAAATGTAGCTTGTAATCAGTGAC	1	35174868	1	G	T	Stalin A
Tcm001s35181667	TGGAATTATTGGGGTTGACACCCCTCAATAAATTGTTTGGTTCACGGGGACGGTCTTTTT[T/G]TAGGTCCATTTTGTTTTTGCTACAGGGGTTTTGTGAGACTCCGTGGAAAGGAGGATTAAG	1	35181667	1	G	T	Stalin A
Tcm001s35202949	TTCTTTTCCATGTAAAGACTAATATTTTCACAGACTGCAGCCCTAAGTTCATCGACCAAT[A/G]CTAGCTCATTTGCACTGCTGTCAAGTGAAGGGTAACTCACTGTCAAATACTTTTTAAACT	1	35202949	1	A	G
Tcm001s35215511	TTCACAACACAACCATACACATCAGAGACATGCCAAGAACTGTTGTTGCTGCTGAGCCTC[T/G]MCTTCCAGCCACGACCCATCGCCGGTGAATGTCCACCCGCGTGAGTTCCATTGGCACCCG	1	35215511	1	G	T
Tcm001s35234557	GCTCCTGATATTGATGTCCAAGCTGCTCACAATGAGGTTGTTGTAAGAGTAAGCTGTCCT[T/G]TAGATTCACATCCTGCATCAAGAGTAATACAAGCATTTAAAGAGGCACAGGTCAATGTTG	1	35234557	1	G	T	Stalin A
Tcm001s35254339	ATATGGGTATCTTGTTCCGGGGAGAGTGCGGTAGGAGAGAATGTTGTCCATTAATGAAAA[C/G]TGGACCTACAACTCATGCCTGTGACCCATATGGAATCAGCAATCATAGTCATATATGTCG	1	35254339	2	C	G	Stalin A
Tcm001s35272514	ACCATCATTTTCACGCTGTTTACCGTTATCCGGTACTAAATTCTTTCATGTTTCTGCTCA[T/G]TTTGGTCGGCCAACGAGCCGCCGCAACTCGCTGAGGGAAAAGCTCCTTCTTGATCATCAA	1	35272514	1	G	T
Tcm001s35283920	TTACCATGCGAGCAAAATGGAATAATGAGATTGAACTTACCTCCTCATGCTCAATGCAAC[T/C]AGTGTGTCTCAAATCATACAAYTTAAAAGCATCTGCCACAAGCAACAACAAACATAAAAT	1	35283920	1	C	T	Stalin A
Tcm001s35300444	ATTTTCATTTTCAATACACTAATACTAATATATATAGAGATGTCAGGTCGAGGACGAGGA[T/G]AATAAGGGAGAAATGAAATGGGTTCGAACAGAAGTGGATTTGGAAAGGCATGTTGTTGTT	1	35300444	1	G	T	Stalin A
Tcm001s35314500	CTCCCACAGTGTCAATATCCACAGGCAGCATTGGAGCTGRACTTGGGTTTGCATCATCAC[T/C]TTGCATTTTAGGCTCCAATATCTGATCAGCAATTGGCTCAACAATTGGTGATGGTATAGA	1	35314500	1	C	T
Tcm001s35337457	AAACGGACGTCGAAACTTGAAATGCCGAGTATGAAACGCTGCAAGATGGAAGAAGCGAGC[T/G]GCGACGACTACGAAGAAGACGATATATACTACGATTATAACGCGAACCCCAAGAAATTGA	1	35337457	1	G	T
Tcm001s35348907	AAAATGCTACAGTAAACTTTTGGAACCCAMAACACCTCCAGCAAAGACAATTGAAGACCC[A/G]TGATTGACATCGAGAGGACAAGGCCAACAGGTCCAAAACACGGCACTGAATTCAGGGAAA	1	35348907	1	A	G	Stalin A
Tcm001s35367647	GGAATGAGTATGGTGGCTGTTGCAGCTGCAGATTMTTCTTATCCTGTTGTTGCCTTGCGG[T/C]ACTTGATGGATACTGTGCACTCTTAGACTGGGCTAAAATGGTATCGGCGTTTATTTGTAT	1	35367647	1	C	T	Stalin A
Tcm001s35391913	GGTTTGATAGTGAATTAGAAGACGAAGACAATGATGACGATGAGGAGGAGGAGGAATCTT[A/G]CTCGAGGAGAAAAACTCGGGGGGCAAAAAGAGAGAAYAAAAAAGTGGATTCAAGGAAAGG	1	35391913	1	A	G	Stalin A, Stalin B
Tcm001s35408083	CATCCGAGTCATAGTTCACCTCACAGCCACCTTCGTCTCCATCACCATCGCCACTTTCAT[T/G]CTCATCATAAATCCCAACTCCATCCACGCCCTCTTCTAGTTGTTTATAATTCCAGCGACG	1	35408083	1	G	T	Stalin A, Stalin B
Tcm001s35423911	TAGTGTTAGAGAAGTTAACGTTAAATCCGGCCTTCCCGCCACCACTAGCACCGAACGATT[A/G]GAACTTCTTGATGATGAAGAACACATTCTCGGCATCAAAATCGTCGACGGCGATCACCGC	1	35423911	1	A	G	Stalin A
Tcm001s35435604	ATATTCGTAGTCTTCTTCATCGTAATTCCAGCCATATCTGTACTCGTATACAGCATCAAA[A/T]ACGGTTCAGGTACGAAACGTTTCGAACCGGTCGTAACTGAACGAGGACTCATCAAAACCG	1	35435604	2	A	T	Stalin A
Tcm001s35452387	CCAATAGTTACTCTGTTTTGGTCCTCTCTTAATGTTTATGGCAGAGGTGAGCAGCATTGA[A/G]TGGGAGTTCATAAACATGTCTGAACAAGAAGAAGATCTCATTTATAGAATGTATAAACTC	1	35452387	1	A	G	Stalin A
Tcm001s35467688	AACTTGAAGAGAAACAGAAACAATCACAAGAGATGTTTATGAGTCTTGGAGCAGGGCTTA[A/T]GGTTAAAACAGAGGAATTGGACACAAGAGAGGACATTTTTCCTTCATTTCCTTTCCCTGT	1	35467688	2	A	T	Stalin A
Tcm001s35481992	CTAGCAACGTCAAATGCGTCCGTACCAAAAAGATCAACCACCAAGCCAACAAGTTTTGTC[T/C]TTGCAGCCAGTGACTTTAAAGCATCACGAATGAAAGGAAGGGAGCGAGCCACCGTCAAAG	1	35481992	1	C	T	Stalin A
Tcm001s35500275	CAGCCTTTTTAACCACACGTTCAGGTATGGGATGCCCGTTAACTGAAATATTGCTTTTTC[T/C]ACGTTCCTCTGTTTGATTAGATCTCGAAAAATCCTTAAAACTCCTTTTAATAATATTTGC	1	35500275	1	C	T	Stalin A
Tcm001s35526292	TTGATTCTCATTTTCAAATTTCTAACAGGAATTTATTTCAGCACATGTTCTTCGTGCTTC[A/G]TATAAGCGCCGAAATCAGTTTCTGTTTAGCTTTGGGGATATTGAGGTAACATGTGCCCTT	1	35526292	1	A	G	Stalin A
Tcm001s35546740	TATTTTTCAGCACTAACACTTTGTTTCCTGCTTGATCAGAACTTTGTGGGTTTATCTGTW[A/T]TGGATGGATATATAGCATGTGGTTCAGAGACTAATGAGGTAAATATGTCTAATCACAAAT	1	35546740	2	A	T
Tcm001s35572543	CATTTTTCTTCACAGTAAGTTCTTCCACATTCCTGTCAAACGCAGCTCTATTATCATTGC[T/C]AAAACAAGCGTTCAACTCTCTCACCACATCCAGGGGTCTTCCTTGATATTGTGTTGCTTG	1	35572543	1	C	T
Tcm001s35586596	TTTTCAGACAATGCACAAACACCGAACATTCCCTGTTGTACCTCCAGACATGTTGTGTAT[T/G]GTTCCATGCCCGAAGTAGGGTTGGTTTACAACGGATGGACAGGAAAGTAGCTTCTCCTAA	1	35586596	1	G	T	Stalin A
Tcm001s35601570	AAGTGCCTACCACTAAATTAGCATTCTCTAGCCTTAGTTTCTCTGATTTCTCAGTTAGTT[T/G]ATTTATTTCAGATCTGAGTGTAGCATTCTCTACAGTCAACGATTCAACTTTACGACCAAG	1	35601570	1	G	T	Stalin A
Tcm001s35627935	CTTCTTAAGCTTCCGGCAAGTCATATAGGGGAAGCGAATAAAGCGTGCAAGGCGTGAACC[A/G]AGCACTTCCCTTCGCTCTTCCAGTTTTGGGTACTGAGCCCTGGCCCACTTCAACACAAAG	1	35627935	1	A	G	Stalin A
Tcm001s35647203	AGCAGGCAAAATTTTTACCTATTATTTTGTAGCCAGTGATCACGAAAAGTCAATTCCGTC[A/G]TGCAATTCCTRCTGTCAATTGAATCTGCAAGGCAGGAAAACACAACACTGCCTCATACTG	1	35647203	1	A	G	Stalin A
Tcm001s35664710	GATGCCGATGACGATGATGAAGTMGTCGAATCACAACCGTCCGACTGATCATCAGAATCC[A/G]GGAATAAATTCTCCCGAGATATAGGGAGTGCAGACTTTGACTTTTTCAGGCTCCGGTGTC	1	35664710	1	A	G
Tcm001s35682278	TCACCATACTTGYGCTTTTCAGTGGCGTCCAACAATGAAGTTTCAGCAATCTTAGACAAG[A/G]ATGCCTGTTATTGCCCCACAATTAGATATGAAAGAGTCAAGGGCACAAGTAGAAAACAAA	1	35682278	1	A	G	Stalin A
Tcm001s35698785	TGCAACCTCAAGCTTTTATTCGAACCTGAAACCATAGCTCCAACATCTTTTAGACCAAAY[T/C]TAACCTTAGCCTTCGACCAAATTTTCTCGTCATCATTCTTCGAGATGGTGAGGCTCTTGA	1	35698785	1	C	T	Stalin A
Tcm001s35713396	AGTGGACGAGAAGAGGATTTCCCCCCTAAGAAGTTGTTCCAAAGATAAGTAGCGACCTGC[T/C]TAGCATCKTCGGCTGAGGAAAGGTAGTAGCTCCCTGCTCCTCCTCCAATTGAAAGGATTA	1	35713396	1	C	T	Stalin A
Tcm001s35736542	CAAGCATCTCCACTACAGAGTACAGCTTGTTCAATGGGTGATTCATGTCATCTTGAGAAC[T/C]CAATTTATGAGGCTGTTCTCCACTGCAAAAGATCGATAGGTATTTTCAAGGTTTCTTTTA	1	35736542	1	C	T	Stalin A
Tcm001s35752298	TCTAGGAATCTGAAGAATCRGAAAAAATGGATGAAGATAGCAAAATTATTGAAGAACTTC[A/G]TGAGAGCAACGAATATCAAAGAGCTCAAATTGCGCATTTAGAGAAAGCCCTGAAGCTGGC	1	35752298	1	A	G	Stalin A
Tcm001s35771598	GGAGAGTTTTGGAGTACCTCYTTTGTAAAGAACGTAGAYGTAATTTGCTTCATGATAGAA[A/G]TGTTGGGTAGAGCTTTAGTCATTTCCCATGCTCCATTAATGAGTACTTCACAAAAGGAAT	1	35771598	1	A	G
Tcm001s35782908	GGAACGCAAACCTAGGCCKGCTTGCCTTTTTGATCCTACTACCTTTCCTCTTATCCTTGT[A/T]GCCTTTCTCATCTTGATCAGCTCCATTTTCAGCCATCAAAGAAACAGCACTTTCAATCAT	1	35782908	2	A	T
Tcm001s35807075	ATAAAAACGCTGAAATTTGATCTAACTCTTTCTTGGATGGAAGCAACTCCTTAAAAGAGG[A/T]CAAAAGTACATCCGACAAGGGCAACGAGTTCATTGACATATTCAACGAAACCATCAATCT	1	35807075	2	A	T	Stalin A
Tcm001s35823416	AATTTCCTCAGAGAAAGCTCAAAGAGGTTAGCCAGAAGGCACAGTGTTTTCACTAAGGGG[A/C]TTGAACAAGTTGGGATTTCTTGCTTAAAAAGTAACGCTGGCTTGTTTTTCTGGATGAACA	1	35823416	1	A	C
Tcm001s35837900	CCGGAGGATGAGGAGATTGGCAAAGGGAATAATAAGGATGGCAATGGATTGATTAGACAC[A/C]GGAAATTTCAGGTAAAATTGGAATCGGTTTTAATGTCTTAATTTATTTTTTTCTATCTGA	1	35837900	1	A	C	Stalin A
Tcm001s35854901	GCAGTTTTGTCTCAAGGAATCGATCAAACCGGTAGCGTAGATGGAAGAACCATCAACTTT[T/C]ATAGTCAACAAGCTCCTCAACCTCAAAGTGCCCTGCAGCCAGAGCAGAGTTTTCCAGTAA	1	35854901	1	C	T	Stalin A
Tcm001s35867039	CAAACAACATTATAGGGGGTGTTTAAAACTGAAAATAAATGAAATAATTACCTGTGAAGG[A/G]TAGGAGTGCATTGAAGTTTTGCTTCCAACAGTCCGTTCCAAAACTGTGCTAGTAAAACCT	1	35867039	1	A	G	Stalin A
Tcm001s35887671	TAGATGAAAGTTATTGAATTTGAAATAAATGCCAGGTTACTGAACTAGAGTTTTCGCCCC[T/C]TTTTCAGGAAGAAAATTTGTCAGCTATGAATACAGATCCATGGTACTCTGCGTATCACTA	1	35887671	1	C	T	Stalin A, Stalin B
Tcm001s35904459	AGAAGATATGTTAGGCAGCTTCCACAATACCCAAGGCAAAATTTCTCTGCTAGATTTCCT[A/T]ACATGTCACCTGGTGCTGTTGATTTGTTAGAGAAGATGCTTATCTTTGATCCCCATAGGC	1	35904459	2	A	T	Stalin A
Tcm001s35927118	TCTTTATTCCTTTTCCCTTTCTTGAGCCCAGAATCGAAACCATGAAAAACAAGCCAAAGG[T/G]GGAAGAAAACTTTCTATGGGATCAAAACATGAAAAACCATTTTACGATTCCATGGGCCTT	1	35927118	1	G	T	Stalin A
Tcm001s35939873	ACCATTCCTCAAATCAGGCGAAAAGCTTTTGAGCTCTTCTTCTACACGCATTACCTCTAC[A/G]TAATCTKCGTATTGTTTTTCATCTTACATGTCGGCGTTGGTTTCTCCCTCATCATGCTCC	1	35939873	1	A	G	Stalin A
Tcm001s35954173	AACGTCGAGAGGCAGTTGGGCCATGGATGTCTCGTCCAGACCRGTTACACCCAAGACTTG[A/G]GCATTTCAATCAGACTTGTAAGTTTCATGGAGCAACCCTTTCGCTGATTTCACTTTCGAA	1	35954173	1	A	G	Stalin A
Tcm001s35980689	TAAGAATAACCCCAAACATGGCAGAAAGTTCGATTCTTTGCTTGGTTTCGAGCTTGATTC[T/C]AAGTCTTTTCACTCTCTTTTCGTGGTTTTTTGGGCACTGCAATTCAGTTGAGCAACTTGG	1	35980689	1	C	T	Stalin A
Tcm001s36005657	GCAGATTTGATTTGTCCCCTGACCTCACTCCACCACAGGAGGCCAATGGTGCTCGGGAAA[T/C]TACAGAAAGAAGTATTTCCATCCTTAACAGGATTTTGACATCTCGAGGAGAGCAAAATAC	1	36005657	1	C	T
Tcm001s36021586	GCAGAATGATGATGATTCAAAGAGTGTGGTGGTTGATTCAGATGGTGACAAAAAGTGCAT[T/G]GATGGTGATGAATGTGAAGAATCGCCATCAGATTTGGCAAAAAGTGCAGTCAACTCATCG	1	36021586	1	G	T
Tcm001s36047981	TWAAGGAAGAATTATGTTGTGATGAGTGCAATGGCAAGTTCGATGAAGAGGGGATTCCCA[A/T]ACACAATGATCCTATTGGTGTGGATGAGGTTCCAGTTGAGGGTGATGCTGCTTCCTCTGG	1	36047981	2	A	T
Tcm001s36069075	GCTTTGAATGAAACTTTCCTGTCTCCATCWTSKYSKCCTCTTCTCAAAGATGAAGCCAAY[A/G]GGGAGACAAAGAAAAAAGGCAGTTCGAGGATGTCAAGAATTCATGAAGATTTTGATAAAA	1	36069075	1	A	G
Tcm001s36085981	TTCCTCCAAGCAACAGATATTTATCCTTCCTAGTCAATCCAGTGCACTCAAACCCCAGGA[T/C]ATCGCCCAGCACCTTCTGCACGTGATTGGCCACCTCAATCGACGATTTCCCTCCGGCCTT	1	36085981	1	C	T
Tcm001s36102656	GGATTAAAACTTCAAAGAGTAAAAAGAAGAACCGAAGAAGAAAAGATCAGCAGAAGAGCA[T/C]GTCTGCCAATGAAGCCAATAAAAACCATAGTGAGGTCTGAACCTCTCTGTTGTTACTTCT	1	36102656	1	C	T
Tcm001s36126566	GGAGTAAGTTCTCCTGTTGCGAGAAACTCTGGATCCATGTATACAAAAGTACCCTTGGGG[T/C]CAGTTCTACAGCATACAGTTGTATCCTTGTTCAGCAGACGACAGATTCCAAAGTCACTCA	1	36126566	1	C	T	Anchor
Tcm001s36143775	TCCATCAACTTTTCTGAACTTAACCTGTTTTTTTTTTTTTTAAAAGAAGACAGAACAAAC[A/T]GTTTGATAAAGGAAGCTAAGGAAGAGACTGAAAGGATTTTGAGGAAAGCTAGGAGGCGAA	1	36143775	2	A	T
Tcm001s36159042	TTTTTTTTGGCTTCAGATGCTCCTGATACTAATGCAAACATATCTGGTGACAATTTGMAC[A/G]GTTCTGCCAAAGTGACTCTTGGGAGGACAACCAAAATGGTAGCTGCTGTTTCTGCTCTTG	1	36159042	1	A	G	Stalin B
Tcm001s36175878	AACCACGGATCAAAGTCCTCCAAGAAACCAAGTCCTTCTTCAACATCCCATTAAAAACAC[A/G]GATYGCTGTCTGAAGACTCCTACATTTTGCATACATATCAACCAATGAATTCTGAACAGT	1	36175878	1	A	G	Stalin A
Tcm001s36200593	TGCCATACCCAACGGGCACAGGCCAAACAGTAGACACATTCAAGGATGGGACAGCAACAG[A/G]CGATTGACATAGACGCACCTATGAATCAAACATGTTAATAACATGCCACGTACTCCATAT	1	36200593	1	A	G	Stalin A
Tcm001s36215457	ATAGGGAAGGGGCGTAGCACGGTAGTTGTGGATGTTAGCAATGCAGGAAATATGGGAGGG[A/T]TGATGGTGAGTTCTTCCATACCTAAACTGACTTCAAATGATGAGATATTAAGTTGTAAAT	1	36215457	2	A	T
Tcm001s36229962	TTTGCATTGCTGGAACTCACAGAACTTTCTTGATGTTCTTTCCTTGACCCAAGGATAAAC[T/C]CTTTCAGAGAACTTTGTGCTGATAGTATGGCCTTCTTGATCTGCAATGGAACATCATGTC	1	36229962	1	C	T
Tcm001s36249781	TCTAGTCCAAATGTACAATACCAATCAAGTATTAGTGCCACCACTATGGGATCAACGTTA[T/C]CTGTAGAGCCTTCATCAGGAATTACCCCTCATAGTGTCAATGTAGGCACACCTTCAGCTG	1	36249781	1	C	T	Stalin A
Tcm001s36262609	CGGGTTGGTTCAGCCAGGGCAGTCGTTGCAATAAATTTATTAATATCAATGGCTATGGGA[A/G]GASTGTGAGGGCGTTGGTAGTCGATGAATGTGACTCTCAGGTTGGTTGTGATGATCAGCA	1	36262609	1	A	G
Tcm001s36282237	TGTGGTATAGGTCACCTGACACATCAAGGGTGAGGAGTAAGATGCTTTATGCAAGCTCCA[A/G]GGACAAATTCAAGAGACAGTTGGATGGCATCCAAGTTGAGTTGCAAGCAACAGATCCAAG	1	36282237	1	A	G	Stalin A
Tcm001s36295609	CTTTAATAAGAATGAAAAACAAAAGGTTTTACATATACCTATGGGTGCATTGATCTTCCA[A/C]TTTGGAATGTTTGAACCCTTCTTCATTTTCTCTGCTCCAATTCTGAAATTTTTTTAAAGA	1	36295609	1	A	C
Tcm001s36319798	TTGTTGTGGTAATATGTACCAGAATTTACCATCCCCAGAAGGTCCAGTCAGGGAACACAA[T/C]GTCGWGTGCTTTCTCCTCTCCACAATAATGAAACAGAGGCGGTGGTGATTTAGCATTAGG	1	36319798	1	C	T	Stalin A
Tcm001s36338032	TCTATTCAACTTCCTGAAGGATTCTCCAACTTCAGAATTCCATAAGCGTAGAAAATAATC[A/G]GAGTCAGGTTTCCCCAATGGTGGTGAACTGAAGAGCAATGACTCCCTTGAAAGGCGAGCC	1	36338032	1	A	G	Stalin A, Stalin B
Tcm001s36356936	TATCTGGGAGCTGCTCCAATAGTTGAATGTTTGGAAAGATACCAACCAAATGTTATAATT[A/G]CTTCAAGGGTTGCTGATGCTGCACTATTCTTAGCACCAATGGTATGAAAACCTATCCTTT	1	36356936	1	A	G
Tcm001s36380039	ATATCTGCTGTAGGGCAACCAAATATGGTGAGGGGTAGCTGGATAAAACCTGGTGCTGTT[A/G]TTATTGACGTTGGAATAAATCCAGTTGAGGTTAGGGGCTTTTTCCTTTATTTTCTTTTTT	1	36380039	1	A	G	Stalin B
Tcm001s36401659	GTGAGATTGTATTATTTATAGCAGTAGCATCAATTATCTGAGTCGAAACTTGCAGGTTCA[T/C]TCCGATTGAAGAAAAGGCCAGAAGGACCACCATTTGGCAATAGTGCTAWCTTAACAGGAC	1	36401659	1	C	T	Stalin A
Tcm001s36442537	GCWTACTACATTGGGAAGATGGTTTGGAGCAAAGGCTATGAGGAACTACTTAAACTTCTT[T/C]GTGATCACCAAAAGGAGCTAGCTGGTCTTGAGGTTGATCTATATGGAACTGGAGAGGACT	1	36442537	1	C	T	Stalin B
Tcm001s36459381	ATCATCTGTGCAAGTTAAAACACACGAGAGAAAAATAATGTACAGAGGAAAATTTTGCAT[G/A]ATAACAATGCTCGATGAAGCCTTTTGACACATCTGCACTATGTAAATCCCACTTGCTGGC	1	36459381	1	A	G	Anchor, Stalin A
Tcm001s36478246	AAAATTGAACATACCAACATCTTTGCACTACCAAAATCACATATCTTCAGCTGGTGAGAG[T/C]GGGGATTGACCTGTGAATACATCACAACATTAGCTCCTATATGCTATAGCTTTTAACAAT	1	36478246	1	C	T
Tcm001s36491838	GGCATACAAACCAAACGACACGTATCCACTTCGCACACCATAATCCAAAAGAATGCCGCT[A/T]CTGTCAGTCTACCCTTGCTAATGCCTGTCAAATACGCTCCAAATACGTGGCGCTGTTTCA	1	36491838	2	A	T	Stalin A, Stalin B
Tcm001s36506604	AAGGWGCCCTTTTTAGCCTGTCTGGCCACTTAGGAATTGTCCCAACAGCATATTCTCCAT[T/G]CACAGAAGATGTTGTAGTCACACATCTTTTTAACTTAAAGTACCTACCAACAAAAAAAAA	1	36506604	1	G	T	Stalin A, Stalin B
Tcm001s36520017	AAGGAATGTATATATATTCGAACTTACCATTTATGTCGACGTCCTTTGGAAGTTTTCTGG[A/G]AAGAATTGGGACCAGATTTCCTACCCTAACCATTTCATTGATAACCTGAGAACACCAACC	1	36520017	1	A	G	Stalin A, Stalin B
Tcm001s36535738	GCATAAATTATAAACATACCTTAGAAGATCCTTCTTTCACGTCGATACTGCCAAGGCTAC[T/C]CCAGGAATTAAGATGCTTGCGGGTCGYTCTATCCATTYCAGAAAGTAGYTTCCCCTTCAG	1	36535738	1	C	T	Stalin A, Stalin B
Tcm001s36552728	CTGCTGAATTGCATTCCTTGTTACGAAGAAAGAATGAAGTTCTTCGTTGTAAAAGCAGCC[A/G]GCAGGYAGCAAGCACCCTTCTCCTTGGTTACAGTTGATATACAATCTCAACTGAAAATTG	1	36552728	1	A	G
Tcm001s36571647	ATTCTTGGGGCAGAGGACCATCAAGGTATACCAAAAGACTCCGAATTCCACCTTCTGAGA[T/C]AACAGACCTTCTCAAATTCTCATTGCTGGCCGWGAGATTCTGCAAGCACTCCGCAGCATA	1	36571647	1	C	T
Tcm001s36582777	TACTTGGATGGCCCCCTTCGTTGCTTGCTGAGAAGCTAATGCATGTCTTTGCTCCTTTTT[G/T]ACCAGACCATTCTCTTTGCCTACATCAATTTCACGTTTCTGCTTGTCCTGTATTCATTTC	1	36582777	1	G	T	Anchor, Stalin A
Tcm001s36607068	AAATTAGATGACAGTCTTGGTGACGAAGCCCAATTTAATATGGACAGACCTAGGCCCAAT[T/C]CGGTGGCACTTGGGAGCAAAGCAATTGCAATCAGATCATCAGGACAGCATCGGATGCTGT	1	36607068	1	C	T	Stalin A, Stalin B
Tcm001s36624250	GCAATAGATTGAAGAATCAATATGATGTAGCAAACGAGAAATTGCACCTCTTCCAGCATT[A/G]AGGAAACCTTAGAAACCTCATCTTCTTGCATGGCTATGGTCCTCAAGGCAGTCATAAAAT	1	36624250	1	A	G	Stalin A, Stalin B
Tcm001s36635449	AAACCGCCAAAACTGGTCCTCACACCACACTCGTGCCCCTCGAAAACCTTTCTTTCCAAT[T/G]CATATAAATTTCCCAAGYTCATCACTCATTCCTCTCTCTCTCTCYACGGCCATGGCTTGC	1	36635449	1	G	T	Stalin A
Tcm001s36655278	GAATTGGGGGTTTCCTGAAGCATGGAGGCCATCATGGACCTGGTTTGTTACAAAATAATC[A/G]TGGGCAAAACCCTTGGAATCTTGAAGGAAGGGCATTGTCTGCTTTGAGCAGATTTGGAGA	1	36655278	1	A	G	Stalin A
Tcm001s36669335	GTTTTCCAGCAATACGAGGACAAAGTAGCACTTGCACTGAAGAGTGCTTGAAAAAACGAC[A/G]AGTTTCCTCATCATGGGTCTGCATTATTCCATCCTGTATTGATCAATTTAGAGAGGTTAC	1	36669335	1	A	G
Tcm001s36690630	TAGCAGAGCTACTGAAAGCTACATCCAGAATTGGACTCCCCTTGTTGTCTGTGACATATG[A/C]TGTTGTCATTAGAGCTGATTTGATTGCTGCTGGTGACCAATCTTTGTGCCTGGATTTGAG	1	36690630	1	A	C
Tcm001s36715401	AGGATAAGCAGAGATGATTTCTTTTCCTGCCTGAGAAAGAATCCTTTGCTGATATCACTC[T/C]TCTCACCCAGATTGCTGCATAGAGACACGTCCAAAGCCGGCGATAGGATGCTTGAGGAGA	1	36715401	1	C	T
Tcm001s36733063	ATTTAGAGAGGGCTAGCTCAAAKGACCCATCCATGGATGAAGTTGGTCTCACCAGCCATG[T/C]TTTTGGGGACTGAAGATCCTTCAGCCTGAACAAAGTGATGGTACCTGATACGACAGAATA	1	36733063	1	C	T	Stalin B
Tcm001s36749045	CACAGTCTTTAGACTCTGTTGATTTTACTTCATGTACAGGTCAAGGAGGTAGCTCCAGCA[T/G]CAAGGAGAAGAGATGCAAGACTGTCTTTTGCATTTGTATATCCTGACAAGAATGGACGTT	1	36749045	1	G	T	Stalin A, Stalin B
Tcm001s36767989	GGACTAAGACTAGTGGAAGATTTTGAGATGGATGAACATGGCTTTCTTGCCCTCGATAAT[A/T]GGCCATTGCAGTGCAGGTAATCGAAGTATGGAACTGATGAAACCCAAGCAGACTTGAGAA	1	36767989	2	A	T	Stalin A
Tcm001s36788346	TCTTCTTTTTCCTTTCTATCATTTCTTCATCTCTTTGCCACCAGAATTCTCCATTGCTAC[T/C]CGAACTAGGTTCTCTTTTCTTCTTTTTCTTCTTCTTAGTTAGCTCTTCACAAAATTCTTC	1	36788346	1	C	T	Stalin A, Stalin B
Tcm001s36806150	GGGAAGGAGTATGATTCTTCCTCAATGCCTGAACCATGGCATGATCGTTCTACTTCAAGC[T/C]CTGGACCTGAAAGACAAACAGATTATACCATTAAGCAGTCAAGCTCGGCAACTAGTCTTG	1	36806150	1	C	T	Stalin A
Tcm001s36852120	TGCAAGCGATGTCCATCACCTCTTGTGCAACTTTTTCTTGTATCAAGCGGTGCTTGCAGA[T/G]CATGTAGACGAACYWGGACAAAGTGTTGGCACTAGCATCTTTGCCAGCAATCAAGAAATT	1	36852120	1	G	T
Tcm001s36866977	TTCTTCCCATCAGTTCTTCTACACCTCCCTGGCTCGGGATTCATCATGCTCCTATAATCA[A/G]ATCCCTGAGGACTGAATCCTACAACTGGAACAAGAAAAGCGAAATAAGTATTCTAATTCT	1	36866977	1	A	G	Stalin A
Tcm001s36889679	TGGGAACAATACCACAAAAGCAGGCTCCAATACTTCAGCTCAGAGRGTTAATTTTTCTGG[T/C]GATGAAGCCAGTGCTACCGAGAAGCATGACTGTGATATGAGAAGTCAAGAAGTTGGTGAA	1	36889679	1	C	T	Anchor, Stalin A
Tcm001s36902891	GGAACAGTTAAGCCTCCCAGTGCAGCAAATTCATCAAATCTCAAGTCATCTTCGTTCAAA[T/C]CAAGACTKCCTCCTTCAAATCAGTCTCCAGGATCTGCTCTTCGCCGGACCAACTCCGCTT	1	36902891	1	C	T	Stalin A, Stalin B
Tcm001s36925772	CAGCCAATTCCCTTCGTTTTCCAGAACCTAAAGGAACCAACCATTGGGTTTGCCCATTGA[C/G]AGATGTTTCAGAAGTCTGTCCAGAGCGAGCAGTTTCCAAATAAAACAGTAACACCTCCCG	1	36925772	2	C	G	Stalin A, Stalin B
Tcm001s36950867	GAGTGCAAACAACGGAGGTGGGCCTTGCGGTGCTTGCAAATTCCTGCGGAGGAAGTGCRT[T/G]AAAGGGTGCATTTTTGCACCATATTTTGACTCGGACCAAGGCACGGCTCACTTTGCTGCG	1	36950867	1	G	T
Tcm001s36974628	CTTCTTTGTCAAACTAAAAAGGCTGCTTCTTGTTGCAGAATATTGCCGACTCCATGTTAA[A/G]TCATAAAAGTGAGCAGTTGGCGCGCATTGAAACAACGTGCGGGTCGTTGCTGTGTGAATT	1	36974628	1	A	G
Tcm001s36990099	TTTTGCTTCTTTGTCGACCTAAGTCGTTCTCTGCTCCCTTCACCATGACCAAGCAGCAAG[C/G]TAACTGGAGTCCTTACGACAACAATGGAGGGTATGTTAACCTTAAAAACATGTTTTCTTT	1	36990099	2	C	G
Tcm001s37013808	GTCCCGGGCTCCATGAAAATCCTTGACAGTGAACGAGAAGATTTAAGATTTGCTTATGAA[T/G]AATTTACTGATGGTGCCGCCCACAACTTTACTTTCTTGTCAACACTTGCCGTGGCCAGAA	1	37013808	1	G	T
Tcm001s37039462	ACTTGCAAACACTAGTCTTACCTGGGTCAGGTCTAATAGTGGTATGAACAGCGTAACCCT[T/G]CTCAAGAAGTACCTTGATCAGCCAGGAGCCGATGTAGCCCGTCCCTACTGTGACGCAGAC	1	37039462	1	G	T	Stalin A
Tcm001s37053226	TCTTCATCTGGAAATAACAGTGGAGAGAGAGAGAGAGAGAGAGWRWCAAGGAAAGCAGCA[T/G]ATGGCTGCGAAAATGGAGGATGGCTGATGGGCACAATTTAATTTTTTTTTTATGCACTAA	1	37053226	1	G	T
Tcm001s37070281	AGGCCACTTGAAAATTGGAGGCGATAACTCGAATTACTTCAAGAACTGCTCATTAATCCA[T/C]TCAATTCTTGTATCACATTGTCCATGGATGGCCTGTGGCTAGGAGATTCGTGGGTGCAAA	1	37070281	1	C	T	Stalin A, Stalin B
Tcm001s37089653	TACCAGTACTCTTCTCGGCAGTATCCAATGCTGCCAAACATCCTTTCACAATATCATCAA[T/C]GTAGGTAAAATCCCTAGCCACTGTACCGTGATTAGCAGCCTCAAATATTGGTATCGACTT	1	37089653	1	C	T	Stalin A
Tcm001s37103360	CTTTGCTTCCTTAATAGCAGCACGAATATCATCATAGCCAGTGTTTCCATTCTTGACCCA[C/G]ATGACATGCCACCCAAGCCCCTCAAAACGCTTATCAACACTCTCAGTAAAGGCAATTTCA	1	37103360	2	C	G
Tcm001s37122941	TTTTCATCTTTCGCATTGCTGGCACATTTGAGCCATCCATGGCTAGACCGAGACATCCTA[T/G]GCATCCCGAAGCCAGGACCTTTATCGAGTCCTCGTGTCAGACCACCCGCTATCCAGCCCT	1	37122941	1	G	T
Tcm001s37131469	TGGATCTTACGTTAATGCCATTATGTGCTTTGCTTGTAGGTACCTACCTTTTCGTATCCT[T/C]GTTTTGTGCAATTACTTCAGTTCAGTTGTTATAGCAGACCAGTGCTGTCTGGTTTAGTTA	1	37131469	1	C	T	Stalin A
Tcm001s37149815	ACTGCCTTAATCTCTATGAGCTAACCATCCTCCGCCTCAACAAAACTGTTGATTCGAGCA[T/C]CAAGCTCAACAAGGATGATGCTCAAACATGGCTCAGCACGGCTTTAACCAACCTCGAAAC	1	37149815	1	C	T
Tcm001s37161121	TCGTGATTCCACCTGGCTGCGTAAACCCATACTCCTCTTCGGCTTCTCTCAAGAGCTCGC[A/C]GAACAAAGGGTGGTTAAAGTAAATAACGGGCACAAAAACTCTGTGMAAGTCGCCGTCCTT	1	37161121	1	A	C
Tcm001s37182621	GAGAGGACGTGCTCATGAAAGATGGGTTCTTTGCTTCTACCAATGTGGGTGTCACCCCCT[A/T]CTGAACAAGTGAAACTGTTAGGGTTTCTTTGTTTCTTCCTCTCTTGTCCTTCCTACTGCT	1	37182621	2	A	T	Stalin A
Tcm001s37196680	CTTTGCTCAGTGCTGCTGCTGCTGCTGCTGYTGCTGCTGYTGGCAATGCGTACGGTTTTG[A/G]TGCCATCTCCAAACCCCTCTTTGTCTGCAATGTTTTACTCTGGCTTACTTTCTTTTCTGG	1	37196680	1	A	G	Stalin A
Tcm001s37209583	GGATCTGAGGAGGGGACTCCTCCCAGAGCATCTATGCAAGAAAATGGGAACCAAAATGTT[T/G]CATCATATGAGGATGTAAGTGTCTTGTGTTGTTGCTGGCAGGAAAGAAAATATTATCTCT	1	37209583	1	G	T
Tcm001s37224069	CGATTCGGGTGTTGAACGAAGACATCAGAGAGTCGAGAGATGAACCAGCTTGCTTAAGAT[A/C]CATCTCTCCCTTGTAAAATCCTATTCTCGCCTACGAATGGGACCGATTGATTTTGGTCTG	1	37224069	1	A	C	Stalin A
Tcm001s37241788	GCCCCTTCTTTGAAAATCACTGCCTTTTCTTCTCCATCCACTCATGACGAGCTGGAACTC[A/G]GTTTCACACAGGATAATCTTAAACACTTTGCTAGCGAAATCAACATGGCTTTCGAGATTG	1	37241788	1	A	G
Tcm001s37253546	AAGAGCAATGACATAGCCACAACAAATGCAGCGGATGTAACCGAAATATCAATATTGCCA[A/T]AGTACCTGACAATATAGCAGAAACACCAAATAAATTACAGCACCAAATCATTTTTAAAAG	1	37253546	2	A	T
Tcm001s37324734	TATTGCCATATGTTGGCCTTCTTTGTTAATCTCTGCATATATGTTGTGGCATTGGTCAGC[A/G]AGATGAATCTCCCAGCTACCAGCACAAGTTCCCGTCTCATTTTGAATGCCATTAGYCAAT	1	37324734	1	A	G	Stalin A
Tcm001s37361806	AAAATGTGAGAAAGCTCATCACATACCACAGCAGCATAAGCATCAGAGCTTTTCTGGCGA[A/G]CAGACTTGCYAAGACCCCTGAAAGAGAAGTGAAGAATTATGTTCTACTGACATGTATCAG	1	37361806	1	A	G	Stalin B
Tcm001s37386985	AAAATTTAATAAAAGGCGTATGCATGAAGGAACAAAGAGCGACATGTAACATGCGAGACT[T/C]GCCCGTTTCTGTATTTATTCCCTCTCCTTTCCTTAATCYGAACTTTCCCAACTTGCCCCT	1	37386985	1	C	T
Tcm001s37399699	GCCAGAGGTGAGTGATGTCAGCCTGATGGAGAACGGAGGCCGCAACGTCGAGCCGCTGTC[T/G]AGTTTCCAGACTGCACCCCAGGATTGTTGCATGGGAAGCCAGGGGTCAGAGTTAAGCGCC	1	37399699	1	G	T	Stalin A
Tcm001s37414299	AAGAGAAACAAACAATACTCACATGTCCTCGACATACTTGGAAGCCACCATGATAGTTGT[A/G]ATGAGAAGCCTATGTACATTTCTTGCATTAATCCGAAACCCAGGATTTGCCTGGCAAAAC	1	37414299	1	A	G	Stalin A
Tcm001s37437670	GGTCACCTGCTCCTTGAAGCCAGCAGGATCTGGTTCTAGATTCTCCACATTACTATTATC[A/G]TCCCTATTAGCCGATGTGTGCCCAGGTACCTGCTTCAAGAGAACAATTTCAGGTCAGAAG	1	37437670	1	A	G	Stalin A
Tcm001s37456070	TGGCTTTCCAARGCTGACATTAGAGTAAAGGAGCTGAGACAGTCAATTGACCGCCTTAAG[A/G]CTGAAAGTGTGAAGCTGGAGGTACACTTTGTGTAGTGGATATCTAATAGATGGCAACTGT	1	37456070	1	A	G	Stalin A
Tcm001s37470071	GATCCTGAATGTTCTCTCCGCCTATCCTTAACATCATCATCACGAATTCTTTCTCTTTCT[T/C]GCTTCCTATCTCTATTGGCACGCTTGTCTTCTTCATCRAAAGCTCCAGAGCGTTCTCTCC	1	37470071	1	C	T	Stalin A
Tcm001s37494967	TTCGGGTACTGACAAAATCAAGCAACAAGATCGAGACGAGAGCGCTGAGAAAGGAAAGAG[T/C]AGCGGGACTCCTTCTCCAAGGCCTACGACACGCAGGTACAAGCTTCTCAAGGATGTGATG	1	37494967	1	C	T	Stalin A
Tcm001s37510287	AAGCAGCAAGTGGAAAGACACAGATTATGGAAAATGGTGGGAGCATGTTCATGGGGAACC[A/G]GGGGCAAACTGGTAATAGCAGCATTAATCTCGCTTGGGATATGCGGGGGCTTAGCCCTAC	1	37510287	1	A	G	Stalin A
Tcm001s37521952	TCTGGAAACTTCCTCCGTCTTGGGAACCAGAAAGTAACCGCATCCGCTTCCTCCGGCGCC[A/G]GAAACCGGGTCCAGGGAGAGCAAGGAAGGGTGGGGTGTGGAGTAAGCCGACGTGCCAGAG	1	37521952	1	A	G
Tcm001s37541728	TTATATGGCTGGCTTGCAAAAAGACTATAAGGGCTTGTGGCTAGTTCTTCAGCCATTCCC[C/T]CTGATTATTCCGCTGCTTKACTGGCCTTGTGAGTGTTCACTAATTGCATTTGCACGTCCT	1	37541728	1	C	T	Anchor
Tcm001s37559572	GCTTCAACACCATGTCAAACGGAAAATGGGGCAATGTCTGCCTAGACCCGGAAGAAGTTG[A/C]TGCATAAATGTATTCATTCTTGTTGCCAGAAAAGTCTGGATTGATGACTGGAAAATCAGA	1	37559572	1	A	C	Stalin B
Tcm001s37570607	AACCAGTTTTGACTAATGAAATAAAATAATTCGTTGTAGTATGTTTATGTCACGGGAATG[A/G]CGCTTAGTCTTCGTTCTCACCATCGTGCAGGCAAGCAACTCTTCTTATACCATTCTCAGC	1	37570607	1	A	G	Stalin A
Tcm001s37593649	TATCTTCTTCATCTTCACCGCCAAAATAAGAAGGTATTGATCTTACAGTCTCATTCTGCC[T/G]GATTTCTAAAGTCTCCATTGAGGGCAAGTTTTCCTCCACATCGCTTCTATCTGTCAAAAA	1	37593649	1	G	T
Tcm001s37616301	TGATAAAAAAATCAACACACATTTCTCTTTTACTTATTGTTGCATATGCATATACAGATR[A/C]TGGGGCAGTTAAGCGATTTCATCAGATGAAGACAGAATGGGGCTTTGATCAATTACTCTT	1	37616301	1	A	C	Stalin A
Tcm001s37641404	AGAAACTCTAATTGAGTGAGATTACCAAGYCGAGTAGATAACCGACCATATAAAGAATTG[T/C]TGGACAAGTCGAGGTGCCTTAATGTTGACAGATTGCCTATATTGAACATAAAATCCTCCA	1	37641404	1	C	T
Tcm001s37654085	GGAGAGCAAAAGTAGGGTGTTAAATTTTTGTTGCCACCAAATACCTCCCTAAATACCGAA[T/C]YATTTGTTTCAACACAAGTAAAACTKGCATAATAATAATTTCCAYCCATAATAAGATTAA	1	37654085	1	C	T
Tcm001s37669871	AGTCATTAGCAGCCTCTTCTGAAACAATTCCCACAGCAACAGCACCATTCTGATGATTAG[T/C]CACCTGTTCGCAAATCTCCTTATTACCACATCTTCCATCTTCAACGCTCTTTTGAGGTTC	1	37669871	1	C	T	Stalin A
Tcm001s37688337	GCAACARTCGCAGTTCCTCTCCAAAGATCGTTGAAATAGACATGCTTCAAGGTTGCCATT[A/C]TACGGTTCCAAGAATTAGCATAATAGTTGTTTAGGTTCCATCCAATATCGCCATAGACAA	1	37688337	1	A	C	Stalin A
Tcm001s37717003	AGAGATATTTAAGGTTTTGAGTGACCGAGCTTCAAGCCACCGGTGGAGGGGAAGGTGACA[A/G]AGAAGGACAAAGCGGCTGGCAAAGGGAAAAGTTTAGAGAGAAGTGAGAGTGAGGCCACGG	1	37717003	1	A	G
Tcm001s37728923	TCCAAAGGTAGAGTGTGATCATGTGGCATGGAACCATGACCGGACCAAAAAATGTTGGAA[T/C]ACCGAATATCAAAATTTCGGCCCAGTGGGTATAAAGAGCTGTAAATCCAAACGAAGCTCG	1	37728923	1	C	T	Stalin A
Tcm001s37741802	CCAGTAAACTTCACACCAGCCTCATGCAACATCGATGCATTGTAGATATTGTGGATTCTC[A/G]ACCGATCAATGTTTCGCGGACGATTACTCACTACTTGGTATCTAATTAAATCYGTAAAGT	1	37741802	1	A	G
Tcm001s37779857	TCCAAGTCTTGGGGTTGGTGGTTGTTTTCAATAAGTGGAGCAATTTCTTGGTCKGTGTTT[C/G]CCATATTTTCAAACTTTCCTTCTCATGGAAACAAACGACAATTAACATCACTGAGCAATA	1	37779857	2	C	G
Tcm001s37794301	CTATAAGTACCCAAAAGAAAAAAACAGGAAGAACTGAACATTATAACTGCCATGTTGTCT[A/T]CAAAGAATATGTGCTCATGAAACATTTTCTAGATGGTGACAATCCTGGGGTGCTTGATAT	1	37794301	2	A	T	Stalin A
Tcm001s37818836	TCAATAATCAAATATTTAGCAGATCAGCTACCTCCAATGCTTCTCTAACAAAGCATAAAG[A/C]GACCTCCAATYAAAGGGTAACCATTGGGCCAGAAGCTCAARARGTCRTCACACAAAATCC	1	37818836	1	A	C
Tcm001s37831707	GAAAAACTGCAAGCCATACTGAGAAGCATACGTAGTCTAAACATGTAATTAGTGTGCATC[T/C]TCTTCGGGTGCCATATGATAAATAATTGTCTCATCTGAACTTGGATTAGCATGATACTGT	1	37831707	1	C	T	Stalin A
Tcm001s37853305	AAGCAAAGACTGAAGAGTTTAAAAAGAATCTTATACCTGGACATAGTTRCTATAGATTTC[T/C]GACTTGATTAAGCTATCAAGAAGTATGCATATCAGAGCAGACTGCCCAAAAAAGAGCAGA	1	37853305	1	C	T	Stalin A
Tcm001s37873136	TAGACTGAATTGAAATGAATGCATCAAATGAAGCCTGCTCCACCGGATTTTCAAGAGGTC[A/G]TGTCTGGTGAGCGACGCCTTGGGCACACTCGAACAGGTTCAGTACTGTTRCTMGAGCCGA	1	37873136	1	A	G
Tcm001s37877202	GACSAGGGAAATAGAGAAAGAAGAATCTAAGGTGGAGCCTGAGACCAGCGTGCCACCGAG[T/G]GGGATGCATTTTAAGGGAGTGAGAAGAAGGCCATGGGGGAAGTACGCGGCGGAGATTAGG	1	37877202	1	G	T
Tcm001s37882019	CGAAACGGAGGATGATCAGTGAKATTAACTCGGCGGTTAAAACTGAGTTAGGAAGCGAGT[T/C]TGAACTAGAATTGACGCCAACTGATTTTTGGCAGACCGTTTTCTGTTAACGGAAGTGTCA	1	37882019	1	C	T	Stalin A
Tcm001s37883463	AAATATTTATGTGGGAGATAATCAKTCTGTCGAAGAAAATTATTTCCATGGAGTCGGATT[T/C]AGCTCTTTTAGAGTCAATAAGGCAGCACCTGCTCGCCGATGATTTCGAAGCTTCTATGGG	1	37883463	1	C	T
Tcm001s37902376	ACTGGGAAAATTTTTACCCTCCGTCGCCGCCGGACTCCGAATTCTTCGACCAAAAATTAC[A/G]GCAGCAAAAGCAACAACTACCACGACGGCATCATCAATTAGATTCTAACAACCCGGAGGA	1	37902376	1	A	G	Anchor, Stalin A
Tcm001s37927214	AACTGCAGGTGAGCATTCTTGTGCTACTAAGCAGACCGCAACACATTCATGTGAGTTATC[T/C]GGCACAGTCTACAGGTGGCATGGGTGGTGGAGMCGGTGARAGGCCAACCGAAGCTGTGGC	1	37927214	1	C	T	Stalin A
Tcm001s37944299	TAACTCTTACTAGGCATGTTACATCAGAGCAACTCTTGGGAACAATTTTCTTCTCATTTT[A/C]ATGCTTTGTGYATGCCTTAGAGAGAGCCCTTTCAGCTCTTTACATTGYATAGTAGCAGTT	1	37944299	1	A	C	Stalin A
Tcm001s37967258	GAATTGTGACTTAAACATACCTTGTTGACTTCCTGTGTTCCTTAAATGATGTACAGTTGC[A/G]CTAGATGGGTGCTTAGCATTATTCTTATTCTCAATTTGAAGCCAATTCCACCATCTAATA	1	37967258	1	A	G
Tcm001s37993993	ATATCACCAAGATCTCGCACCGATTTCGCCGAAAAAGGTCAGCGGAGAAAAGATGAAGGA[C/G]ACCACGAGGAGAAATAGAGAAAAACCAGAGGCTGAAATGACACGCAAGAGAGCCTGAATC	1	37993993	2	C	G	Stalin A
Tcm001s38001081	TTTCATATGCCCCACCGTGGGACATTGTGCGGGAGGCATGAAGCTAGCCATCGACGTCGT[A/T]GCAGCCAGTGGCAACACGCCCTCCACCTCATCTCCTCCGTCTGGTKCACCTAGTGGCTCA	1	38001081	2	A	T	Stalin A
Tcm001s38017002	ACTCCCAAAGAAATGCAAACACCATGTCTCCATCTCTGCAAGAATTATTGTCTGGGGTTT[T/C]ACTTTCACCAACCCAATACTCAAACCATCTCCTGTTCCTTGTCTATCACTTCCAAATTTC	1	38017002	1	C	T	Anchor, Stalin A
Tcm001s38041599	GACAACTCCAGAGGCAATGGAGAAGATTTCACCAATGAAGTCAGCACAATTGGGAGGATT[T/C]ACCACSTCAATGTCGTTCGGTTGTTTGGTTATTGTGCAGATGGGTCAAACCGAGCTCTTG	1	38041599	1	C	T
Tcm001s38058805	CGAGGAGTCCCGAATTATGAGCTACAAGTTTCCTTCTCAACCCCGCAAGCGATCCACGAA[A/C]TGGGTTTTGTACAGTTTGAAGAAAACCAGGCCGTCATGAGTTTCTTGGCTCCTGCACAGT	1	38058805	1	A	C	Stalin A, Stalin B
Tcm001s38078583	GGGGTTGGAGGCCGAAACCCACCAGTGTCTCCGCCTTCTTTAACCTCTGTGAGGAAAAGG[T/C]AGACATGGCAAGTAGGGAGGTTTTTGTGGGATTGTTAAGGCAATCAGGATGTCTCAAAAA	1	38078583	1	C	T	Stalin A
Tcm001s38136828	ATCGCTGCAGAAACGGCTAGGGTGTTTAATGTCAAGAAAATGTAATAGGCCACTGTTTCA[T/G]ATGCATAGACAGATGATAGCAATGCTTGTTGTATTGTCCTCCTYGGTTTCTTGCCATACA	1	38136828	1	G	T
Tcm001s38167528	GAAGATCTAGGACATCCTTTGGCGTAAAGCCGCTTGAGTTAATGGCATTTACGTTAACCC[T/C]AGAAACAACTGCTTCTTGACCAATTAACAGACCTATAAWCTGCAAACAAGTATAAATATT	1	38167528	1	C	T	Stalin A
Tcm001s38179074	CTAGCGAAGGCTGGCTTTCTGCTCACAATTTGCTTCGTGATTTCTGTTTGTCCTGCCAAT[A/G]CCGATATGTGTAGAGGGTTGTCGACAGAGTTTAAGCCAACTCGATCAAGCAGAAACGGAT	1	38179074	1	A	G
Tcm001s38203366	GTCGAACTTGACACTGTTGTCCATCAGGGATTTTGTTTAAAGAACACGGCAGATTCTTGA[T/C]TTCTTCTTTTGCCTCTTTTGCTTTGGAGGCTGGAGAACCACCTTGATAGCAGCATCAAAT	1	38203366	1	C	T
Tcm001s38225350	GCAGCGGCGTCTCTTCCGATTTTAATCCCAAACCTTCCACTGTTCATCATCATCATCATC[A/C]CCTGCCATATCACCAGCAACAACAKTTCCATTATCATCATCGTTTGCAACAGCAATCCGA	1	38225350	1	A	C
Tcm001s38239080	TTAGCCTGCTGTACGGAGCTCTCTTGACAAGTATCCAAGTCCCTTTGAGCCTGAGATGAG[A/C]TAACCTCACTAGCTGGCATTGAAGGTTTTATTGACCCAACCTTTTCAAGTGCAAGCAAGC	1	38239080	1	A	C	Anchor, Stalin A, Stalin B
Tcm001s38253504	CAACCCCTCTCTATCATCCAATGGACCCAAGCAAGTGCATCTGAAGTCCGTCCACTAATG[A/C]AATAGGCATTAATCAGAATATTATATGCATAAACATCCGGATTAATTTTAAACTTCCCCA	1	38253504	1	A	C	Stalin A
Tcm001s38267673	TTTCTTATGAAGTTCTAGATTTTGCTTTAGCTCTTTCTGTTGATGGGAAACATAAAGTTG[G/T]TCGCCGGAAGTCTCCATTATTACAATTTTGAGAATCTATTTATATGTTACTTTTTCCAAA	1	38267673	1	G	T	Anchor, Stalin B
Tcm001s38292834	GGTATTGACTTTCTATCRAAAACAAYGTACCTCGAAGATCGAACAGTTCGATTGCAGCTC[T/C]GGTAAGGCATGAATTGTCATTGTTCATTTTACGCTATTGTATTCTGGACTTTTACGGGCT	1	38292834	1	C	T
Tcm001s38316129	ATCATTGTTCTTAATGAAGGCCGAAACGTGAAGGGTTTTGACCAACAAACTTTTTCTTGG[A/C]TGGTTCTTTCCATATTGATCATGACAGGTTTAGTTGGTCCGATAGTCAATTTCACTCACA	1	38316129	1	A	C
Tcm001s38321148	GTGCAGCAATCTGCTCCTCCCCCAAGTGGATCAAAGAGGTTCGGGAGCTCTGCTCCTAGT[A/G]CGGGGATATTTGGAAATAGCATGCAGTCTGCTGTAGATACTTTTGTCAACCATAGAAGAT	1	38321148	1	A	G
Tcm001s38334546	CATGGCTCGATCCCTTTCGAGGCTAGAGCTCGAGCCACAGTTCAATAAGCCGTACCTGTC[T/G]ACCTCACTGCAAGATTTTTGGGGCAAAAGATGGAACCTCATGGTGACCAGTATCCTGCGG	1	38334546	1	G	T
Tcm001s38350032	AAATGAAACAGAATGAAACAAAGCTCACCGACATATTTACCTCCGATGGTGCAGATGTAC[T/C]TAAAGAAGATGTCCGGGGGTGAAACGAGACAATTTTTCCTCCAAAGCCAAAAGATGCCCC	1	38350032	1	C	T	Stalin A
Tcm001s38361782	GGAGCCTATTSCTATCACTGAAAAGGGCTTACTTCCTGCAGACTTTGTTTTGGAAGATCC[A/G]GATTCTCACTTTATATATGTATGCAAAAAGATGGATGACACAGAGCTAAGAAACATACCC	1	38361782	1	A	G	Anchor
Tcm001s38384407	CCCACAATTGGAACCACACCAATATTACCAATACCCACTTCACCAGTACTCTTCAAAAGC[T/C]GAATAACAGCTTCTTTATCCTTTTCCCTACCATAAATATGAGATTCATTAACAAGAGAAG	1	38384407	1	C	T
Tcm001s38399109	TATTAGAGAAGATCAAATGAGTRTTCTTGAGATGCTAGAACCCCATCGAAATTTGAAAAA[A/C]CTCAAAATTTCATGTTATAGTGGGGCAGAATTCCCATCTTGGATAGGAGACCCCTCATTT	1	38399109	1	A	C	Stalin A, Stalin B
Tcm001s38439094	TTCTGGGGTTAGAAAGTTCTTGACAGATTATCATCACTATTCCTTCACATCACTGGCAGA[A/T]TCTGGGGGTAGCTTGACAATATTTAGTTGGCCACCATCCTTGTTAGCAATGGTGGCAGCT	1	38439094	2	A	T	Stalin A, Stalin B
Tcm001s38463932	TGTYGCATATGCACATATTCAAGCGTTTGAGATTCCTTCAGCTAGTGGCAGATATTGCTT[A/T]GTTGAAAGAATTGTACACTATTTGGAAATTCTGAAGGTGTTGAGTGAACATTATCCTGCT	1	38463932	2	A	T
Tcm001s38484863	GATCATAGATGTTATAGCGGGCATTGCTGTAGTCAGAGAAACAGGTTCGGAGGCCCAACT[C/G]TGCGGCAATCTCCCAAACCGGGTTGGAYTCTTTACCACCTACACCGGCGATCCAACCSGC	1	38484863	2	C	G
Tcm001s38501855	TTGCCACAAAATATTAGGATTAAATGGAATCTATGGTGAAGGAAAATATGCTCATTAGAT[G/A]ACTAAAAGGAGAAGCATTCCAAATTGAGGAGAGAGCTGACAATATATCAAATACAACTGA	1	38501855	1	A	G	Anchor
Tcm001s38510216	CTCCAATTAAAAGGAAAAGGGAGGGAGGGAAGAAGTAAGAATTCACCTCAAAACCAGCCC[A/G]TTTTAGAGCTTCCAGGCACTGTCTGGTCAACCTGATGTCTGAAAGACCATCKCCGATCTC	1	38510216	1	A	G	Stalin A, Stalin B
Tcm001s38532695	AAAATTATAAAGCCTTCTCAAATTTGAGGCTTCTAAATTAGGGCCTAAAGCCCTTGCTTG[A/G]GGGCTKCACCGAGGSCCTGCCCTGGTGCTACCACCAACAAAGATGAGCCATCAAGCRGCR	1	38532695	1	A	G
Tcm001s38540515	TTCCAGCGCCCACCAGGATCATGAGGACAGTGAGAGCAATAACCAATTTGTTATTAAGAG[T/C]GCTTAGATCAAATTGGAACCCKGTGTAGCCAAAGTACACCGGAAGAATGAAGGTATTTAC	1	38540515	1	C	T
Tcm001s38558641	GTTTTTGTTTCTTGGATAAAACCTAATCATTATCCTGCGAATCGGGTCCTTGGTATTTCC[T/C]AATCATTATCCTATGAATCAGGTCTTTGGTATATCCCTTTCTTGATGATGATTAAGTATT	1	38558641	1	C	T
Tcm001s38578730	ATGATCTTCTAATGCATGCAGATAGGGCTAATTCTTGCTACCCTACCACCTGTACGTGAC[T/G]CCTTTGCGAATCAATTCACTCTGACTTTGGACAATATTGTTGACTTCGGCATGATCTGCT	1	38578730	1	G	T
Tcm001s38597929	ACTTTTAGATCCTTGAACGATATCAAGAATATGGCGACTCTGTTTTGGGAAGAAATGGAA[A/G]TAACAGACCWAATGTCCGAGAGGTGGCGAAGGTAGGCAATTTTGTCAGTTTCACATCATC	1	38597929	1	A	G	Stalin A
Tcm001s38621574	TACATACACATAGCCGGCCACTATCTTGCTTAATCACTGGCCATTGTTTTTGGAGGCAGA[G/A]ATATATGGCGGTGGAAGAGGAGAGGCTGGKGAGCGGCGTCCGCCGAGGGGTTGGGCCGGG	1	38621574	1	A	G	Anchor
Tcm001s38635295	CTATCAAAGTCTTCGTTGTCATCATCACTTTCATGATTGACAGCTGAAGATGAAGCCCTT[A/T]TACCTGAAAAAAAGAGGGAAAATAATAATATCTCTGGGTGTAGGCTAAGATTAACGGCCA	1	38635295	2	A	T	Stalin A
Tcm001s38657933	GTGAGAAGCAGCAGCAGCAGCTACGCAGCCTTAGCTCAAGGGAACTTGGATCGAACAATC[T/C]TGCTTCGATTGTTGGATCTCCTGTGAATTCTTCTTGGTCCAAGTGGGGATCACCTAATGG	1	38657933	1	C	T	Anchor, Stalin B
Tcm001s38672101	TTTCGGAAACGTGATCTCTTCCTTTTTCCATTCACGCAGGAGCCTTCAACATCARAAGGT[A/C]ATGGTGCAGGTGCTGTTGTATTTCTGGGTTCGATGCTTCTTATCATATTTGCTATCCAGG	1	38672101	1	A	C
Tcm001s38692101	GTTACTCTAAAACTTGCTAATTTCGATGTCTTARTGCCTTGATTCCTCGCCAAATACTTC[A/G]TTGTTGCAGACCGGGCATATCTAACGAAACACGATTTAGATCAGCAGTATGTCAGAGGCA	1	38692101	1	A	G
Tcm001s38704382	TACTAGTGAAAGTAACAAGTGTGGCAGCTGCCATGTGCCCCTTAAGTTACCTGCTTGTAC[T/G]AAKGGTGGCCTCCAGATGTGCAAAATATCTCTGGGCAAAGCCTGGGMAGTGGAAACATTT	1	38704382	1	G	T
Tcm001s38718853	ATGGAGACTTGTGTGCCACCTGTGGAAAACATTGTTTGCATCCTTTCAGACCTCAGGAAA[T/G]AGAGGAACATATTAAAATGTGTGAGAAAAAGCAMAAACACCTTGAGGCATTGAAACGTAG	1	38718853	1	G	T
Tcm001s38737529	TCATCAATCTAAGATTAGATTTGCTAGCGACTGCTTCAATCTCCTGAAGAGAACTTTGAC[T/C]GCCAAATTCTGAAACCTCCCTTGGCTCTTGATAATGAGGTGGTTTCCAAGTATTTACATT	1	38737529	1	C	T
Tcm001s38760433	ACTGGAGAGTTGAACTAAGGAGCTTGGGATCTCTCCACTTAGCTTATTGTCTGCGAGGTT[T/C]AAGACAGTGAGCTTCTGGAGATTCCCTATCTGTTGTGGGATTTTTCCGGAAAGGGAATTG	1	38760433	1	C	T	Stalin A, Stalin B
Tcm001s38804385	TTGTCGAATCTGCAAGAGATAGTTTGATATCCATGTGCGGAGGATTTCGTGGCCGCTTCC[T/C]ATATTGCCAAATCCCAATCAAAAAGCAGTAGCTGAGCAGTGTGGGCAATATCAAATTTGG	1	38804385	1	C	T
Tcm001s38818885	CGTCAGGGTTACGTTGAATTAGATTAGCCTCTCCTGACCTAATCAATGTTTATGTCAAAC[T/C]CGAATGATTCGTTGTTGGGTATTAATAATTTGCTGAATAAATTCATCAAAACTTGTTAAC	1	38818885	1	C	T	Stalin B
Tcm001s38839727	CTGTGCTCATGTGCTCAGTAATTTTTCTTCCTGTGACCACAGGGTATAACCAAGGAAGGT[A/G]CAGATAAAGAATGTGTTTCTGCATCTGTTAAAAGTTGTGAAACATATGAAGATATATTCT	1	38839727	1	A	G
Tcm001s38862052	AGGAGAGACAAATCCACTTGTGGCAGAGGTTTCTCAGTGATGTTTACCTTGATCTCACGC[T/C]GCCCAATTTCCTGCAATAAATGATCACCATGAGAAAAACAGAGAACAACATATGTCTTCT	1	38862052	1	C	T
Tcm001s38881363	TACCCCGGAAGAAGAAAGGGTTAGCTTTTGAGTTACGGTAATCGCCACCAGGCACCAGGT[A/G]GGGTGCAGGACAGAGGTYTGTACGGTGGGGTGTCTRCTGAGAGGCTCAGGGCTAAGGCTC	1	38881363	1	A	G	Stalin A
Tcm001s38892532	CATAACTAAGGTTGACTTTGTTGGACGAAGGAGCATTTTCTACATAATTTGTGGTGCAGT[A/G]ATTGACACCAAGAAAGTCGAGGGACCCTTTTAGCATCTTGGACTGAGCTTCACTGAATTT	1	38892532	1	A	G
Tcm001s38910184	GGAGCTCAAGCAAGCKCTAGCTGCTAGAACTCCATCTCCAAATAAAAGTACTTCAATAAA[T/G]CAGAACTTACCTGGAAGTCATCATGCTGGAAGTGTGGTACTCTTTTCTTCATTTTGTTGC	1	38910184	1	G	T
Tcm001s38923837	ACCATTTTTGTACACAAAGGAAAGGAAAAACCATCCATTCTTGCATTTCCCTCTGGTTGA[T/C]GGGTGCCTTTAGCATGCTGCATACAAAGGTCGAAATATTCAACTTAATCATTCTTCTTCT	1	38923837	1	C	T
Tcm001s38939132	GCAGACAAATGGCACTCATTAACATTCTGTCATCAAAGCATGAGTGAGAACCAGCTGGAA[T/C]AGCGGATCATCAGGTAAGTGCTTCAATGCAAACTCTCTTTGACAAGTGTATCTTGGATCA	1	38939132	1	C	T
Tcm001s38959326	CACCCAAGAGGAAGAACGATGGCTAGGCTTTTTAAGAAAGAGAGGAAACTAGCGGTAGAA[A/G]GAAAGGGGAAGACAAGAAAAGAGGAAGGGGAAGGAAAGATGGAGCCTTTGTTGGAAAAGC	1	38959326	1	A	G
Tcm001s38978630	CTATACATTGGGGATTTAATTTTGCACAGGAGAGACAGGCTCGACCAAAAATTATTCATT[A/G]GAYTAAACCATTGATAGGTGAACTTAAGTTGAATGTTGATGGTAGTTCTAARGACGAGTT	1	38978630	1	A	G
Tcm001s38981492	AGTCAACAAAAGGAGTCGGAAGGGCAGCATACTACGGTAAGATTTCAAAAGGAAGAAAGG[T/C]AGYAGAAATCGACTGCGCGAATGACAGGACCCAGTTTGCAAGCTGCRGACATGCAGCGGT	1	38981492	1	C	T
Tcm002s00001335	GGAAAAACCTCGCTATGAGTGAGCCGATTGATGTTGATGAACGGCAAAAAACTAAAGTTA[T/C]CGCAAYAAAACGAAACGTAGAAATGAAGTCAGTTGCGGCTGGGCAGTGCAGAGACTTAAG	2	1335	1	C	T
Tcm002s00023205	TCTTGCAAACTCAATGACAGCAATCTGCATTCCTAGACATATTCCAAGAAAGGGAACTCC[A/G]TTTTCCCGTGCATACTTTGCTGCAAGAATTTTCCCTTCCACCCCTCTGTCACCAAACCCT	2	23205	1	A	G	Stalin A
Tcm002s00052968	CTCATGTTGATTTTGCAGTCTTGAAAAGTCAGTTGAGCTAGACTACCACTGGGTTGAGTT[T/C]GATGATGTTCGTTACCATGTTCAGGTGATTTAGAAACCTTTTCTTTGTTTCATTCATCTA	2	52968	1	C	T	Stalin A, Stalin B
Tcm002s00067142	GGACCAAGAGGCAGACGAACTGGAATAAAGAAGGGGTAGTGAAGATATTGGACCAGCGAG[T/C]AAGTAATATTCCAGTGGAGGAAGCAATGCAGGTTTTCTTTGTGGCAATGCTGTGTGTTGA	2	67142	1	C	T	Stalin A
Tcm002s00085841	TGGTGGGGTGAAGGCCGTGTCCACGGTGATGTGTGGGTGGGGATTTTGCTCCTACGTGTA[T/C]GGGATGTATGTTAACAATAAGCAATTGGACGATGACCATATGCAAATTAGTCATGCTACG	2	85841	1	C	T	Stalin A
Tcm002s00099962	GATTGAAATTTGAGAATGCTTGCTGTCTTTAATGATAGGAAGAAGCACCAAAGAAAAAAC[A/G]TGGCAAATCCCTATATGCAAAGGCCACAGACACTGGCATTGATCCTAAAGAGGCTGCCAA	2	99962	1	A	G	Stalin A, Stalin B
Tcm002s00111794	CACCAGCGTCGTGTATAACGAAATGAGACCTCTCTCCGAACAGCCTGACGTGGTAGGCTA[T/C]CCACTCCCTCACTCTCTGGGGGCTCAGCTTCCCGTACAAGGAGGACCCGCAGTAAAGGTA	2	111794	1	C	T	Stalin A
Tcm002s00130279	CCCAATGATCCGGGGATTCTGCCAGTGAATTGGTTTTTGCCTAATCTTAGTCTCTCAAGA[A/G]AAGGTGAATTACCAAGCTCCGGAGGGATGTCACCATCCAATGCATTGTTTGTTAAATCAA	2	130279	1	A	G	Stalin A, Stalin B
Tcm002s00143542	CAATCACTGAAGGATACAGTGCACGTCGGACCTTAGAGTCATCATTGTTTGTAAAAGTAG[A/G]GCACTTTTCAAACAATTTYATACAAGAAATTCTTGATGACATACGAAGTGAAGCACCTAG	2	143542	1	A	G	Stalin A, Stalin B
Tcm002s00157325	TGGTTGTGGCATTTGATGCCTTTCCATGTGCAACAATCTAGGCCCACCCAGGAAGAGAGC[A/C]TGCCGGAAGGGTCGGTGAGACCTTCTCTGAGGCCAACAAGTGCTCTTCTTTCGGCGTCTG	2	157325	1	A	C	Stalin A
Tcm002s00171624	TGTATTCACAGCCAGGTTTGTTACAGTGTATTAATCCATGGCCTTTGTGAGGATGGGAAT[A/C]TCAGTGAAGCTATGATGGCRTGGAGACACATGTTAGATAAAGGTTGTAAACCTGATGCAG	2	171624	1	A	C	Stalin A
Tcm002s00182108	AGCAATTGTGCACAGGGTTTTCAGAATTTGACCAAATGCAAAAAATGTAAGTCAAGAAGA[C/T]TTTGATTCTTCTAGGATCTTTAAGTAATTTGTGATGTAATGGATTGACCTGTTCTTCAGT	2	182108	1	C	T	Anchor, Stalin A, Stalin B
Tcm002s00190356	TCAATAATGATTTGTCCTTGTGATGGCTCCACCAAACGGAAGAGAACTTGGATGAGCGTT[T/G]ATTTTCCACTTCCCGTTCTTCCCACAATTCCAATTTTCTTCTCCCCAGAGAAGGTGCAAG	2	190356	1	G	T	Stalin B
Tcm002s00205052	TCGGACGTGGACTCAGTTGAAATGAGGTGAGCGATTGCATTTTTKACGTGGAGTTTGTGC[A/T]TTGCTATGAGCAGACATATGTAACCTAAGTAAGTTTGGTACTCATCCGTTGACGGGGGAT	2	205052	2	A	T	Stalin A
Tcm002s00224673	CATCCAAGCTGCAGYTTTATACTGCTTTGCATTCTGGGGTTCATGAAATCTGCAGCCAGC[A/T]GGTCAACAAGAGACATGTAAATCAAGATTCCAGCTGAAAGGGAGTTGAAGATTCCTTCCA	2	224673	2	A	T
Tcm002s00243271	GGTTGGAAGTGGTCGGATAATACTTCGCTCTGGAATGAATCAATTCTTGGATTACCCACT[A/C]TCAATGCTTCAGTTGATTTGTGTACATTGGTGAAGAATGAATCAGCAACTCTAGGGAGYG	2	243271	1	A	C	Stalin A
Tcm002s00252244	CATGTGGATTTGCCCCGAATGTTGCAGTTAATGAAGGCATGTGGGGAAGTAAAAGCTTTA[A/C]AAGAAGCGAAAACTGTTCATGAACACCTCATAAGATCATTTTCACCTTTGAAAATAAGCA	2	252244	1	A	C
Tcm002s00270023	TCAAGTAAGCATAAGCATATCCCATGCCACCATTCCCTTGCCCATCATCACATTTACCAG[T/C]ACCATATATTCATCCCCATCGCTCTTTGGCCTCATGTTTCCTCTTGCTCTGTGTGTACCA	2	270023	1	C	T	Stalin B
Tcm002s00287324	ATCCCTAGTGAAGGAAAGAAAAGCCCAGCAGCAATTGGAATTGCAATCACATTGTACGCC[A/G]TGGCAAAAACATAATTCAATCGTATTCGAGAGAATGTTTTCCTGGAGAGATCAATGGCTG	2	287324	1	A	G	Anchor, Stalin A
Tcm002s00314985	GCAGGTTCGTGTAGCTGATCCAACTTTCTTGGGATATTTCATTGATAAAGGGGTAGCTGC[A/T]GCCGCAAAAGTTGTCCGAAAGGTAGTTAATGTTCTCAATGGTCATGCATATCTGAGAATT	2	314985	2	A	T
Tcm002s00329798	TGATGGAGATTTCAACTGAGGTGGTTTATGCCAAGTTTCAAAATCAGCTTTAGCTTCCTC[T/C]TCAGACTTCTCTCGTAGAATTGTTTTATACTGATCTAAAAACTCTTTTAAAGTAGTTTTC	2	329798	1	C	T	Stalin A, Stalin B
Tcm002s00339727	GCCTAGGATCCTTTGGTTGGGAAGGAGGGGGCCCAGGTACCACAAACGGGGGAATGGTTG[A/G]CTTATCTTCTCCATACAGTACACGAACTGACTGAGCGATTGCTGACACAGTGGGTGGTAG	2	339727	1	A	G	Stalin A, Stalin B
Tcm002s00351538	CAATGGCATTAGCCAAAGAACAGTAAAGCACACACATAAACACATTGAAAGCATTTTCGA[T/C]AAGAACACAAAGCTTTGCTTACTTAAAGCTGTTGGCATCAACATTATTAAGTCAAAGAGA	2	351538	1	C	T
Tcm002s00365508	TGAAAACCCTTCCATCATAGACTCAAGCCGGACAAACAAGAACAGGCTATCAAACAGTTT[T/C]TTCTCAAAATCATCATCTTTCTTGTGAAGGTCTTTGTAGCCATACCTAGCAACACAACGG	2	365508	1	C	T	Stalin A
Tcm002s00398704	GGAAGGACCCATCCACTGGGGGAGCAATAATAAACATGAGGGCGGTTTGCATTATGGAGG[C/G]ACATGGTACCAAATTAATGCGTCTGCCGCCAAGGTTAGTAAATTTGCTGTCAAGTTTGTT	2	398704	2	C	G
Tcm002s00401900	CTTGAACATTAATAATCAATTTTTGATTGGATTTGGACAGAGAAAGAGTGGGATGAAGGG[T/C]ATGCAGGAAAGGTTTAAGAGGTTGAAAACWGAAATGGAGGAGATCAGCGAGGAACAGAAG	2	401900	1	C	T
Tcm002s00433541	TTTCTTTTCCTTATGAAGAAATTTTGTGCTTGATCGGATTCTCTCTAATTCCCATCGATA[C/G]CTCTGGTGGAATCGACATGCACCATTTAACAATTGTCCATCGTTTCAGGGTATTTGTTAG	2	433541	2	C	G
Tcm002s00450420	CAGCATTGAATATGAAGCTTCATCAATGTTTGATCTGCGAAAYGTCGTTATTTCTGTACC[T/C]CTTCCTGCTCTTCGGGAGGCACCAAATATCAGGCAGATTGATGGTGAATGGAGGTAAATG	2	450420	1	C	T	Stalin A, Stalin B
Tcm002s00459645	GTTTAATGGAGCTGGGTCCTCAAATTTCCAGGACCACTTGAGGGAGATGCCTCGGAGAGG[A/C]GGGTGCAACTGTGATAATACATGTAGGCGGGCTGTGTGTGTTGTTTCTTACTGAATGCTA	2	459645	1	A	C
Tcm002s00476263	TATTGCTCCATGATGAYAAATTAAGAAAATAGTTGCGGTGAAAGCTGCCACCATCATCCC[T/C]ATGGAGACGAAGAGTGTCCCCAATCCAAGCAACAACATACATGGTAGTCGCTTAACGAAG	2	476263	1	C	T	Stalin A, Stalin B
Tcm002s00489779	GAGAAATTAGACCAGTTTTTATAGCATTGTCATCGTACCTAACGCTGCAGAAATTGTGAA[C/G]CTTATGACACAGTCAACAGGTCTGAATCAGTAAACGACTAAGAGATACAACACAGGATCA	2	489779	2	C	G	Stalin A, Stalin B
Tcm002s00501507	ACCTTGGAGACTAGAACTTACCATTCTCATTTCTGCACATCCCAATTGTACAGGTTTCTC[T/C]GGTTGTCATCGTTATGAGGCTCACCAGCGCCTTGGGCTCCCAACAATCCRTTGCAAAGTT	2	501507	1	C	T	Stalin A, Stalin B
Tcm002s00515405	CTTTATGATAACATAAAAGTAGGATTATGTTTTTGCAGGGCAGCAAGAAACTCCTCACCC[A/G]AACCCACRGTTCCAAACTCTGCAAATGAACTTCTGCACTATCACTCAAAGCATCCAAACC	2	515405	1	A	G	Stalin A, Stalin B
Tcm002s00532053	TTCTCATTATCTTCTTTGGAAAGAGTGATCGTRGCATTCAGTCTGGATGCAGCAAAACGC[T/C]TCCATTGATCTCCATAGATGGAGAAATCGTTAGATCCTTCCTTCTTGCAAAAAAACTCCC	2	532053	1	C	T	Stalin A
Tcm002s00557982	CCTCCGGTTGCAATTTTACGTCCCAAAACCCTTTGCGATCTTTGGCGATGTCCTTCGTGT[T/C]GAGAMACATATACTAAGGTTATAGTAAATCGGTTAAGTTAGTTAATAAAAAAATTAAAAA	2	557982	1	C	T	Stalin A, Stalin B
Tcm002s00594336	CTGAAAGGCTTCCCCAAGTAAATCCAAGTCAAAAGGACCTATGCTTAGATTTCTCCCTCT[T/C]GAATCAGAGGCATTTGGGAAAAGCTGATCCAACTCCATCCCTTTGCCTTTCCTGATTTCT	2	594336	1	C	T	Anchor, Stalin A, Stalin B
Tcm002s00610465	GTCTGCTTCCCGTACTTCTGTTGCTGCCAACCGCTGCTTGAGTCCATGTACTCCACCAAG[T/C]CCTGCTGCTACTTCAACCCCCATTTCCTCCATTGTCGTTTGAATCCCCACGTTTTCCTCT	2	610465	1	C	T	Stalin A
Tcm002s00627342	CGGGCGTACACCTTTTGCGGCTCCATCGAACGAGCTTACGCTGCGCAACATCGTCAAAAG[C/G]CCGCTCACTTTCCCAACCCACCCGCCTTCTTCCCTCTCTGAGCACCACGCGCGAGACCTC	2	627342	2	C	G
Tcm002s00644284	AGGATGGGCATAACGCATTAGGCGATTAAATGTATTAGCACCTCCCCAAACAGCAGCTCC[T/C]TGCCTGTGAACTGTTGCCAAGTATGTCCCAAGGGGAGACCACTGCACAAAGCTTTCAGTC	2	644284	1	C	T	Anchor, Stalin A, Stalin B
Tcm002s00658402	ATGACCACTCTCCCTCAGTTCAGTGGGCTAAGACCCAGAATTTCTGCAGCTCCAGTTAGG[A/G]GCCTGGTTAGTGATTCTTTCAACTTGGTTTTTCTGGTTTTGTAGGTTTAGTATGAACTTT	2	658402	1	A	G	Stalin A
Tcm002s00670092	TCATCAGCATTTCTCAGGAATTGGTCCCAGCCACTCCCGGGGCTAGTATCCAAGTAATCA[A/T]ATGGAACCGCTGTCTTCAAACCTGGCCGAACAGCACATTGGCTCTCTACAATTCTGAATT	2	670092	2	A	T	Stalin A, Stalin B
Tcm002s00686679	GAATGCAGGAAAGATGGAAGAGTATGAGGAAGAAAAGGAGAACAACCATACAGTTGATCA[T/G]CAGGACTTTAAACCTGTTGCTAATGGGGTAGCAAATGACATGCCCAAAAATGCTTCTCAA	2	686679	1	G	T
Tcm002s00702581	GGGGTAAATATTAGTGGYGGGCAGAAGCAGAGAGTTTCCATGGCTAGAGCTGTCTACTCC[A/G]ATTCGGATGTGTACATATTTGATGACCCTTTAAGTGCCCTTGATGCACATGTTGCACAAC	2	702581	1	A	G	Stalin A, Stalin B
Tcm002s00717644	TCCAACCTTCTCTCAAGCTTATCAGATTTCTTTTGCTGGTTGTGTTCCTCAACCTGCTGT[T/C]GGATTATGGATTGGATGGCCAACAAAAAGCTCTTAATGGCCTCTGAAGCCACCTGCAAAC	2	717644	1	C	T	Stalin A, Stalin B
Tcm002s00737790	TCATGCTTGTTGCTCTTGCTCTTCTCGTTCGCCGTTACTATGTCAGTGGTGAGACGACTA[T/C]GGCAGACCGTAACAAACTCATCGCCTGCATCGCCCTCATCCTTGGATCTTCAATTGCATC	2	737790	1	C	T
Tcm002s00747865	CCTCATACCGAACTTTGAAAGAGCAGGAACGTTGTGAAGGTAAAGGCTCAAAGGATTTTC[T/G]ATCTCCTGTTTCTGATGAAAAGAACCTGCAGGATCCCATATGTCACATTTAAAACAAAAT	2	747865	1	G	T	Stalin A, Stalin B
Tcm002s00762317	AAATAAAGTACTGCTAATCGGATTCAAGTGCTTGAATRTCAAAGCTCCCTTCAACTTTTG[T/G]CTACAGGCACCGAGAGCACGTGAATGGTGAATCATAGCTTTAGTCCCACCAACAAAATTG	2	762317	1	G	T
Tcm002s00773168	TTCGTATGGACCCGTAACACCTGATGGTTTTGGGGTGCCAGATCTTTTCGGTGCTCCCCG[T/G]CCTTTTCCACCATATGGGCCAAGGTTTTCTGGAGATTTCACAGGTCCTGCATCTGGCATG	2	773168	1	G	T	Anchor, Stalin A, Stalin B
Tcm002s00784716	AAACAAAGTGCAAATCATAAGCACGTCATACCTGCATCATCCATTCCATCATTCCGGCAA[T/C]AAGAAACTCCATTGTTCTCCAAGATACTTGTTTGAATTCTAGAAACCGATCTGAGGGTTG	2	784716	1	C	T
Tcm002s00802559	GTTATGCTGGGGCAAKCATTTAAGAAAAGAGCCTTAAGTCTAGTCAATGTTGMTACAGAT[A/G]ATGGCAGTGATGCTATTCCTGTTCTGTACAAGTCCAAAACTAGAAGTTTCTGCATGTTCT	2	802559	1	A	G
Tcm002s00833386	TCAATTAGTTCCAATATCTCTAGGCTCGGAAGCTCATATGAAAATGGTTCAACGCCCCAA[T/C]AGTTCTCAATCAATTCTTCTACCTCGAAACAGCTTTCAATTGCCAATTTCTTGAGTTTGG	2	833386	1	C	T	Stalin B
Tcm002s00846551	CAAAAACCTTTATTTATTATTATTAGTTTTTTTCCATAGAGAAATGGAGAGCTTGGTACA[T/G]AAGAATCTTAGAAAGGAACTAAAACGAGGAATGGAGCTAGCAAGGAAGCTCCAACTGCAT	2	846551	1	G	T	Stalin A
Tcm002s00860981	CCTCAGGACAGTCCCATGCCAATGAAAAAGTAACAGTGCGTACAGCATCAGATGGAATTG[T/C]CAGAGAAGCTGCAATGGCTGCCCCAATAGAGGAMCCCGGCTCTGAAGGCACTGATGCATC	2	860981	1	C	T	Anchor, Stalin A, Stalin B
Tcm002s00871859	TTCAACACTCTTCCTTGCCGTCTTAGAAAATTTAGCCGTATAATTTCACCCAAACCCCAC[A/C]AGATGGCAAAAAAAATGAATGTGATTCGGATGATCCAAGGACCACTGAAATAACTGAGCT	2	871859	1	A	C
Tcm002s00884475	GGAAATTTTGGAAGAAGGAACCATGTCAATATCCCATTAACTTGCCTAAACAGAAATCAA[A/G]CCCTGATTTCTAATGAATTCCACCAAACTTGTAGATGTGCCAACCGTAGTGTTGCTTCAT	2	884475	1	A	G
Tcm002s00899763	AGGCTTTCCTCATTGGTAGGAGGCTGTGAGGAGTTTCATACTTGTCATTTATTTTGATCA[T/C]CCGTGGCTCGATGACATGGAGATAAAGGATGCCCAACTCGTTAACTGCATTGGCCATGTA	2	899763	1	C	T	Anchor, Stalin A, Stalin B
Tcm002s00903438	TGCCTTACCACTTACTTTGCACTATTGCTGTAACTTTTTCCAGCTACCGATCTACTTTAT[T/C]GTGTCACTTGGATGCTATGGTTTATTAATGGTTGGAGTTGGTCTAATGCGATTCCCAACR	2	903438	1	C	T
Tcm002s00930032	ACCATGCTGAAACATCGAAACCTTGTCAACACCATGCTTAAGGGTTTCCAAAGTACATAC[T/C]AGGCCATTTCTACTTCCGAGTTCCCTCATGTTGAGAGGTACTTCTGGACCATGGTTAATC	2	930032	1	C	T	Stalin A, Stalin B
Tcm002s00947575	CCACCATGGCCGGAGTACTGTGGTAGTAGCAATCTTCGCGAACTTTCCTTGGTGGGAATT[A/G]AGAAAATGGAATGAATATTGTTCCTTGGGATGCCTTCAACTGTTCTTCCKGGGTCAACCC	2	947575	1	A	G
Tcm002s00977797	CATGTTGAAAATAACAGAATTCATGATTGACTTTACCTTTACAGAATCCTTGACAGATCC[T/C]TTGCCTCTTATGTACACCCTACACTCAGTCACGGCTTCAACTCTCTTCAAGGAGTTTCCT	2	977797	1	C	T	Stalin A
Tcm002s00990632	CTGCCACTAGATATGCCCCTTCCCTGCTGAAATCATTTGTAGAAATGGGACCTCAGGGAG[T/C]TTTTGGTGCTTCTAAGCTCTTACGACCCTTCTCAGAAATCATGGACTCATTGGAGCTGAA	2	990632	1	C	T	Stalin A
Tcm002s01000939	CCTGCTTGTGGTGGTGATACTACTGCAGTTAGAGGCTTGCATTCACCCTTTCTTTGATGA[A/C]TTGAGGGACCCGAACACTCGCCTCCCCAATGGCCGTCCGCTTCCACCACTCTTCAATTTT	2	1000939	1	A	C
Tcm002s01017826	AGGCTGAAGTACTGTAAAGGGAATTCAAAAGATTCGTGTCTTATTGAGATTGATGAAGAT[A/G]GAATCCATGAGATTGTTTTGCCTGGTGGAATTTCAATACCCAACGTGTCCAAATCAATTA	2	1017826	1	A	G
Tcm002s01028083	ATCCACRCTAATCAGTCATCACTTCACAACAGTACAGAAGCCACCTCCAAGGCCTGCCGA[A/C]GTGAATATAAATTCTGCTGTTTATCCTGGAGGTCCTCCTGTGCCTGTGCAAGCCCCCAAG	2	1028083	1	A	C	Anchor, Stalin A, Stalin B
Tcm002s01043569	ATAGCAAAAGTTTCACAGGAAAACCAGGATGCCAGGAGCAGCAAGAGCGAAATACCATTT[A/C]AGCCACAAGAATTGAACSAACTTGTTTATCTGCATGCAGCATTRTGCGAAACACTAAGAC	2	1043569	1	A	C
Tcm002s01051808	CCTCTGAAAGAAACTAGTTTCCCAAACAAAAACATGGTCCCTCTCATTGTTTTGACATTA[T/G]TCTCTCTTCTAAGCACCTCTTGTTCTGCTTCTTTAGTTACTGATATTCATGTCTTAGTCA	2	1051808	1	G	T	Stalin A
Tcm002s01065807	TATAGTTTAATATTGGGGTTCATTTCTTGATCCAGAAGCAAACTAAAGCAGGAGAGAGGA[A/G]AGTGGAAGAAGACTTGAGGAGGACCAAGAAAACCAGTGATGCAACATCCCTCATCAATCT	2	1065807	1	A	G	Stalin A, Stalin B
Tcm002s01078971	GARGATCCAGCAATCTTCTCAAGAAACTTCTCCATGTTTGAATTCATTCTAGCTATGTAC[A/G]TTTCCATAAGTGCATATTTTTCCTCCATGGCCTCCATTTTCACCACCATCTTGCGCACCT	2	1078971	1	A	G	Stalin A, Stalin B
Tcm002s01098929	AAAATGTTGTTCGTCTTAAGTCCTCAATGGTTAATGCAACATTGGCTTCTGATGCCACTT[T/C]AATCRATCGCCTCCAATCAATATTATCTGGAGAGCTTGGTGYTGTAATACTTTCTGTGCT	2	1098929	1	C	T	Anchor, Stalin A, Stalin B
Tcm002s01107527	GGGAGGATATATTGGGGTTTGAGAATGATGAGTTTTACATCAAAAGGTGGCCTCAATTGG[A/C]TGGTATGCAATTTGAAGATGTGCTCATTTCATTTCCTGATGCAATTCCCTGTGGAGTCAA	2	1107527	1	A	C	Stalin A
Tcm002s01119709	TGGCCGCTTTCTTACTATTTCTCATTTTTCTATACAATTTTCTCGAGATTCATTTCCTTC[A/G]CGATTTGCTCACTCTTTTCAGAGGCGACCCTGTTACCTTAACTTACAACTCTTGCTCCGA	2	1119709	1	A	G
Tcm002s01132889	TGTCTGGCTTCTTCAAGTATTTAGAGCACAGCAAAGCGAATGCAAAGAGGATTGGCAAAG[T/C]AGATGTTTTGATAGGGCCATCATGATGTCGATAAATAAATGAATAATTGATTGTTGTAAC	2	1132889	1	C	T	Stalin A, Stalin B
Tcm002s01148781	GCAGATGCAAGGTTCTACCTTGCCCAAGCCACTGCAATCTTCAATAGATCAGGGGCCTTA[T/G]TTAAATGTCATGGGAGATGGAAKGGTGACCGCAGCAGGCAATGAACSGAGAGATATTGTA	2	1148781	1	G	T
Tcm002s01157697	CAGATAAAGGAACAAATCCTGACTTGACAGACAGACTATACTCTAAYAAGCACATCATGC[A/G]GCAAGCAGAGCATAATGTCAAGGATTTGATTGTCCCGACGTGTCGATCAGCTTTCTCGCT	2	1157697	1	A	G	Stalin A, Stalin B
Tcm002s01171788	TGCATAATATGAAATGAAAGGATTACTGATCCTATATCTCTGTATTTTGTCGAAGTCCAG[T/C]GTAAACCAGGATGTAGCAATTCGTCTCGGGAAAAGCATGAAAGTTGACACCAGGGGAAGG	2	1171788	1	C	T
Tcm002s01185774	AAACAGCATTTTACCTGATCATTTTCCGGATMACTTTTCCAACCTTTTTCCCAATGACTT[T/C]TGCTGTCATTAAGTCGGTATGAAGTATCACTTTCGTTGTCACGGCGTCGATCTGAAGTAG	2	1185774	1	C	T	Stalin A, Stalin B
Tcm002s01205623	GTAGGATTTTTGGCACTGGTGTGAGTGATGAAGCGAAGCCTCACTTCAAGCCTGAACATG[A/G]GACAGAAAAGAAGTTGGGTATTGGCATTACCATGGGTGAACCATCGCTCCATGCATGCTA	2	1205623	1	A	G	Stalin A, Stalin B
Tcm002s01219944	CAACCATGGGTGAGGAAACTACAACCGTTCCTGCAACCTTGGTTGAGGAAACTRCAACTA[T/C]TCCCACAACCTTGCATGAAGAAACTTTAGCTGTTCCCACAACCTTGGCTGAGGATACTCC	2	1219944	1	C	T
Tcm002s01236821	AAACCAATGGACGGTATTGTTGAGAAGAAAATGATTTTATTGAGGTGGAAACTAACCGAC[A/C]ATAGCAGAATTCCCCCGATGGAAATCGTTTTTCCATTCTRGGCCTTGAAACTCTTCCATC	2	1236821	1	A	C	Stalin A, Stalin B
Tcm002s01247745	TGGAAGCAAAAGAAGCACAAAAAGAAAAGAAAGAAGATTCTGATGTTCTCCTTAACATCC[A/G]TGGCTTGTGGCAGGRCATGTTTTATTGGTGAAACACATTCATCATATCCTTATTGGAAAC	2	1247745	1	A	G	Stalin A
Tcm002s01262241	AAGCATATTCCGAGAGTACTGGAAGGCTTAACTTGGACTTGGTTATGGGACAACCAAATC[T/C]ATATAACGGAGCAGTGAATTTAGATTTTGGCGCAGCCCCTTGCCGATACTCGAAGCACCG	2	1262241	1	C	T
Tcm002s01273028	AGCTAGTAGTACTAAAATTTTCAGACAGCCTTCACCCAACAGCCACCATGCCTCAAGCAA[T/C]AAAGATCTTCTCAAAGTCACTGACTGACACTGACATCAAAAAAAGGTTGGCGATACCGGC	2	1273028	1	C	T
Tcm002s01285680	TGATCGAATCCGCACACAACGCCATGAACTGCRCCGCGCCGGATTACGCCCCTTCGCGAG[A/C]GAAACTCTGGTGCCAAAGAAGCTCGAGGGCTGGGCATATCAGAAATTATTATCACAATCT	2	1285680	1	A	C
Tcm002s01294696	GCATGTTAACTAGGTCCATCCCTGCAGAGCACCCTGAGGTAATATCTTTAGGTGATGAAG[A/G]AGGTGATTCAGCAGCTTCTGTTATGTTTTTTGGTGAAGCAACAGATGATGTGAATGATAC	2	1294696	1	A	G	Stalin B
Tcm002s01313118	TAGAAACGAAGGCCCTTGCGGTTGCTGAAGGAGATTTTTCAGTGACGRCTCAAGTAGACA[T/C]AGAACGAAAAGCCACGACCATCACGTATGTCTATTTGCTTATTCTTATTTTTCTTTTTCT	2	1313118	1	C	T	Stalin A
Tcm002s01324257	ATTCAGATCCAAAGACAACCCCAAAACCCCAAGAAACTGCTGTTTCGAAGAAGTCCTTTA[T/C]GGTGGAGATTATTTGCGGGGCTTTCTTGATTGCCTTTGTAATCAACTACTTCACTGGTAA	2	1324257	1	C	T	Anchor, Stalin A, Stalin B
Tcm002s01337073	TCTGTTGACTGAGCAGCATTTGTTTCTGGTGTGCTAGATGCTCTGACTGTGACWGCGGCT[A/G]CCGCACCTGATTCTGTTAGTCCCAGTACATAGACAAAATCAAGAAATTGTACAATTCGTT	2	1337073	1	A	G	Stalin B
Tcm002s01355925	CTTCTTGGTGCACATTGACAAGCTGCGACACCAAAACACTAATCRYATGAGGACTTTCTC[T/C]TTCTTTGAAAATTCTCGCTAAGGAACCGATCGATTTGATGGCAGGAACTTGCAGTTTAGR	2	1355925	1	C	T
Tcm002s01363124	ACGTATGACATTGGTGTTCTTTACAATTTTATTGATGGCCTTGCAGATATGATTGCCCTC[A/G]TGTATGACTCTCTCTCTCTTCCTCCGCCTTTTTCTGGTATGTTATATTGTAGATATAAGT	2	1363124	1	A	G
Tcm002s01378741	AGGAAGCAAGGTCATCCAAAGCAGGTTCTGAGTCAGGGATGGCTTCCGTTCGTCCGCCGG[T/C]GGAAGCTTGCGATTGGTGATAGAGTGTTACTTCACAAAATTCAGGACAAAGCAGGTAAGG	2	1378741	1	C	T
Tcm002s01392559	AAACAAGCATCGCTTTTATGGGCGGATGGTTTTAGAGAAGCTTGTTGTCTTCACAGAGTT[A/C]TCGTTCTTTGYCGCAGGTTGCTTTCCTCCTCAATTGCTTTCCTTTCACGCTTTGTATTTC	2	1392559	1	A	C	Stalin A, Stalin B
Tcm002s01402085	TCCACTATCTCCACCAGCAGCTCCAGGTAAAGCTTCAGCTATTTGATCTGCTGTTAAAAG[A/T]TGCTGCTGTTGTTGCTGTTGCTGCTGCTGATGGTGAAAACCCAACAAAGCGCTWTGAGCA	2	1402085	2	A	T	Stalin A, Stalin B
Tcm002s01422437	AATTTTGAGCAGCACTCATATTATTATTTTCAGCCACTGCATGMGCCCAAGCTTGCTCCT[T/C]TGATCTCATGGAATCCTTCCGGCGCCTGTTGTTGTTCAGCCAAACGACGAACACGCGCTT	2	1422437	1	C	T	Stalin A, Stalin B
Tcm002s01481769	CTAAAAGGAAATGTGATTAAAGCAATTTGGGGTAGTGAGCAATGCATGGTTAAGTTCGTC[T/C]AGTCAATAGGAGCTTCAGGAGGGCTCTTGAGTATTTGRGAAGCTGACTTTTTTGACCTTG	2	1481769	1	C	T	Stalin A, Stalin B
Tcm002s01522671	TAAAGGGCTAGCAGCACTAATCTCTAGCGCACTGAAATTTGGTATTCGGCATCAGAGCCT[T/G]GATATGTGTAAAGTGTAACCGTATCACCAGTGTTGTAGCKGCCAATAAATTTCTTCCATT	2	1522671	1	G	T
Tcm002s01547892	TTCGATGTGAAAGTATATGGGTTTGATGGATGTGAGAAGAATGTTTCATATCTAGTTGAG[A/G]AGGGAGAAAGTGGGGAAGAACAAGGACAAGAAGATGATGAAGAAGAAGATTATGGCTATC	2	1547892	1	A	G
Tcm002s01567531	TAATGACCTAAAGGATCTTAAGCAACGGCGACGGCTTGCCGTTTTTCAGGCTCGAGGTTG[T/C]TCTTTGATTTGTCATCGGCGAAATCCTCGGCGTTGTAGATGACGGTGATGTAGAGAGAGC	2	1567531	1	C	T	Stalin A, Stalin B
Tcm002s01582109	TCTTGGTTAGATAAAGAAAATGAACATTTGAAGCTACTGACAGAGGGAGCTAAGGAACCT[A/G]GTACTGATCACATAAGGAAGGATGCTATGGCTGTTAAAAGGGTCCAGCTTATGCTTGAGG	2	1582109	1	A	G	Stalin A, Stalin B
Tcm002s01596123	ACCAGATAATTTATCATACCAATAGAATCCTGGTTTTAGCTTTCTTGGCGGGTTTTGGCA[T/G]ATCTGCAAATTATGCAACTCATCTTGACTCAGTGGCTCTCCATTCACAACAACCAGCTCA	2	1596123	1	G	T	Stalin A, Stalin B
Tcm002s01615458	GCTATTGTTCAGAAGGGGACAATATGCAGGATGCTTTTAATTTGGCTGAGGCAGCATGCA[A/G]TCTATTGGGGCTTAATCCTAGTACTTTTCATAGTAAGTTTCTTTTATACTTAAGATATTG	2	1615458	1	A	G	Stalin A, Stalin B
Tcm002s01634230	TTGCATCGATGCTTGGTTAAAGTCACATGCTAATTGCCCGCTTTGTAGAGCTGGAATCTT[T/C]GCTACAGAATCTCCGTTTACTCCGTTAATGGCAGCCAGAATCCGTCCGAGCCTCGACGAC	2	1634230	1	C	T	Anchor
Tcm002s01651334	GTGTTTATAAGAACACAAGRATTAGGGTCTTTTTCCAGAACTCGAATGTGTTTTTGAAAG[T/C]TAGTCGTGACAAAAGAGTGTGGACTGTATGGTAACAGAAAAGAAGGCAGGTCTTTCCATT	2	1651334	1	C	T
Tcm002s01662467	CCGCCTTGACCGGTGGCCTCAAGAGCCAACCCTTTCCACTTCTTAGCATTCCTTCTCWGT[T/G]CTTCCCCTTTCTGTCCTTTTTCCATTACATCTCCAAGCACCTTCTGATCTCTTCCTTCTC	2	1662467	1	G	T
Tcm002s01672030	TCTCCAAGAGCATTGTCCGGCTACAATCAATCTCAGCAAGGGCAACTTCCTTTTCATACC[A/G]TTGCTGATGTTGCAGATTCTGATAAGTTGAACCATTCAAATTATAAGGATCCCGACTTTT	2	1672030	1	A	G
Tcm002s01694277	GGAAGTTTAAGGATTTTTAAACGTGAGGTCCAACAGAAAGTATTGGAAACTGTTGGCATC[A/T]CTCCTGAACAGGTGAGAAGAACCTTAGGCTATTCTAAGATATACTAATGGTTATTCTTTG	2	1694277	2	A	T
Tcm002s01706518	AGGCWATGGAGAAGCTAGAGGAARAGAAGAGGCGGAGTAAAGAGATTGAAAAAGAGAAGG[A/G]AGAGAGGAAAAAGAAGGGACAGTTTTGGTGGGATGAGCCCATCGACAACATGGGGGTAGA	2	1706518	1	A	G
Tcm002s01716537	GCATCTTCATTGTCGCTCCCTTCTGTTCTGATATCTGGCAATGTACTCAGATCGACACGA[A/G]CATCTTTCTCTTCTTGAGAGAGGGTATTGTCAGAAGAATCAATGGGGTCATGCTGGCCTT	2	1716537	1	A	G
Tcm002s01730093	GACGAACCGAGTTGCGCCAAACCACCTGAGTGTAATGCCCGCAAACCCTGTCTGTTGCAC[A/G]AGTGTTAGTGTCGTAATCATAGTAGACCTTCTCATCAACCCACAGTCTTACGGCTTGGGT	2	1730093	1	A	G	Stalin A, Stalin B
Tcm002s01743193	CTTGGTTTTGCTCTAACTCCGGCAGATTACATGTATGTAATGAAATGCTCTAACAARGAG[A/G]ACTTTCCACAAGGACAGCTTGTTTGCTATGGTAATATTGAGATAAGCCCATTCTCTGCAG	2	1743193	1	A	G	Stalin A, Stalin B
Tcm002s01756193	TAGGGAAAAGGATTTTGCACGGTAGGGAAGAGGAAACTTGATATCTGCCACTCGCACAAT[C/G]CCTTTCCGCACAAGACTTTTGCAATTGACATCAGCATCATCTAAGTCATATGGCTCCACA	2	1756193	2	C	G	Stalin B
Tcm002s01765876	TGTACCTGTGATGCAAATTTTTTATTTATGCTTGGCGGCCATTCTGGTWTCTATTGCTCT[A/G]TCTTTGTCTCCTATCTGTTTGTTTTCTCCTCTCTTAAAATAGGTCCCTTGCCGGAAGTGA	2	1765876	1	A	G	Stalin A, Stalin B
Tcm002s01779355	CAAAAGAATCTTTACCTTGGGGTTGCAGAGGGAGCGTCGCAAATTTGAAAAACAACCATC[A/G]CAGACAACTGTGAGGGGAGCATTCGCTCTCAGCTCTTGGCCATCATTGGTTTTATAGGTC	2	1779355	1	A	G
Tcm002s01782488	TTTTCCCATTGTTTTCCTCATTCTCTCAATGAACAGGAGGAGCTCTGTAGTATGCTGGCA[T/C]AGTTGCAGGGAAAAACATTTGTCTAACCCCTTCAGCCTTGATAATGGGGAAAATGATGCC	2	1782488	1	C	T	Stalin A, Stalin B
Tcm002s01802877	ACCACTCCACAGAAACGTACTGTGCCTATGCATCAGAAAACCAAATTGGAAAAGACAGCT[A/C]AAAAATCCGRGGGTACATTGGAAAAGATAAAATCACCATCTATCAAACCACTAGTGAGAC	2	1802877	1	A	C	Stalin A, Stalin B
Tcm002s01818177	AACCAGCTGCTGAAGCTAAAGGGAAGAAATCCAAGGCATAGTTATGTCTTACTAAACCTT[C/T]GCTTACAATTAAAGGAAAAAGTATTCAGATTGGCTGAAAACTAATTTTGTTACTCTGAAA	2	1818177	1	C	T	Anchor, Stalin A
Tcm002s01835461	AGGAAGCAGGGAAAATTCGATTCATTGGCATTACGGGATTGCCGTTGGAAATTTTTACTT[A/T]TGTGCTTGATAGGGTTCCACCAGGCACAGTTGATGTGATTTTGTCATATTGTCATTACAG	2	1835461	2	A	T	Stalin A
Tcm002s01848000	TATTTGGCAACAATGTGATTTAAGAAAGCCATTTGCCCATACTGAGCGGCAACATGAACT[A/G]CCTGCAGAAGTCAAAATAGATTGATAACTGCGTCAAGCCCCTAAGTTGCGGTACATAAGT	2	1848000	1	A	G	Stalin A
Tcm002s01861734	TACCAATTTTATGGATGAATCCCACTATCCATTCTCCGGTGTCATCTGGGATGATGCCAC[C/G]TGCCACTGCTTCACCAGGCYGTCCCTTGGSGCTCCCATCTACATTCAGTTTAACAAACGT	2	1861734	2	C	G	Stalin A
Tcm002s01880871	CACATAGTTGGTGGGCAACACAGTTAAAAAGTAGGTAAATGAACTCTTGATTTACCTGGG[A/C]TGCCTGTACCGTGGTCAAAGTTGTAGCAGCAATCAAAACAACAGCATCCAAAATGAGAAA	2	1880871	1	A	C
Tcm002s01898908	CAATCCCAATCATCCTCGACCTTGAACACTCCTCAATTTTTCCAACCTTGTTTCTCGGCT[T/G]GCCAAACCCAATATGGTTTTCRGGGCTCASTTTGCTRAAGAAGAAGCCCATGTGATGGTG	2	1898908	1	G	T	Stalin B
Tcm002s01918960	TTATGCTCTTAAGGTCATTACAGAAACTAACGAGTCTTGGGCTAAACTTGTCAAAAGATC[A/G]ATTCCTGCTGGCGAGCTTTCGCTTGTATAAACTCAACCAGGAGCATTAAAGCGGCGATGC	2	1918960	1	A	G	Anchor, Stalin A, Stalin B
Tcm002s01935236	CAGTATAGGTATCGCAGTTCGTTTTCAGTGAGGAGAGAGCATTCAGGGTTCACCAGAAGA[T/C]TCTCTTGCTTCTGCAACTTTTGGTCCAAGCAAGGGTGTCGTGTTTGATCTGTCAACTTCA	2	1935236	1	C	T	Stalin A
Tcm002s01946542	GCTTGCAACTCCATGGAATCTCGGACTAGCTCACTCAGAAATGTCACRTCATCAGACATG[A/G]CACCAAATCCTTTCAAAAGCTTTGATCCAAATTGTAAACTTGTCTGCATGAATAAATAGG	2	1946542	1	A	G	Stalin A
Tcm002s01964852	AYTCCTATTCCTCATYAAACCCAAGAACCGCCAGGGGTCAATCCTCTCCAACCTGCAACC[A/G]TTGGGTACCCATTTCCAGGAATTGATTATCCCCATGTTGTCCCTCTTATTCTTAAGACAA	2	1964852	1	A	G
Tcm002s01974697	CAGCTTCAGCTTTGGGTTCTGAGAAGAACATGAAGCACTTTGTCAAGGATTTCGACACCA[A/G]ACACAGTGTTATAATATACGACAGCGGTCCCCAGTCTAAAGTAGAAGACAACCCTCATGT	2	1974697	1	A	G
Tcm002s01991898	TATCCAAAGTATGCATATGATTAAGATCTCCACCAACTTTTAGTTTCTTGAATGCCTTCA[A/G]TCATTCCTATACAAATGAATTAAAACAAAATTCATCAGTTACATATTTTCCTGCTCAGTT	2	1991898	1	A	G	Stalin A, Stalin B
Tcm002s02005459	AGAGGAAAGCCCCTTCCAAGCTGATTTCATGGAAGCAGTAGCAGAATTCACTGCCGCCTC[A/C]ATATACTTTTTGGAGGCAATAGTTGCACCTTTTTCCATCAAGTTTCCCATTTTTCTAGCT	2	2005459	1	A	C	Stalin A, Stalin B
Tcm002s02016016	AAGGAAGTGAAGGAGACTGGTTTGGGTCTCTCTTTGCCTAAGGATGAGAATTTCAGGGAA[T/C]GGTACTCTGAGGTATATTTTGTTGCAAYGGTACAATTGCTTTGTGATTATTATACTACTT	2	2016016	1	C	T
Tcm002s02028164	TTTACTGTGGCGAAGGTGAAAATCCTAACCTTTCTCGAGTCAGGAAACCTAAAGACCAAA[A/G]GCTTGTAGGTGGAAACCTTGCATTGAAGAATAGTATGGATAGTAAAACRCCTGTCAGGGT	2	2028164	1	A	G
Tcm002s02038283	TTCACCAGCTCCATCTCCAGGGCCATCAATTTCCCCACATCCTACTTTTCCACCGACTCA[T/C]TCTCCAGCATCACTACCCAAGAGTCATCATCGTCATCTTCCRCATTGTCGTAAGTGCAAA	2	2038283	1	C	T	Anchor, Stalin A
Tcm002s02052385	TTTTCAATGCCTCTCTTTTGGCTCTTTTTGTTGACTTTCATGGCAAGAGTTATGCCAAGA[A/G]ACAGATTGGTGACAAGGATAAATGCTCTTGATTCTGCTGTTTCAATCCTTTTTTCGATGA	2	2052385	1	A	G	Stalin A
Tcm002s02067919	ATGGTAATACAATTACAGGGGCTGCAGGCACAGTGTCCCAACGCTCCTTCAGGAAACTTA[T/C]GAATCTCCTAACCATCTCCCTCCTGAATTCAAGCTCTCGAGTGAAGAGATCGCATAGAAG	2	2067919	1	C	T	Stalin A, Stalin B
Tcm002s02082421	CAAGTATCCCAGTTTTTGACAGACCCAGAAAGARAATAAATGGGAATGAGCTTGGAAGTA[A/G]TGAAAGCAATGATAAGGAGAGAATTGGGGTAGTGATGGAAGATGAGATAGAGCCAGAGGT	2	2082421	1	A	G	Stalin A, Stalin B
Tcm002s02092743	AAATAGCTGCAAACTCAACACATATTGCTTTGTAAAAAAGGGAAAAGATCAAAACTAAAT[T/G]GATGGGGGTGGTGCGGTGGCGTTGATGGCCATCTTCATTCCAGCAGCGCAGGCATCATGG	2	2092743	1	G	T
Tcm002s02107839	GATGGAGATTCTATACAACTATTTCCCCTTGTTCCATCACCTTGTTGGCTCCATGCACCA[T/C]CATTTCCACAGGAATTCAGAGAAACAGCATTTTGAGTTGGCCAGGCATTGCCAGTAGCCT	2	2107839	1	C	T	Anchor, Stalin A, Stalin B
Tcm002s02120423	AAAAGTTGAATCTTTGCACTCACAAGAATCTTCTTTCATTTGATCAATCACTTGTGTCAT[C/G]TCGGAGAGTCGACCGGAGTTTCCCAGAATGTCAATCATGGTGGTGTAAACGGGACCGTTG	2	2120423	2	C	G
Tcm002s02137881	ACAAACACCAAGGGACCAGAATGTTATTAATCCAATATTCCCTTGCTGACTAGGTAAATC[A/T]AGGTATAAAACATGAACGAACCAGTAGACGAGCTGACTCAGGTGACAAAGGCTTTCCCTC	2	2137881	2	A	T
Tcm002s02150937	TAGTTCTCTTACAAATGCAGGCAGTTTCATTCCTTAATTCATCCCTACAACTTCCTTTTT[T/C]AAAGAGTGACTCCTTTTCTGAACAAGTGTCACAGAGTTTGGACACAACATTGCCATTTGA	2	2150937	1	C	T
Tcm002s02162515	CAAAAGATATGGCTACCAAGATTGAGGACAAAAAAAATCGTATTGATGCTCTTCAATCCC[A/G]TATTGATGAAGTAAGTGCCTTGAAATCAGGTCTTCACACTCTGATATAGTTGTTTTCTTC	2	2162515	1	A	G
Tcm002s02178842	GTATCCCAAACATCACTCAAGCCACCCTCCCTTACCAAAATCCTCATCTGATAAACTCAG[T/C]CAATCCATCCAACAATGTTAGGAACATGACCCTCAACGACCCTTCAAAAGGAATCGTTCT	2	2178842	1	C	T
Tcm002s02190109	CTGCTGAAAGAGATTCTGGTTCCAAAGACCAAGCCTGGAAAATTTCTGGATCCCTTCATG[T/C]GTATTTTAAGGAGAATCTTAATAAATCTCAACAGGAAGCTATAGATGTGAGTCTCTAGTC	2	2190109	1	C	T	Stalin A
Tcm002s02204746	ACGGTACATAACGGTGAACCTAGACTCTCCGTACTTGATCCCTACCTTATTGGGATTCAC[T/C]GCTGTGAAAAGCATGTGGATGGTTAAAGACAAAGAGGCGGTCGTTGGGGTGGTTGTGACT	2	2204746	1	C	T	Stalin A, Stalin B
Tcm002s02224128	GAGGCAAAGAGAACCAAACCTTTCAACAAGGAGAGCAAGAGGAACCATGACAGGAACTGC[A/G]AAGACGAATCTATAGGCAGTGATAATCCTCAAGCTCATCCCATCATTTGCTGCCAACTTA	2	2224128	1	A	G	Stalin A
Tcm002s02241856	CCCTTTGCCACTTAGACCGTTGCTTCTCCAACTCAAGCTTTTGGACCTGAATATACAACT[T/C]CTGCTCTTTCAACTGAAGTAAGCGAAATGCCATCCACTGCTCCTGCAACCCATCTGACTT	2	2241856	1	C	T
Tcm002s02253166	AGGGTTGAGTGGTGCTTCCGTAAGAAGTACTGGATGTTCTTCAGGGGCAACACGAAGCTC[A/G]TTGTAGAAAGTATGGTGCCAAATCTTCTCCATATCATCCCAGTTGCTCACAATGCCATGT	2	2253166	1	A	G	Stalin A, Stalin B
Tcm002s02271992	CCACTTCACTTCTCTCGTTCTCGTCGACTAAAAATGAAGTTTCCTCCATGTTTTCTCGCT[A/G]CTGTTTCTCTTTTACAGGCAAGAATCTGCTCTTTGATCCTATTTCATGAAGAGAATCTGT	2	2271992	1	A	G
Tcm002s02290088	GCAATATTGTAATTGATGGCTTGTGTAAAAGTGGGAAATTAGACAAAGCTATGGAAATTG[C/G]AAATGAGATGTGGACACATGGAAGTGCTGCTCTAGGTAACCTAGGAAACTCATTTATTGG	2	2290088	2	C	G
Tcm002s02306872	TCCTCCTCAGTCATCAAGACCTCCACTTTATTCGTCTGCTTAACRGGGGAAACAGGCCGG[T/C]GATAATTGGGAGGGGGATTAATTCCACGCCACTGCCGCTCAGGGTGACATCTCATGTGTC	2	2306872	1	C	T
Tcm002s02324471	TTAATCTTCTTATTGGAATATTTTGTAAACTGAAAGATGGGCTGGGAATGGGAGGTGTCA[A/C]GATGGTAAAGGACATGGGGCAAAATCAAAGAAGAGCTCTGAGTAGCATCAATCAGAACAT	2	2324471	1	A	C
Tcm002s02340679	TCCCCATTTGGTAWTGGCTCACAGAGATTCAGATTTCCAATTGTGCCTTCACTCAAGTCA[A/C]AGTAGGTTATAATCATGTGATCCCAATCTTTACTATCATCGTCGAGGTGCAGTAGATTCC	2	2340679	1	A	C
Tcm002s02352656	GATGTGTGATCTTGGTTGTCAGCCATGGTGATCCCTTGCAAATCTTGCAAACCATACTCA[A/G]TGCAGCTTCAGAACAGATGGAACCGAGTAGCAATGACCTAGGATCGAGAATTCAAGCAGT	2	2352656	1	A	G
Tcm002s02370831	GTCCCTTTGAGAAAATTTAAGTAATCAAAATCCCAGAAATAATGCTGACTTTTCAGTTGT[T/C]TGTGGTTGCTTTGCTAGTTATATGCATTGCTCACTGGGTTTATAGATGGAGAAATCCCAA	2	2370831	1	C	T	Stalin A
Tcm002s02389856	ACCCGAAGGGGCCCAATGAGCATGTCTCGAATGAGAACCATGCCTAGGGAGACGTTTGCT[T/C]GTTTATTTTTCTTTACCTCTTTCCTGATTGAAGTTAGGAGGGTGGGATTCATACTCAATA	2	2389856	1	C	T	Stalin A
Tcm002s02405391	GCTATTCCAAAACGCATCAACAAAAATTTTATTGTACTTGATTGCAATCGGACAAACTGT[A/G]CAACCGAGTTCAAATGCACCCTAAACATCACCAGAGAAACCAAGAAGTTAAAGAAAGTTG	2	2405391	1	A	G
Tcm002s02422742	TCAAAGCACAATCAAAGCAAACTGACATCTTTTTTTGATGGAAGACCTACTTGTAAGTAC[C/T]CTGTAACTTGTGTTTTATTATTTATAGACAAGATACAAACAAGAGCTGAAACCAAAGCAA	2	2422742	1	C	T	Anchor, Stalin B
Tcm002s02442495	GGAACGCATTTTTGWGGCAATGGAAAGGTTCAGTGCTGAGTCCTCGAAAGCCTACGAGGA[G/A]CTTTTGCAACGTGTTAAAGAAAGGATTGCTCAAGAGCATGAGAGAGTTTCATAGGGCTGT	2	2442495	1	A	G	Anchor, Stalin B
Tcm002s02450026	CTTCTGTGATCAGCCAGATGCTGCCCTTGCAGATGCAATGCAGGCACAAATTGTGAATCC[T/C]GACTGGCCTGCCGCTTTCTACATGCAGTCAGTTGCCCTTGCCAAACTAGACATGCACAAG	2	2450026	1	C	T	Anchor, Stalin A
Tcm002s02452483	TTCGAGAAGGTGGATGCAGTTTTGTGCAGTCTCATTGGTCACAAGACTAGAAAATGTAAC[A/G]GGATGAGCACCGAGAATGCACAAGTTGAGTTGCAGAAATTGGAGTCAAGCATTCAAGATC	2	2452483	1	A	G	Stalin A
Tcm002s02454384	CAAAGATGGCTTCTTCACCTCCAAACCCAAAACCCCTTTTTCATGCTCGCTCTGACAGCT[T/C]GCCTTCTAGACCTCATTTGTTTCGTTCTCAATTGGAGGAGCATCTATGTAGGTTAAGGGC	2	2454384	1	C	T	Stalin A
Tcm002s02457466	GCAATGAAAAATGGGCTGATGAATTGCTAGATGGACTCCTCTTGCTACTGGATGTCTGTG[A/G]CACTGCTAAGGATGTCTTGTCACAGGCCAAAGAACACGTACAAGATCTTCAATCGATGCT	2	2457466	1	A	G	Stalin A
Tcm002s02459338	GTGTTCGAGTCCTTGTTGCCCTTCATCTCTCGGACAAGGTTTAGATTCAAAGSCAAAGAG[T/C]AGGTGGTCTATGGTTTCCAAGCTTAATTCGCCACAAAAGGGTAGCAAGTGAACAAGAAGA	2	2459338	1	C	T
Tcm002s02461178	CAAATGGAAACTAAATTTAACACCTTCTCTTTCAACAAAGATGGTGAGAATGCAGCTGTG[A/G]TTAGCATCTTAAGAGAAGTGGAAGCAGTTACTGTCAGAGTGCTACAATCCTTATTGTCCT	2	2461178	1	A	G
Tcm002s02463646	CCCAAGATTTTGAAGATGGCCTTGAATGCCTCTTCAGGTGTATGATCAAAGCTAGAGTCT[T/C]TCTTCTCAACACACTCAACCCCTAGAAAATTATGGAAACTTCAAAATCATGTACAGAAAT	2	2463646	1	C	T
Tcm002s02465293	TGATTAGCATTCTAAGAGAAGTACAAGCAGTTACCATCAGCATGCTGGAATCCTTGCTGT[T/C]GTTTATTTCAGGGCCAGAGGCAGGATCAAAGTTGAGCCGCTGGTCACTAGTTTCCAGGTT	2	2465293	1	C	T	Stalin A
Tcm002s02466457	CCTGATATATATTGAATCCGATGCCTGGTATTGCACAGCAAATTGSTAGAAACATTCAAC[A/G]ATCTAGGCCTCTTCCATCTGAAGATAAAATGGCTACCCGAACTTTTCACCACACTCGCTC	2	2466457	1	A	G	Stalin A
Tcm002s02469099	AATCGCCAGATTGAATTGAGATCACAACTGCTAAGTTTACTCCTCCAGAAGAAAGAATGG[T/C]TACCACTCCAAACATCCAAGCCTGTTACCATGCTCGTTCCAACAGCTTGCCCTCTAGATC	2	2469099	1	C	T	Stalin A
Tcm002s02472605	TTGCTTCAATTGCCCCTTACTCAACAAGCTTTAGCCAAGGAGCAACAGAGGAAATATGTT[A/G]ATGAGCTGTTGGACGGATCTCTTAGGCTCTTGGACACGTGCAGCACTGCCAAGGATGCCC	2	2472605	1	A	G	Stalin A
Tcm002s02491065	TGCAGGGTTTGTTGCTGCTGCTCAACCTCCCAACTTGCCTTGGCTATGACTCCATCATGC[A/G]CAGGCACGTACTCCTAATCAAAACAAAACAGTGCTATCATTAACAAGCAAACAAGCCACT	2	2491065	1	A	G
Tcm002s02505484	GGAGAGTTGCTCACTCATGTCGCCCTTCTCATGGCACATCTTGGCTTAAGTACAAAAATT[A/C]TGATTTATGAGAGAGAAGACGAGTCTGGATTGCCCAGTCTGTTCTAAACAAAAAAATTTC	2	2505484	1	A	C
Tcm002s02519825	TTTAGCACTCTTTGAGTCCTTTATCTTAGCTGACCTGAGCTACCTCCATGGCTACTAACT[T/C]TGTCTGGCCACCCTGGTACAGTAAATTTAATCGTCAAGTAATTTGGTTTTTCGCTTGATT	2	2519825	1	C	T
Tcm002s02532251	AAGCGTCAGACGTTGGCCGAGAAGGGTTTCGGACAGGAGGATCTCGAGAAGTTATTAAAT[T/G]CGAAAGGTGAAAACATGTTAGATGAACATGTTATGGAGGACTTGGTCGGCACAACAGATT	2	2532251	1	G	T	Stalin A, Stalin B
Tcm002s02545779	TTGCAAGCTACCGCTGCTCAACGAATACTACWTATTTCCACCAAGGACACGCAGACCAAC[A/G]GTCACTTGTTTGTGGATTCTAAGGAAATTAGTATTCAGTACTGTAAATGGTTTATGTTAA	2	2545779	1	A	G	Stalin A, Stalin B
Tcm002s02557198	CCGATCACTTTGCCTTGCGATAGCACCTTCTTGGWGTATATCACGCCTTTCACTCAAGGA[T/C]GTGTGCCTGAAGATCTAGAGAAAGCATTGCTCACCACCCTGACAACATGTCATTGCTCAG	2	2557198	1	C	T	Stalin B
Tcm002s02570468	TCGAGAAGGGTCACTTTGTTGCGTATAGTGCTGATCAGATACGATTCGTGCTTCCTTTGG[A/G]ATATCTAAGGAGCAGAATTGTTACAGAGCTCTTCGCATTGGCGGAAGAAGAATTTGGACT	2	2570468	1	A	G
Tcm002s02580545	AAGCAAATATTGTTTGGTTGCAGGCAACCATGCCCTCAGACGAGAAGCATCCATCGCGGG[T/C]GCCCATGTGGAAAGGAGTCAAGGTTTCATACACACTTGTTGCATTGTGCTTATTCCCYCT	2	2580545	1	C	T
Tcm002s02588569	ATGGGGGATAATATGCTTGTGCATAGTATTTATGTGGCAACTCTACACTATATGGCTTCT[T/C]GTCAATCTTCATGAACCTGTTCCGGGAACCCGCTACAGCAGATTCGTCCGCCTGTCAATT	2	2588569	1	C	T	Stalin A
Tcm002s02598155	TCCTGATGAGGAAAAGAGAATTACAACACAAAAATTCTATAGGATAAGATTTCATGAACC[A/G]TCCACACTTGATTGGTTCTTCACAGCGCCATTTCCATCAATCTGTCCCGAGGCATCAACA	2	2598155	1	A	G	Stalin A
Tcm002s02606812	TTACAGCTAACTGGGATTGCTTGGAGGAGTTAAACGACCAAGCTAGGGCCTTCTTTTCAA[T/C]GGTGGACACCCTCATGCGCAACCTCAGTTCTGAGTTCAAGGACATGAAGTATTCTCTTGG	2	2606812	1	C	T	Stalin A
Tcm002s02609608	TTTGCTGACCAATGTGTGGTTTTGAGGACTTTCACAGCTGCAGCTTTACCATCCTCAAGC[A/C]TAGCTCGATACACCATACTATTTCCCCCTTTTCCAATCACCATACTGGGGCTGAAATTAT	2	2609608	1	A	C
Tcm002s02628102	TGTTGAGGAAATCCAACGAGGTGGTGGCCAGAACAGCTTGGAAAATTGAGGAAACTTCCC[T/C]AATGGTCCTATTGAACCATTTTCCAAATCAAATACACCTACATCACAACGCTCCGATTGC	2	2628102	1	C	T	Anchor, Stalin A
Tcm002s02646571	TGATCAAGCCACTATTGCCACCAAATCCATACCTTAAAAGCTTAAAGCTTGATTGTGGTC[A/T]GCTTAATGATTCATCAGTTGAGCTTTTACTTCGACCTTCTTTGCAGGAACTTTGCTTACA	2	2646571	2	A	T	Stalin A
Tcm002s02675399	TCTAAGATCAAACGCCAAAAGGTAGATGGAGAACTTAAGGTTTCTAACACTAATGTTCCC[A/G]GGGATATTAAACTTACCGATATTGTTTCTTATGAAAGAGAAGAAGGATATGCAGACTCTA	2	2675399	1	A	G	Stalin A
Tcm002s02686680	TTCGATCCAATTGCAATAAAATTGAACAAGATCCCGCTCTCGAAACTTGAGTTTTGAAAC[A/C]GCTTGAGAAATTAAAGCTTCAGATTCATCGTACCTCCCTTGTTTAACTAACAAAGCAATC	2	2686680	1	A	C	Stalin A
Tcm002s02699650	GGTGTGTGAATATAGGGAACGGGTGGGGGAGCGTTTGGAATTGGAAATTTTAATTGAGGA[G/A]AGATCTCTTTGAATGGAGAGTTGGGCTAGTGGGAGAACAGATGTGAGCTGTTGAGGGAGA	2	2699650	1	A	G	Anchor, Stalin A
Tcm002s02714872	ATCACAGCTTCAAATGCAATCTTGCACGYATTTCCAAATGTAAAACCAGCTAAAATTACT[A/G]TCCAGAACAAGAATACTAGATCCTGGCTTGTGATTATTTCAAACATGAATGAGAAAATAA	2	2714872	1	A	G
Tcm002s02738635	ATTTCTAACCGCAATTTCTCTCTTGAAACCAACCCGAAATGGCTGCAGCAGTAACACCAT[T/C]ATCTCACAATTRCTTCGACAATTCCCCGGCACCCATAATTGTTTCACAAAACCACTTCGA	2	2738635	1	C	T
Tcm002s02757855	TAAAGGCCAGCAAACAACCTGATACTTGCCAAAAGCACACATAAGATGCTGTAAAATTAT[T/C]TCCAACCTTGGTGCCAACTCTTCGGCAGCCTCCTGCAAATGCATAAAATGTTGTTGAAAT	2	2757855	1	C	T	Stalin B
Tcm002s02774746	TCCACGAATCAACTGACCTTAACATCAAGTTCATCCSTCCCCAACCTACAGCTTGTTCCC[T/C]ATCAACAGTGTGGAAGGTGGACTGCTATGACGAATCAGGGGGAGAATGGTTCGTGACAAC	2	2774746	1	C	T	Stalin A, Stalin B
Tcm002s02786468	GACACCAAGGACGACGGTGTTATCCGCGAATCAACTGACCTTAACATCAAGTTCATCCCT[T/C]CCGGACCAACAGCATGTTCCCAATCAACAGTGTCGATGATGGACAGCTATGACGAATCAA	2	2786468	1	C	T	Stalin A, Stalin B
Tcm002s02796779	CAGTCTCCAGCCATAAACAAATTAGGATAAGATGTAGAGCCACGCATCATGTACTTATAC[A/G]AACCTTTTCAAGAAGCCAAAAAGCATGATATTAATTCTTCTAAGTTAGAGCAAAGCAAAA	2	2796779	1	A	G	Stalin A, Stalin B
Tcm002s02806811	TAGTGTTAGCGAATGGCTTCCTGAATCCATTCCTCCATATTCATCAAAAAGATCATTCTT[A/G]TATTCAGTCCATACCGAAGAACCTTTTGAGCTGGAAGCCACAAGACTCTTACAAGTTGGA	2	2806811	1	A	G	Stalin B
Tcm002s02822290	CGGATATTCCCTTGGCCATTYAGCGTACGCCCAAAAAGCCACCCTAATCCTAGCCAACTC[C/G]AAGACATGATCCATGTTCCATTCTTTGCCTTGACACACAGTTTCATTTCTACTTTTCCAA	2	2822290	2	C	G	Stalin A
Tcm002s02846605	GCTTAGGAAGGATGAATGATTGATTTCGCATATTGGTTTTTTTCAGGGAAAGTATAATAA[T/G]AAGGAAGAGCCGAGCAAATTTGAGAAGCGTTTGAATGAGCAAATCAAAGCTGATGTTATT	2	2846605	1	G	T	Stalin A
Tcm002s02861410	CTAATGTCTTGCGCTTGTTTGCTGTTAATTGCTACCAACGCTATTTATTTAACTCTCTCC[A/G]TCAGACGACAATTCATCCGTAATTTCTTTTTTGTAAGTATTAATATAATAAAAAAAAAAT	2	2861410	1	A	G
Tcm002s02879411	TGCTATTTCCCTATAAACTTACCTGATGGGGTATTTGCACCTGTTTGCAGCATACTTGTT[A/G]CCTCTACATTTTTAGTTAAGCCCAYATCGGAGATATCATTCATGGGTTCTGAAGTTCGTT	2	2879411	1	A	G	Stalin A
Tcm002s02887137	TTAAGGGTTTTTCTCGGGTTTGAGTCAAATTTTCTGGATTTTTGTTAGATTTGAAGGAAA[T/C]TGCGTCTCTGATAGAGACCGGTGCATATGCCCGTGAGGTTCGCCGTATTTTGCGGGCCGT	2	2887137	1	C	T
Tcm002s02900493	GGGGTTAGTGCTAAATTCTAGGCCATATTTCAATGAAGCTGGGTATGATAAGCAGGTTGG[A/G]ACAGCTGAAGGAGAGAAAAATTCRTTAGCATACAATGAGAATACTTTCTTACTGAACTGC	2	2900493	1	A	G	Anchor, Stalin A
Tcm002s02916583	AAGGTGAGCTTAGCAAAAAGAAGGATGGCGAGGGAAAAGTGCTCCCAAATTGCACAAAGG[T/C]GTCCAATCCTTACCATGAATGTGATGAAAATTGCTTCAAAAGAAAGGATTCAGGTTCCTC	2	2916583	1	C	T
Tcm002s02925169	ATAGAGGAAAAGGAGAGTGGCTATGAACTCAGCTATCAGTGCTCTGTAGAAAGACCATAG[T/C]TTGAGCTCAGCCATGTCAATAAGTGGTGCTGGTGGAGGGTCCACATAGTCCTTGCGGCTC	2	2925169	1	C	T
Tcm002s02944109	CTAGCTTTGCACGGGATTCTATTACCAGTGACAGTGACTTTGAATGCTTACCGAGATTGG[T/C]AACTGAAAATGGAGATGAGAAAGCTTTACGRATGAATAGCAGTCCTATTTTCCGAACCAA	2	2944109	1	C	T
Tcm002s02957668	ATTCTTATGCAGTGGACTCGTGAGGGAATGGCAACATTAGCTGCTCTCAATGTCTTGGTA[A/C]TAAATTGCTTCACGACTTTCTCTAGGGAAAGGATAAAACAAATGAAAAAATTTATTTATT	2	2957668	1	A	C
Tcm002s02967261	ATGTASTATTTTGTCGTGGGACCGCTAGAGAGAAGATTTTTGAGCCATGGGTGGAGTCTC[T/C]GAAGGCTAAAGGTTGTGAGATGCTGGAGGATAAGAAGGTGACTGATATCATCTTCAATGA	2	2967261	1	C	T	Stalin A
Tcm002s02977428	AAGAGAAAGAACTTAAAAGAGAAAACCCAATAAATATTGCTTTTTCGTTCTAACCTGTGA[T/C]CTGATAAACTGATCAATCTCATGTCTTTGCTTCTCAACCTGAGAATCCATGCTTTGGCAA	2	2977428	1	C	T	Stalin A
Tcm002s02995982	GAAAGCTCCTTTTCTCCTGAGTTCTGATTTGCCAAACACGGAAGATTGTCAAACTCACAC[A/C]CATTAAATCCTTGTCCATTCAGCTCTGCTRCTTCTCCTGTTTTACCKTCGGCCCCAGGGT	2	2995982	1	A	C	Stalin A
Tcm002s03006294	AAATGATGAATCAGTTGGTCCCCATATTGCTAGCCCAAAGTCAGATAACTGTCACATTGA[A/G]AAAACAAAGGCCATGTGATCGATTTGATGACATATTTCATTTTCAACTAACATTCTTTCA	2	3006294	1	A	G	Stalin A
Tcm002s03032441	TGCGAGCTTTGGTGATCCTTTTGGTGCCTGCGGAAGCTACTCCCTTGGAAATTGCACGTT[T/C]CCCGTATCCAAGAAAGTTGCGGAAAAGGTAAGTAGAGTTACGATTGGTGGTTATGGTTTA	2	3032441	1	C	T
Tcm002s03037377	CATCTCCATTACTTTTGCAGCAGAATCCAAGATGCGGTTTCGGGAGACACGAACTTTCTG[T/C]CGCTGTAGCCTCCCAACCCTCACCTCTCTTTCATTAGTTGATCCATGGCCGTCAGCACCC	2	3037377	1	C	T	Anchor
Tcm002s03058679	TTACAAAGGATGCTTCCTGAGATACCACTCTGGGTTAAAAACCCAGACTATGATCGTGTA[A/T]GTCAATGCCATTAGTATCTGTCACATTCTTCCCATGTCCTTCTACATGTGTTTACTGCTT	2	3058679	2	A	T
Tcm002s03064070	GGCGTTTCCTGCAGTCAATACAGAGTACCTTAAGGAGATCGAGAAAGCTCGTCGCGACCT[A/T]CGCGCTCTTATCGCCTCCAAGAACTGCGCTCCTATCATGCTTCGCTTAGCGTATTTCTTA	2	3064070	2	A	T	Stalin B
Tcm002s03089374	GTGGAAGTTCAGCCTAAAGCTCAGAATGAGAGTGAAGCAATGGACCCTCAAGCCAACCAT[T/G]CCAAGTGTTTTGATGATGATGGCCGCTTGAAGAGAACGGGTAACATTATCACATACTTGA	2	3089374	1	G	T
Tcm002s03094398	AACGTTATCACCTTGAAGGAGACTAACAAGACAGAACTCACCGCATGCGAGCTCTACGCT[C/G]GTTTCTCGTTCAATAAGGTGAACTATGGCGCCRGGGATTTTGAGGAGGAGTTGTTCTTGA	2	3094398	2	C	G
Tcm002s03096674	AATACTATCTCCCAGATTCAGTAATGCTGATGGGTGCATTAACAGCTTCCTCTGATATGG[T/C]TGATTTTGAGCTCTGCCAGCAGCTTCATTGTTGTGCTTTTGAAGCTGGATTCTTCTCTTA	2	3096674	1	C	T	Stalin A
Tcm002s03125536	TTGCTATCCCAGCAATAGGAAAAGAAAAAGGAAAAAGATGTCCCCGGCAATTAATTGGAG[A/C]GAGTATACAGCACCTGCAATTTTGCCCCGCATAAATCAAGTACTCCATAGACATTATTTC	2	3125536	1	A	C	Stalin A
Tcm002s03138049	TTCTTTGCGTGAAAGTAAAGGAAAGTCCATCACCTTACGTGAAAAACCACAGTGAAGAAT[A/G]GATTAAGACAAAGTTAAAAATGGTGAAAGAAATGTAAAAGAAAACTAAAGCTTTTTTTTT	2	3138049	1	A	G	Stalin A
Tcm002s03160119	CAAGAACGTTTATACCAAGATATTCACCAGTCGAAAATCGAAGAAATCCTTGACGGCATC[T/C]AGTGGCCAATGATAGACAATTCTGCAGCAAACACAAGGCTGGAATTGAGGATTGATGGGC	2	3160119	1	C	T	Stalin A
Tcm002s03179406	ATTGTCACGGTTCTGGATTTGCCCGTATTAAGAACGAAGCCGGTAGTGGGAAGCTGAGCC[T/C]TGTTGGCGCCGGATAAAAAGCCGGGCCATATAGTGTGGCGACACTTGTTGACGATCTCGA	2	3179406	1	C	T	Stalin A
Tcm002s03187982	AGGTGGTGGAGACTGTGATTGTTGGGAATTATGTGGAGATGGAAACTGAAGGGAAGCCTA[A/C]GGGTATGAAAAGCAGGATTTCTAAGATCTTTTGGCATGGTGGTTCTGTTTATGATGCCTG	2	3187982	1	A	C	Stalin A
Tcm002s03207425	GGAGCTTATTRGTTGACTGGGACAGTGCTACAGCACTGGGAGCTCAGCGCTGCAGCGCTG[T/C]GCTTGTTGTTTCCATACTTTGTTCCCTCAAGTTGCCTAGTGCAGAATTGTTGCGGTTAGG	2	3207425	1	C	T	Stalin A, Stalin B
Tcm002s03219480	GGGCTGAGAGAAATGTGAAAAGCAATCCACATATTTCAGAATTAATTGAGATTAGAAATG[T/C]TAGATGTTCTCCAAACACCCCTACCYCCGAGGGGTTAAATAATGGTGAGTCTGTTTATTC	2	3219480	1	C	T	Stalin A
Tcm002s03238180	ACCTTGACAAAGGAGATCAGGGAAAAGAGAGTACAGAAGTAAAAGGTGCCACAGCTGTTC[T/G]TAATTCAGGGGATGGTGGAGATGAGGGTGAAAAAGCAAATAATGCTTTGGCTAATGTGGA	2	3238180	1	G	T	Stalin B
Tcm002s03246373	CCGCACCGCAGATAYGTTCTTTCCAGCAAATCTGTCGTGAAAGAAGAAATGGAGCTTGGT[A/G]ACCTTTTCCTTTGCATGAGGAAGCTTATGGAACCATTCATCCACTTCCTCGGGCCCTTCA	2	3246373	1	A	G	Stalin A
Tcm002s03259374	AATCTTTGGACAATCAGAAAGGCAATCATGCTCTTCTCAGCATGAATTCCGGATGGGTGG[T/C]TTTCAAGTMAAAAAAATCCACCGAAAATAATCCAGCTGTCCTAGGGAGCATTGAATGTTC	2	3259374	1	C	T
Tcm002s03274571	CAGAGATGGAACGTCTTGGCCAGTCGATGCCCAGAGGCCTTGAGCATTTCCAATGACCTC[T/C]GATGTTAGGTGTGGACCAACGGTCATTGGATCATCCGTCACGAACACGCTGCCGAAGGGC	2	3274571	1	C	T	Stalin A
Tcm002s03290909	TAATAAAGCGCGACTTAACCCAATGGTGTCCTCTCTTGGAGTAATAATTGTAACTGACCC[A/C]AGCTCGGCTGGTGAGACCAACTGTASGTTTGAGGCCCCCTACTGAATTAAAACKGGCAGG	2	3290909	1	A	C
Tcm002s03308893	GCCRTTGGAATTGTATCTGTTCGAACCGTAGGACTTAAAACCGCCRCCRAGCCGATTACG[A/G]TCGAGTTCCTCCGGGGAACGTTGGCGAGGGCCGGTGGGGAGTACAAGGAGGTCCTCGTGA	2	3308893	1	A	G	Stalin A
Tcm002s03320860	GGGACCATTACCTTTAATCAAAAATTTGAGCTCCTTCGACAAGTCCTCCACGCGACCTAG[A/C]ACAGGTCTAATTCCACAAATTTGTAAGACACAAAGCTCCAAGTACAAGGCCATCTCCATT	2	3320860	1	A	C
Tcm002s03340558	GAGGCTTGTAGACTGGAACTGGAGGGGGAAGTGGCTTCTTGTATACTGGAACTGGAGGAA[A/G]TTTATAAACGGGAGGCTTGTAAACTGGAACTGGAGGAGGAAGTGGTTTCTTGTATACTGG	2	3340558	1	A	G
Tcm002s03351151	AATTACCTTCTCGACATATTGCTCTCTTGTAACCAAACCAACAGTTTCCTTCTTAAATGC[A/G]GTCTCAAGAATCTGAAGAAACAAACAAATAAACACAAGTAAGAAAAATGAATCGAATGAA	2	3351151	1	A	G
Tcm002s03365698	AAGATCAACAGCAACACTATGAAACCAGCCACAGCCCATGGTGAGCTACCCTCTGAAGGA[A/C]GATGGTGAGTCCGCCGGCGACGTTCCCATGGTGATGAACCAAATAGCAGATCAGAGGCTT	2	3365698	1	A	C	Anchor
Tcm002s03378834	ATCAATCAGAATATTAGCAGAACACCTACAAGTCCCAATGAAGACAGTGAACATTGTACT[A/C]AATAGTTTAAGAGTTATTATCAAAACCAAGGCTGCAACACAGGACGTGTAAATATTGAAA	2	3378834	1	A	C	Stalin A
Tcm002s03397862	AAAGAGAAAGAAAAAAAATATTGCAAGAACAAAGTGCTTACCCAAAGTTAAATCTTTTCC[A/C]GGCCAAACTAGATTTATTGTAATCTCTTTGTATGTACCATGATAATGGACCCATGGGACC	2	3397862	1	A	C
Tcm002s03413216	CACTATGGGCAACAATTACTGGCTGCTCCTTGAGATTTTGAGCCACGCGCTCTGCAACTT[T/C]CTTAAATTCTTCCAAGAATGTTTCTTGAGAGACAGGTTTCTCTTGTTCATTGCTGTCCCA	2	3413216	1	C	T	Anchor, Stalin A
Tcm002s03428463	TCTAGCTGCCTTAATATCCGTGAGTTGCATTTATCTGTCGAGATAARGAAGTTACCTCAG[A/C]ACATCCCTTCAAATATTGCTCACATTTCCTTGGATTGGGCTAGACTCGATGAAGATCCAT	2	3428463	1	A	C	Stalin A
Tcm002s03455595	AGGATGTTTGCAGCTCCCTCGTGATGATTCATTGAAAAGTAGACTCGTTGAGAACCTGGA[A/T]GTTAGTGCTGATGCAACAAGATGCTCTAGCCTTAGTTCATTGATAGATGGATTTGGTGAA	2	3455595	2	A	T	Stalin A
Tcm002s03466859	CGTCGGATGATTGAAGCCAAACTCTTCCTCTGCGCGGTTGAGCAATTCTGCGAATGAAGG[A/G]TGGTTCAAATATGAAATTGGAACTACAAAACGTTTTCTCTGCGCCTCTCCAACATAAACT	2	3466859	1	A	G	Stalin B
Tcm002s03477322	TATTCTTCACTGCATGGAATCGTGAGATCGCCCATTGGATGGTTGAATCCGAATTCTTCC[T/G]CAGCCTGGTTTAACAGGTCTTTAAATAGTGGATGGTTCAAGTAAGATATAGGAATCACAA	2	3477322	1	G	T
Tcm002s03522506	GCATTCCCAATTCTTCCTGAAAGGGTTCGCTGGAGCTTTTGCTTGGCATGAGCTAGTCCC[A/G]TTAGTTGGATACCCATCTTAGCGAAGAAAAAAAAGATAGAAGAAGAAGCTCAAGATTTGC	2	3522506	1	A	G
Tcm002s03554037	GTGCATTATCCACACAACAGCCAAGGCATTCTCACATTCTCCTCTACTACCGAATCCTAG[C/G]ATTCTTGTGTCAAGTCTCCTCTGCTATTCTTCATACTCCAAATTACTAGTGGAAATGGCT	2	3554037	2	C	G
Tcm002s03562169	CCGAAGGATTCTTTGCAGTTTATGTTGGGGAGGGCCAAAAAGAGCGATTTGTAGTTCCAA[T/C]TTCAGTCTTGAATCAGCCTTCATTTCAGAAGTTGTTAAGTATTGCTGAGGAAGAATTCGG	2	3562169	1	C	T	Stalin A
Tcm002s03566563	TTTTGAGATCTTCCTAGTCTTCCTTTCCAGAGGCACACATCCATCACGAAAATCATGGCT[A/C]TCCGCCTTCCTCGTGTTGTTGGTGMTAAGAAAGTTCCCAAGGGCTACTTTGCAGTTTATG	2	3566563	1	A	C
Tcm002s03585317	TTGAATCAGCCTTCATTTCAAGAATTGTTGAGCAAGGCCGAGGAAGAATTCGGGTTTAAT[T/C]ACCCAATGGGTGGTCTCACAATTCCCTGCAGAGAAGAAATCTTCATTGATCTTACTTCCC	2	3585317	1	C	T
Tcm002s03587410	CCCCATATTTTTCGTCTAAAGGATTTATCAATCAAAAAGATATGGCTATTCGTCTGCCTG[T/G]TGTTGTTGCTGCTAAGCAAATTCTCCGCCGCTCTGCTCTGACTTCAAATAAAAGAGCTTC	2	3587410	1	G	T
Tcm002s03592467	TTCGTCTATCACATGGCATGCCGCTCTGTTATTGGTTAAGAACATGACAGCTATGGAAAC[C/G]TCTCTTAYGCAATCATTTCCTCAAACCCTAATGCGCTGCAAACCTGTCCAGGTAGTGAAG	2	3592467	2	C	G
Tcm002s03610767	TTCGCTGAAGAACCCGAGTTTATTCTTCATGCCAACGTGGCAGCATCTCTGAAGATCTTC[C/G]AAAGYAGAGAAACGGCCCGAGTTTGATGMGCCAGATCGGGAGACSACTCGGAGTATCTCT	2	3610767	2	C	G
Tcm002s03625289	CAAAACCCTCTGCTTTCCCTCACAAAACTGTTCTCCATACCCAGAAACCTCAGTTTTCCA[T/C]CTCCTCTAAAAATCCCATCTCTGACTTCTTCTCAACAAACAAAAGTGACCCAGAAGACGG	2	3625289	1	C	T
Tcm002s03636899	TTGAAGATGAGATATGAGAAACAGGARAGTAGCAAAATACTGCTAKARCATTCTGTGCYC[T/C]AAATCCTCACCTGTAAAAGTGTTAGCTGAGCAGACAATGTGGTAGCTTCAGTCTGCAGAG	2	3636899	1	C	T	Stalin A
Tcm002s03656970	AACAATAAGAAAAAGCAGTCAGGAATCACCAGTGTGCCTTATGGCAACAGGAAAGTGAAC[T/C]AGATACAAATCCAGATAATCCAACTGAAGCTTCTTAAGACTGTCTTTACAAGCCTCAAGA	2	3656970	1	C	T
Tcm002s03668118	CTCCCTGCATCACAGCTCCGGAATAACCGCATGAAATGGCTTTTAAGGGTTGCTTGGATT[T/C]CTCTCATCCTATCAGATCACCCCACGTCGGAWACACCTTTTTTCAACCCCCGGCTCCGCG	2	3668118	1	C	T	Stalin A
Tcm002s03677720	TAAGTCATGACCTTATAAACCAGAATGCTAATGTGACTAAAATTATGCAGCATCTTTGCA[T/C]ATTGATTATCCAATGTTATTTGAGCTTCGGAATGATGCTGCTGAGCGTGTCTCCCATTGT	2	3677720	1	C	T
Tcm002s03692254	CYTGCTCTACAAACCTAATCAGCTTTGCAACAATAGCAGCACTCTCTGTGACATGATTCA[T/C]ATCCTTGTTATTGCTCCACAACTGGTTGACCAGCTGGAGCCTTCTCTGCTTCGAGTTCAA	2	3692254	1	C	T
Tcm002s03705302	ATAATCATTTGCTGAATCGTTGAATTCCTGCTTGGAAAAATTTTGATCAGTTTTTCGCTC[T/G]GTGGAAGAATGCCTTCGAAGCGAAGAAAGGAGAAGTAAACGGGAAGCAAACAGAAAAAAA	2	3705302	1	G	T	Stalin A
Tcm002s03713373	CTTCTGGGTAGATTCCAAAGACTCAAGAATAACAGAGGAAACAGAGCCTTCTCTTGTATC[A/T]TCTTCTACATCCATTGCTACAAAACTTACAGCAAACAATGTCAATAACAGGCAAACAAAG	2	3713373	2	A	T	Stalin A
Tcm002s03726233	GGATCGTAAGATCCGATCTGATCGCTTTTCTTACCGTAATGCACCCTACAGGAGGGAGTC[T/C]CGTCGGGGTTTCAGGTTTTCTAATTTTCAATCATTTAGTTAATTATCTTTCCTCAGCTAG	2	3726233	1	C	T	Stalin A
Tcm002s03743644	TCAAGAATCTGAATAAAATTGGAAACCGCATAAAAGAAAGTCTGGATGACATTCTGTACA[A/G]GCGACCAAAGTGAGATTGCTGAGCACAATTATGATATATACTTGAGAGGGAAGCTTAATA	2	3743644	1	A	G
Tcm002s03751816	CAAAAAGCTTGGAGAATTCTTGCAAGATTTTGACAAACTCATCTTGCCCGTCTCGTGAAA[A/G]CGACCCAAAAGCTGCCCTGTAAGTTATGTTCCTCGTCAAGGCAAACACCAACTCGCCAAG	2	3751816	1	A	G	Stalin A
Tcm002s03773074	AGTTACTATCATCATCTGCTACACGTTCTTCAGAGGAAACGGAAAACGAATCTTTTTGTT[C/G]TTCTTCTTCAAATTCTCCATTATTAAAATTTAAGAAACAGTCAACGGAAAAATCTTCACC	2	3773074	2	C	G	Stalin A
Tcm002s03782255	AAAAGGTAGACAAAGCATTTCGAGACTGACCAGTATCCATGACACCAATGATAGTCCCAA[T/C]CCCTGAATGGCTCCTTGAAAGAATCCCATCCACAATTTGAGGCTTTACATGCAGGAAATC	2	3782255	1	C	T	Stalin A
Tcm002s03796011	CAAAGACTAATATCTTACCACGTCTCATTTTCACAACACCTCTGAAGACTTCAATGTTGT[T/C]GTAGCACAAGGCTAGTGTTCCAATAGCCATGATCTAGTAAAAGCAAGATCCAAGAAATTT	2	3796011	1	C	T
Tcm002s03806854	GCTCTGAACAAGAAAGGGTACAATGCATTTTCCATCTCCATTCCATCACTCAATGAGCTG[A/C]TGGCTGTGCTAACGCTTGCTGCTCCAGTRTTTGTAACTATGATGTCAAAGGTTTACATTA	2	3806854	1	A	C
Tcm002s03819566	GTTGTACTGCTCCTGGGAATGCAATGCCAGGGTGGGCACCACCTGGCCAAGGGCCTACCG[T/C]TGTTAATGCCAGTTCTGGATGGGTTGCACCCAGGCAAGGGGCAGCACCAGGACGTACGAA	2	3819566	1	C	T
Tcm002s03838790	TTGCACGTGCTGCAAGAAAGGCTGCTATGCTATCAGTGGTCCCAGTACATACAATGCAAT[T/C]TTCTGAAAAACCTGCTATGATGTATTTTATAAACTATTAATTGCAGTTTCAGAAGTTGAG	2	3838790	1	C	T	Stalin A
Tcm002s03860328	GAAGATCATCCAGCAGAAGGAATGATGAGCTCTCACCAACTTGCAGTACTGTCACTGAGT[T/C]AACTCAGGCGGGTGAACTTATCAGTGGGACTAAACTGCTTGCTGTAAGTTTTGCTTATTC	2	3860328	1	C	T	Stalin A
Tcm002s03876055	CAAAGTCCATTGCTGAAAGGTTGGAACCCCGGGTTTTACAGCAAGGAGAAGTTCAAGCCY[T/C]TTACTTCAACAACTTCAACAGAGTGGAGGAGAAGGAGGTAAACTGTACTATGTGTTTGTC	2	3876055	1	C	T
Tcm002s03914966	ACCAAATCTGAGGTTCTTGTTTTTTCAGACATGAAAGAAGATCCTGAAGAAATTTTCTTC[A/G]GAGGAGAAGAAGAAGGAAGTGATCTGTCTTATTGGGAATTCATCAACTCCTCAGATTCTG	2	3914966	1	A	G
Tcm002s03924149	TTCCTCAACAGCGCCAYCTCCCCATACACAACCCTAAAAGGCTTAGGGAAAATCCTTCCT[T/C]AACAGGTACAGATCTATTTACTCTATCCAAAATAAAACCACATCATTTAGGCAACCCTAG	2	3924149	1	C	T	Stalin A
Tcm002s03937745	GTTGTTTCTTAACATCTCTTTCTCATGAAGATAAAAAAATGTGGAGAGATGGCGCGCAAG[A/T]TGCGTTTTTTCAAGGAGCAAATGGTAAAAGCAGGCTTCTCCCCTTCGACAAAATCTGAGG	2	3937745	2	A	T	Stalin A
Tcm002s03956346	ACTGGTTGATGCATCAGTGGGCGATGGATTTCTACTCCAAGTCCACTCTCGCATTTGTTT[A/G]AGGTGGAAAGCTGGAATTCTAGCAGCAGGGTATGTACAACTTTTATTATTGGAATTTGTG	2	3956346	1	A	G
Tcm002s03972235	CCCAGAAAGGAGAATTCTCCTTTGCCCATCAATGATAAGAGCCTTTCTGTCATAGCTAAC[A/G]CTGCACTGAGTCACTTTAACACTTAGAAACACCATTGCAATGCAYAGGAAAAACTGGGAA	2	3972235	1	A	G
Tcm002s03985848	CTTGGAATGAACGTAGGAACTGGGAGCTTCTTGGACCATGGCAAGGAGCGAGAATTACCA[A/T]AACTACAAAATTCATAACTGGTGGGTTTCACTTATCTGGAACAAAAGACTATTATGTTGA	2	3985848	2	A	T	Stalin A, Stalin B
Tcm002s03999175	AGATGGATTAAGATGAACATCCAAGATTATAACTCGGGATGCCCCCACCAAAGAAATTCC[T/C]TCTCCACAAGCCTTAATAGATCCAAAGAAAACTTTAGCATCAGGAGAGTTGTTGAAGCGC	2	3999175	1	C	T
Tcm002s04010988	TCTGGGCTTGAAAAATCCTCAGGATGTATGGAGCCTTGGAGAAAATTCAAGAGTTTTCCT[T/C]GAGGCTTTGAGATTATTTTTCTTGAAGAGGGAAAAGGTCAATGTTGATCTCTTGCTTTTG	2	4010988	1	C	T	Stalin A
Tcm002s04020755	TGAAAATTGGGTTTTTCTTTTTCAGTTATTGTTACTAACATTGTAGTAATTAATGAGACT[C/G]AGAGCTGCACTAATTGGGCAGTCAAGGATTTTTCTCGCACCATATCATTTTTCTCAGAAA	2	4020755	2	C	G	Stalin A
Tcm002s04034183	AACTGGAGGCCTTCCCTTCATGTACACTACTTCTCAGACGGTTAAATATGACAGGATCAG[T/C]ATCAATATCACTATCAACAACCCGGCTCCTTGATCTTTTGTTGATTTTAGCCTTAAAATC	2	4034183	1	C	T	Anchor, Stalin A, Stalin B
Tcm002s04046425	CTCCTGAATTTTCTGCATACGAGCTTCCTTATCTAGTGAATCATCTTCAATTTCCACAGA[T/C]GACAAAGAAGCCAGTGCTAGTTGGCCAACATATTCTTCAAAGAATTCACTTCCAAAAAGC	2	4046425	1	C	T	Anchor, Stalin A
Tcm002s04055871	RCATGTTATCTGCAGAGGCCATGATAGGCTGWTTCAAGTAGGCCAAATTGAATGGGTTAA[A/G]GAAGCTGTCAGCAGGTTCAGTGAAAGCAAGGCTTGTTGCATCTTCAGCATCAAAATTACT	2	4055871	1	A	G	Stalin A
Tcm002s04069872	AGGCTCTTCATGAAGCTTTGATGAGGCAAGAAGAATTGCTTGCTTACATAGACAGTCAAG[A/T]GGAAGCCAAACTGCGGGTACTTTRTTTCATTGGTTTTACTATTGTTTATGTAACTWTCAT	2	4069872	2	A	T	Stalin A
Tcm002s04088162	AAACCAGATGCTGGTAAATTTGAGGTAAAGAAGTTCTCTTTCCTGCCCAAGATGATTTTT[A/G]AGAAACATGAGGAGTACTTGTATCTAAAAATGGTTCAAGACATCATCTCTGATGGTAATC	2	4088162	1	A	G	Anchor, Stalin A
Tcm002s04102626	TGCTTGCGCTACTCTTGATTGTGATTCACCAGCTTCAGCTTCAGCTTCACGACCTTCTTC[T/C]AGCTTGGCCTCAAGAAACTCGATTAGACCTGGTAGCACAATTTCAGGCACCTCGTCTTTC	2	4102626	1	C	T
Tcm002s04114738	ATAAGAAGAATGAACAAAGTGCAAGCAGTTATCAGGAAAAAGTCTCCCATAGAAAGACCC[A/G]GGAGCTCCTGCTATGAAGCACTTGCCCAAGTACTCGTTTCCTTTCTCTCGGTCCAGCCTC	2	4114738	1	A	G	Stalin A
Tcm002s04126997	GAAATGGGAGAAAGCACAGCATGGTGCTTGCCACTGGCAGTGGCCTGGATTTGCTTGCTT[C/G]TGCTACGTCAATTGTTAGTCACTGAGCGGAATGCATTGGCCGACATTATCCCTTGTGGGT	2	4126997	2	C	G
Tcm002s04135493	CACAACATGCTTCAAGCCTTCAACGAATTAATTATAACCGACGGACTAACCAGATTTTCC[A/G]ACAAGGAGTTAAGGACAGGAACATGGTCGGGGYAAATCGGAAAGATGATTTGGGTTTTTT	2	4135493	1	A	G	Stalin A
Tcm002s04147659	CGAATTGAGAGACGAAGAGTAGACCCAAAAAATGTGGCTTCAATCATATTGGGAGGAGGT[A/G]CAGGGACTCATCTCTTTCCACTTACCAAAAGGGCGGCTACACCTGCTGTAAGGACACTAA	2	4147659	1	A	G	Stalin A
Tcm002s04156323	CCAAGAACGTGAAAGACGTCTATCTTGACTTTTCCTCAAAGAATCACTGGAAGTGGAGTC[A/C]CCGTTCTTTAATAGCATTGCAGTTTGATCAAGTGCCAGTTCTGGTCTCACATGGCTTCCA	2	4156323	1	A	C	Anchor, Stalin A
Tcm002s04172434	CTGATCGGTCAAAGAGGAAGCAAATTGAACAACTATACAAGAAGGCTATGCCCAAAAAGA[T/C]CCAAAAGGAATATGTGGTTGCGAAGAAGGGCGTACAAGTCAAGGCTGGCAAAGGGAAAGT	2	4172434	1	C	T	Stalin A
Tcm002s04185313	TGAAACCATTTGGGTAACATTGTTACCTAGGACGGCAAGCTGTAGCAACGTCACAATTGG[T/C]GGGGTACGAACCSAGCACATCAGATAATTCATGTCTGTTATTACCACTTTTTTGAAATAT	2	4185313	1	C	T
Tcm002s04195723	AGAAAGGAGAGGAAGAGGTCATAGTTGTTCACGGCATTGAAGTGAAAGGGGACGCATATG[T/C]TAAGTTTGATGTGTATGTAAACATGGTTGATCAGACGATAATCTCTCCAAAGTCCAGGGA	2	4195723	1	C	T	Stalin A, Stalin B
Tcm002s04208374	AATAGCAGTTGATCATGGTCCCAACAGCAAGCACGCCTTTGATTGGGCGCTTATTCACCT[T/C]GTCAGGCTTGCTGATACCATCCATCTTGTTCATGCTGTTTCCAGTAAGCAAAATATTTCG	2	4208374	1	C	T	Stalin A
Tcm002s04227937	ATTCCTGGCGCGGCTGATTTTTGTGTTGATTTTTTTGGGGTTTTTCGCTTTTCGATTTCG[T/G]AAGTAGGGTTGGAATTCTTAGTGTCCTTTACAAATTTAGGGTATTGGAAAAATGGGGTTA	2	4227937	1	G	T	Anchor
Tcm002s04240112	CCCTGATGAAATGGTAGTCCATTTCAATGTATTTGGTACGTTCATGGAGAACTGGATTCT[A/T]ACAAATATGGATAGCAGACTGACTATCAGTGTAAAGGYTAATAGGAGAAGTATGTAAGAT	2	4240112	2	A	T
Tcm002s04268454	GTAACCAAGTTTAACATACTTCAAGTTGACACTTTGTAAAAAATCAGGCAATCTCCTACT[C/G]TGCCGGATCTGAACTCCATTGCTTGAACTATTCTCTTGACYACTCATGATGATGGGTAAT	2	4268454	2	C	G	Stalin A
Tcm002s04284579	ATCCACCGCCGCCRCCACCGCGGCTGTAACCGCCGTTTCCACCATAACCGCCACCGCCAC[T/C]ACCGCTTCGGCGAGATTGAGCTTCATTGACGGTGATATTCCTTCCGTCCAGATTCTGACC	2	4284579	1	C	T	Stalin A
Tcm002s04297704	GGCAATTTGACTAATTTAACTAGTCTATATTTGTCAGATAATAGGCTCACTGGGCAAATT[T/C]CTTCCACTCTGGGTCAATTGTTAAGCCTTTCAGTTCTTCATCTTTCGAAGAATTTGCTTA	2	4297704	1	C	T
Tcm002s04315361	TTAAAGAGCCTAACTCCAAAACCAATGTCTTCTCCTTTCTCTTCTCCGTCAACAAGATCM[T/C]TCCCTTGCGCTTCAAGGTACTTTCCTTTTTCTTTTTTCGTATAAATTCGGTGTCAATTCT	2	4315361	1	C	T	Stalin A
Tcm002s04325822	TAACCCTTCAATGCTTGATGGAACTGAAGCAGTCGAAGGTTTTTGATCGCATCAACAATG[A/G]CCGAATGCTGCCTGCTCTCGCATTGTATGGACTGGTTACAGTGTTAGGATGATAATCCCC	2	4325822	1	A	G	Stalin A
Tcm002s04336729	CCGTTGGTTTCCAAGGAGATCGTGGAGATCAAGGCGTTGGAACAAGATGTAGAATGCTTT[A/G]CTGATGAGGGGAAAATAGGAAATGTGGCTCCGAAGAAGAGTAGCGAGGGCGTTAGCGATG	2	4336729	1	A	G	Stalin A, Stalin B
Tcm002s04352546	GTGCTTGGTGACAGGCTGGCCATTGCAATAATTCTAGGTTTGCTCTTCCAGGATTTCATT[T/C]ATGGTTGGATGTAGATGTATGGATAATCAAAGTGAACACATTTTAACGAGGTCCAAAAAA	2	4352546	1	C	T	Stalin A
Tcm002s04361725	TCCAATGCAAGGCAGTTAAAAAAGTGAAGGTAAAATGCATATCCATAKCAACTGCATAGA[T/G]CCCAAAAAAAAAAAGACACTGTATACTTACCTCACAGGGTTGCATGCCAAGCAGATTTAT	2	4361725	1	G	T	Stalin A
Tcm002s04377484	TCAGACACCATTTCAACATCATTTGATACCTCTGTAGGCTGTGTAGGCTCTCCGACAGAA[G/A]TTGATTTAACTGGTGGTTGCTCATTCTTCCCTCGGGATGGAGAACCAGGAACTGTCTCTA	2	4377484	1	A	G	Anchor, Stalin B
Tcm002s04390687	GGCAGCTGCATCGATGCGGAGAAGGCCTTCGATTGCTTCCGGCATGGGTTCATCTTTCAT[T/C]ATAGCTCTCCAATATTCCCCAGGGTCCGTTCTTGCTGCTATGGTGTTAGCAAACTGCGCA	2	4390687	1	C	T	Stalin A
Tcm002s04405371	AAAATGAAAGCCCATTTGGAAGCATTTTCTGTTTACAATATGTTGAGGTATAGCAAAAGA[A/G]CAATGTGCAAGGCCCTTCACGAGAAAATTCTGCATATTCTAATAGCTGGACAACTTCTCA	2	4405371	1	A	G	Anchor
Tcm002s04415911	GTTTTTGCGGAGAAAGCTGGGTTGGATTTGAGGAAGTATATGGAGGCGGTTAGGGGAGGA[A/G]GCGCAGSGTCAATGGCAATGGAGTTATTTGGAGGGAGAATGATTAGGAGAGACTTTAAGC	2	4415911	1	A	G	Stalin A
Tcm002s04435651	CTCGAGCACCGGCCTATGCATCTGATGCACAAGTGTTCTACATTGCAAAAGGAAGTGGTC[A/G]AGTACAAATAGTCGGTCTTCAAGGCAAGCTTTGTTTGAACACCATAGTTGAGACTGGCCA	2	4435651	1	A	G	Stalin A
Tcm002s04437204	GGTATTCAAAACTGTACCTTGTTGACGAAGCAAGCAAAGTTTTTTATGGGATGCCTGAGA[A/G]GGATTTGGCTTTGTGGAATTCTATGGTTTCGGGATATGGGCATTGTGGCCTTTGTAATAA	2	4437204	1	A	G
Tcm002s04440015	CGTTACCTTCCCAAGCGCCCTTCCCTTCCAATGCTTCGCGGCGGACTCTCTTCATCAACG[A/G]CAGTACTTCCCAAACCACCACAACCCGAAACTCTTTTACCCGTAATTCAATCCCACATTG	2	4440015	1	A	G
Tcm002s04459141	TATGCTCGAGTCAAAATATTTTCAGCATAACGAGGGGAGGGAAGCAGATGAAGCCAACAA[T/C]ATTTCGATAACAGAAAGGGGGCTTTCCCATTTCGGAGGAAACGAAAGCAATCCTTTGAGA	2	4459141	1	C	T
Tcm002s04473371	TGCACTTCAAAGGTTTTTGCAAAATCGGCGGTCTCAGCTTCAGCAACATCCTGACTTCCA[T/C]ATCACATCTTCGACTATACTTGCATCTACTCTACACATTACAAGATTGAACACCAGGAAT	2	4473371	1	C	T	Anchor, Stalin A
Tcm002s04493111	TTGTTGATCCTTTAAGCCCATTTGGTCAGAAACTATCCTCACTTCTCCGAGTTCTGGCTA[A/T]GTATGTCCATCCAAGCATGCGCATTGTACTAAATCCCTTGGTAAGTTAATATTTATAATT	2	4493111	2	A	T	Stalin A
Tcm002s04510137	AATGCAGAGGACTAGACCCCCTAAGGGTGAGCATTTATAGAGGTCATCCTCTAATGAGAA[A/C]AGAATCTTGTTGTATGGAGCCCGGGAAGCTAATTAGGTTGCCAGATTCTCTTGATGAGCT	2	4510137	1	A	C
Tcm002s04520909	TGCATCAAGCCCAAAAGCTTCCAATGCTCGTTTCCAACAAAGGGTTTCTATTTCATCAAT[A/G]TACTGGTTCCCGCCATAATACCTTGCTCCTGGCATACCTTCGGAGTATTTGTTGGTTAAA	2	4520909	1	A	G	Stalin A
Tcm002s04532982	AAACACTACAATGTTGATTGTTACCCATTTCACGTTGACCATGAAGGTAGCACCCTTCCC[A/G]TACCATCCACGTGGACCTTCATCTCCGGGCACTTAGATTCAACACCGTAATCATCATAAT	2	4532982	1	A	G	Stalin A
Tcm002s04544726	TGACATTTCAATCAACGAAATCACTTTCCGTTCTTTAAATGGCCTCCTCCACATTTSTCT[T/C]CACTTCTTCCTCGTCCGCCTCCAGGGTAAAGTAACCATTTTTTTTCCTTCTCGTTGCAAG	2	4544726	1	C	T	Stalin A
Tcm002s04559287	GAGAACAATTATTGGTTTGAATTCTTTGTGGGTATGTTTAGCTTTTCATTCTTTTATATA[A/T]AAGTAGTAAGTGTGCTCAAACAGGGCTACGAAGATATTTTTACTTGACTGCTCAGTAAAG	2	4559287	2	A	T
Tcm002s04572694	GTTCTGTTCAGGCTGCTTGTGCCACGAAAAGTTTGCAACTTCTATCCACCATGGATGGAC[C/G]AAAAACTTCTTCTCCTTCACTGCCCAGTGAGACTTTTCTGTCCCAGCATCTTTTGAAACA	2	4572694	2	C	G	Stalin A
Tcm002s04588909	TGTCAGTGGTGTTCTGGTAAAGAAAGGTTTCACGTACCAGATAATGGCTCCTGATGATAT[A/T]CATATCTTCTCACAGCTATCAACAGCTAATATCACTCAGAGGATTACTATCCCATTTGCT	2	4588909	2	A	T	Stalin A
Tcm002s04602621	ACCACAAGAAGTAGAGGGTGCTCCATCAACAGCAAGCGAAAAACAAGATTCTGCTGAGTC[T/C]TCCCCTCTTGATGCAAAAGCTTCTTCTGAGAGAAAGGATAATTCTCACGCTAAGTCTTCG	2	4602621	1	C	T
Tcm002s04615679	CAGAGAAGATTTTCATTTCCAGATGGCTGTCTACCTGCTTTGCCACCGTTCCGAGGGTGC[A/C]ATGCAATAGTGTTGCAGGTTAAGGATGAGGCTGGAATCCTGTGGAACTTTGCTTGCACAA	2	4615679	1	A	C
Tcm002s04634465	GCAAACGACGAAGTTACTTTCGTCAGACAGGCGCTGAACGACAACGACAAAGCTCCTTGG[A/C]TGAAATTCAAGATCGAAATTAGGAGAAAAATCATATTGTTTGGGCAGGACATTTGGGGTG	2	4634465	1	A	C
Tcm002s04647558	AACCCCTTAATTTACAACCTGCAGCATGACATTGTTCTCAAAGCCACTTACAAAAAGCGA[T/C]GTAGAGAAGAGCTTGCTGATCCCTACTCATTCTTTCAATACYCTCCCTCTCGAAGAAGGG	2	4647558	1	C	T
Tcm002s04658550	GTTTTCTTTAGATTTGGAAAAGTAAGAGGTCTTTTTGATAAATCCATCCCAATTATAGGA[T/C]AAAGGAGGTTGAAAGGAAGCAAAAGGCAATTTTTGGGGTGGAAAGAACGTCGTTGGGCAA	2	4658550	1	C	T	Stalin A
Tcm002s04674334	TACAATGCTCACCATAATACATCCCCTGTACAGATATGATGGTCGCAAGACAACCCTGCA[A/G]AAAGGGTTAGTTGGCTCAAACGCTTTGGCTGCATTAATTGCCCTCTCTCTTTCTTCAGCT	2	4674334	1	A	G
Tcm002s04689460	TCCTAGGCGACTTTAGTATGTTTCTTGCCAAACTAGAAACCACGATTCCTACGCAACTTT[A/G]GTATGTTTCTTGCCATGAAGATCCTTCACTAGATCCCGCAGCTCAGGGAAAACCGATATG	2	4689460	1	A	G	Anchor, Stalin A
Tcm002s04699938	TGATTCGCCCTTTACTAGATTGCTTAGAACTAAAGGCACGTCGCCTGCTTGGTACTCTCC[T/C]GTCCCTGACCACGAAACCGATTGATACACGAAACCTTGTAATTGAATTAGCATATGGCTT	2	4699938	1	C	T
Tcm002s04711556	TATGCACAAGGATTAAGGAGGCGGCGAAAACATTCTTTGAYCGGCCCATAGAGGAAAAGA[T/G]GAAGGTTAAACGAGATGAAGTGAATGCTATGGGGTACCATGATAGCGAGCACACAAAGAA	2	4711556	1	G	T
Tcm002s04724719	TTTGCAATCATGCAAATAATTTTACTAACCAAGTTGGCTAAAAACTGTGACAGGATTTGG[T/C]ATTGGCAACCATGTTAGTGAGACCAAATCGTTTATTTAGCGTTAATGACAAGTCAAGGGA	2	4724719	1	C	T
Tcm002s04737412	GAGACAACACTTGCTGGTGCTTTGAGAAGGGAGCAAATGGCAGAAACTTGTATCAAGAAG[T/C]TTGAAGCAGAGATTGAACARTTGAATCGTTTGGTAATTTTTTTCTGTTGTTTCCCTCCTA	2	4737412	1	C	T	Stalin B
Tcm002s04750280	AATAATATTAGACATCCAATATTTTACTGATTTGCCTTTAACTTGCAGGCTAAACTCATT[A/G]ARCACAGAAATATCATTATTGATTCAAAATCTGGTGTGAGTGGAGCAGGTTGGTTTTCTC	2	4750280	1	A	G
Tcm002s04763085	TGGCATAGGCAGAAAATGCTAGTAAACAGAGCGCAAGACCTCTCCCCAACTCTAACTACC[A/G]TCACCACCAGCTTCCCTTCCTTAAACCCTACCCCCTGCAAAACCCTTATGCGCACTAACC	2	4763085	1	A	G
Tcm002s04783859	AGGATGTAAAAACAGGGGATCAGCGAGGGCATTTATGCCATTCAAGCCAAATTTGGGTTT[A/C]GCAGTGAGGAAAGAAGAAAAAGAGGAGATACCAGTTCACGGACTAACGCTTTTGACTCCT	2	4783859	1	A	C	Stalin A
Tcm002s04796321	GACTCTTCAACTTCCKGGGCACTGGTAGACCTGACCCTACGCTTGATGCTTCAGCCCTCG[T/C]TAGCTTGCAAAGCATGTGTCCGAACATGGATTCCTCAAACAGCAATCTCGCTCCCCTTGA	2	4796321	1	C	T
Tcm002s04815977	GTCATCGTCGGGAGGGGTTTCRCTCAATCTCTTTCTCTCTCTAGATTCCTCCACCTTTCT[T/G]TCTCCCTTATCCGTTTCCATTTCCCCTCTCTCTTTCTCTTTCGCTTCAAAATGTATCGCT	2	4815977	1	G	T	Anchor
Tcm002s04827986	TTTCTTTCACTCTTTAAACTTTACTGACAAATGGGTAGATTTACATTTGCTCAAGGACTT[A/G]TTCTAGTGCTGATTGCTGCTTCCATGTTGGGAGTAAGCTTGGCCAACAAGGACTGGGGCT	2	4827986	1	A	G
Tcm002s04836427	TGGATGAAGCAATTTGATATTTTCGGAGAAGCGCTTTTCAATTCCGATGGTGAGGCATGG[A/C]AAAAACAAAGGAAAATTTTCCATGCCTTCTTGAACCACCCACAGTTCCACAAATCAATGG	2	4836427	1	A	C	Stalin A
Tcm002s04850824	GATGAAATGAACAAGAGGATAGCTTTGTCAAACCCTCCTACTTCCTCTGTTAACTCTAGT[A/G]CCACCATGCAAAATGCTCATTTAGGTAGCAAACCATTGATTCAAATGGCACAAAGGGCTG	2	4850824	1	A	G	Stalin A
Tcm002s04868373	CATCAATGGTCTCAATAAACAAACTAGGACAAGGGAAGCAAAAAAGCTTTTGCTCAAGTT[T/G]TTTTATGATGAGTCTGTCCCAAGTGATGTYATGTATAATACGCTKATAGAGAACTGTAGG	2	4868373	1	G	T	Stalin A
Tcm002s04882331	ACAGATGATGAAGACGAACCAGAAATTCTTTCTCTCCCTCGTTGTTGTGATTGTATGTTC[T/G]TTTGCTCCTGTTCTTGCTTCTGTTGTGGCGGTTCTTTGAGTACTAGCCCTCTTCTACGAG	2	4882331	1	G	T
Tcm002s04897151	GGCATCCTTCAAGCCATCTTGACGTCCGACATAAACATTTGAAATTTTTGTATCCTTAAG[A/C]CAGAGAAGACATGTACACCCCTTTCGATCGTCGAGCCTTGATGAATTTATCAAGAGGATC	2	4897151	1	A	C	Stalin B
Tcm002s04915701	TGCCGGAGCCACCATTGCTCACTATGTTGCAGTCCAAGCTGGTGCTACCAAACTGGTTGG[C/T]TTAAAAATCATAGGGACCCTTATTGTACATCCATTTTTCGGCAGTAAAGAGCCTGATGAC	2	4915701	1	C	T	Anchor, Stalin A, Stalin B
Tcm002s04916911	AAACAGTACCACCTTCCAATGACCCTCAAACTGGTGTTCAATCCAAGGACACAATAGTCT[T/C]ACCAGAATCAAGCCTATCGGCTCGCCTTTTTCTCCCCAAAATCACAGATCCTACTGCGAA	2	4916911	1	C	T	Anchor, Stalin A, Stalin B
Tcm002s04920467	TGTTGGKGATGAGATTMAGGATCCAGCTGTAAGGGCAAAACTAGAACAGATTTGGCGTTT[A/G]GCCTCTCCGACGACGAGTGGTTCCGATGATCCATGGATCAATCCTGTCGATGATCAAAGC	2	4920467	1	A	G	Anchor
Tcm002s04925929	GTTGGAGCAGAGACTAATGACTTAGCTGTGAGAAGAAAACTAAGGGGATTGTGGCGCTTG[T/G]TGTGTCCTACAACAAATGGATATAATGATCCATGGATTGATCCCGGGRATGACCCCAACC	2	4925929	1	G	T
Tcm002s04928133	GGAGCCGAAGAACCTTTCCACTCGTCCATCCTTGTATGCGCGAAAATAAGGGCGGAATTC[A/G]TGGGCTATTTCACTATCTCCTGAACTCATTTTTGAAACAAATGTATCAAGTTAGTAAAAA	2	4928133	1	A	G	Stalin A, Stalin B
Tcm002s04929826	AACTAGTAGTTATTGTTATCGTCATCTCCGTCTTTCCAGAAAAGGAAATCACCGATGGAG[A/G]GAACAGCGCTTCTCCGCTCGCTCTCCTGTTCCTCTCTYGCCTGCAACAAGTTCCTCTTCT	2	4929826	1	A	G	Stalin A
Tcm002s04955500	CCGTTGTTGCAGTTGAAATAATTTGCTATGTTTGATGTAGATTATTCAGGGAACAGGTGA[A/C]AGTCAGCTTAATCTGGTATCCTTTCTCTCTCTCTCAATTACTTTTAGTGACTTACAAGTT	2	4955500	1	A	C	Stalin B
Tcm002s04972436	GTTCCATTTCCTGAATCCATCGGCTGAAACAGAGTGACAAAGAAAATGGTGGCACCAAAG[T/G]CAACGTATGAACAGATGCGTAAAAGGAGATTGGAGGAGAACAAGAAGAGGATGGAAGAAC	2	4972436	1	G	T
Tcm002s04987129	AAAGGATGTCAAGTCGAGGTTGATGAACTTGAGCTATTGCTTGCTCCTTGTTCGAAGAAT[A/C]ATTTTTCAACTGCAGATGAAAATTGTAGTTCTAGTGATGATGGTAACCACTATATGCACA	2	4987129	1	A	C	Stalin A
Tcm002s05000759	TTAATAGGTTGTGATGTTTGGACAAAAAGCTTGACTTAGAATCCAGGTTTTGATTGGCGG[T/C]CTTCTGGATCTTAGTTCCTTCTCTTTTGAGCACGTTTGCCTTTCCAATATTTTGGCTCTT	2	5000759	1	C	T	Stalin A
Tcm002s05021256	CCAAGCTATTCATMTGACAGCCATATGGGTCCTGTCCCAGCTTCAGGAGTTCCGGACCCT[A/G]GCCCTGCACAGCCTTATCCTGTTCACCATCATGCATATATCTCCAACAGCTTGCCCCGGG	2	5021256	1	A	G	Stalin A
Tcm002s05035727	CAAATAGAGGTAAACAATGCTCATGCAAGTGAAATTAATTTTTCAGCCAAGTCGGGAGTT[A/G]CGACAAAACGTCGAGAAGGTGCGGTGGTCAAAATCCACGGGGAYGTAATGGACGGAAGAA	2	5035727	1	A	G
Tcm002s05053858	TCAAGGTAGAAATTTTAATGAAAGGGCCCCGAACAGTCAAAACCCTAGTCAATTGCACCA[T/G]GAGAGCYGGAATCAAAGGCATGTGGTGGAGCATCCGCAGCCTGAGCCAGTTCCCTCACTA	2	5053858	1	G	T
Tcm002s05061553	TTGCCACAGTAACAAGCGCATAGTTAGCAAAATCTGTGGAATTATACATAGAATCATCAA[C/G]AGTAATCACTTCAATAGCTGATATAAAAGGGCTGGAAGCCGTGTGCGTGTTTCTTGCAAG	2	5061553	2	C	G	Stalin B
Tcm002s05079814	CTTCGAGTCTCCCAAGTAAGGAGTGCCGCAATGCTATAGATGTAGAATCCACATTGGCAC[A/G]TGTAGTAAAGGCTTAAGGGAAGACTGAACCAAAAAAAAATGGAAGACATTAAGCTGGCGT	2	5079814	1	A	G	Stalin A, Stalin B
Tcm002s05095460	AGAAAAAAAATACATATCCTATAGAGTAATTAATAAGGTAAGAACCTTTTTTGTTTTGTT[A/G]AAAAGAAGATATTTGGGTCTTGAGAGTAGAGTTGGAGAGTTTCTCCAACATATGGCCAAC	2	5095460	1	A	G	Stalin B
Tcm002s05128467	AGCTAGATATCGTGTTTGAGCACTTGTTGTTACACCATTTGGTAGCTTCAGTCTCATCAT[A/G]AATCTACCATCTGCCACCAATAATATGAGGAAACTATAAGAAGATTAAATTTAGTTAATT	2	5128467	1	A	G	Stalin A, Stalin B
Tcm002s05140806	GAATTATGTCCTTTGGCTGGAAGTTTTTGGGTTGGATATGACCCCCAAATTTCCTCTTTT[A/G]AGTGACAGCCATGCAAACTTATGGAACAATGCAACTGCTTAACAAATGATGCTTCTAGGA	2	5140806	1	A	G	Stalin A
Tcm002s05149646	TTTGAGCATAACCAGTGATCAAAGTGTTCCAAGATACCACATCTTTCACTGGGAGGACGT[A/C]AAAAACTGCATGTGCAGAATCCATAATGCCCAATTTTGCATACATGTCCACTACTGAATT	2	5149646	1	A	C	Stalin B
Tcm002s05163299	TATGAACATAGAAAGTATCCAACTGAAGCAAGTAATAACTCACACGAGGAGTGTGATCAA[A/C]AGCCCAGTCAACTCTGTTKAACTCTTCCTTTGTGGGTTTCTCATCAGCAGAATGCATGAA	2	5163299	1	A	C	Stalin B
Tcm002s05174514	TGGGGTGCCATATTAGTGACAATCCAGATGGGCAAAATGAGGARGAGGCAATAGTTTATA[C/G]GGGCATGTCGCAAAGTTATTACAACTTGAGAGATTTTTCAATTTTATCACAATCTTTATC	2	5174514	2	C	G
Tcm002s05186906	AGGAAAACTAACACAATTTTCCATTTCAATTGCAGTTGATTACTGTTCTGATCATTGCCG[T/C]TCTTCTCTTTGGTTTTGGCTCTGCTCTCAAGGTATGCCATATATATTTCTCTCTATTTTT	2	5186906	1	C	T
Tcm002s05199954	CTCACCGAATCGGAGTGCGCATCAATTGCTTCGGATTCAAACAAAGTAATCTACTTATCA[A/C]AACTCCTGTTCCATTCCTCAATTGAAGTCCGAGTCAACTCAGCTTCGCTCATCGAAATCG	2	5199954	1	A	C	Anchor, Stalin A, Stalin B
Tcm002s05211513	ACCAAGGAGCAAATTCTGATAGTCTTTGTTGATTATGTATTGAAGGGTTGTGAGGAGGAA[T/G]CCAGGCAGGAGTGGGCAAAGGATGGACGCTTGAACTAGGACCAGGTCGACTGGAGGATGG	2	5211513	1	G	T
Tcm002s05227823	TCAGCACTACCAGTTTTTCTCACAATGTTTATGCTCAAAATAGTAGAAGATGAGCTTGGT[T/C]TAGGACAAGCCCTCATCCAAAGCTTTGACCATGAACGAAAACCTGTTTTCCACTTTACAA	2	5227823	1	C	T
Tcm002s05252583	TTGTTAGCCTTGCATGAGGGCCTTCGTATGACAGGGGTAGCTATGGTTAATTTAAGACCA[C/G]AAACAGGTTTCCAGGTCAGTTTCAGCTTTCTGATTTCGTACGCCTCAGCAACGTTTTGAC	2	5252583	2	C	G
Tcm002s05258819	CTGTTCACCCTTCTGTTATTTATTACAGTGGTGGCGGCACCACTGCTGGAGAAAACCTTG[T/C]CAAAGAGTGCTGCATCTTGTGGTGAAGCCAACACCTTTAATTGCTTACCTAGGTTCAGAA	2	5258819	1	C	T
Tcm002s05273710	AGGGGTGTTTCCTGTGCTTGGCTATCCATTAGTGGTCAACTCTGCTGTATATCGATTTGC[A/G]TGGCTAGGATGCCTTGGCTTCAGCTTCTTGTGCTTTTGTGCAAAGAGATTTCATGTATGG	2	5273710	1	A	G	Anchor, Stalin A, Stalin B
Tcm002s05288466	TATACCGGGTCTTCCTGATCGGATTGAACTGACTCGGTCTCAGCTTCCAGTGCTTCGATT[T/G]AGACAGCAGCATATGCGAAAACCTGAGGATAAAAGTCTTGGGGTTGTGGTTAATAGTTTC	2	5288466	1	G	T	Stalin A, Stalin B
Tcm002s05300660	AAAGGCATGGCATATCGGCCCTGTTTCGCTGTGCAATAGGGCCACTGAAGATAAAGCCGA[T/G]CGAGGAAAGAAATCAGCAATCGATGAACACGAGTGTTTGAAGTGGCTAGACTCAAAAGAA	2	5300660	1	G	T
Tcm002s05306143	TTTGTGAAGARAGAAGCAATAGAAAAGGCAGTCAAGAAGATAATGAATGGTAAAACAGCA[A/G]AGGAACTTAGAAACAAAGCCAAGGCTCTGGCAGAAATGGCAAAAGGGGCTGTTGCAAAGG	2	5306143	1	A	G	Stalin B
Tcm002s05309010	TCACCACTCCATTCAATGCTTCTCTCTTCTCCAATACAATTCAAAGATGCAAGAATTCTG[A/G]TCTCGATATTGATATCAAGGTCCTGAAGTTTCCATGTGTTGAGGTCGGGTTGCCAGAGGG	2	5309010	1	A	G
Tcm002s05314738	TTTGCAATAGGGCCATTGCAGATGAAACAGATAGAGGAAAGAAAGCATCGATTGATGAAC[A/C]GRAGTGTCTAAATTGGCTTGATTCGAAAGAACCCAATTCAGTTGTGTATATCTATTTTGG	2	5314738	1	A	C
Tcm002s05329972	TAAACTTGTTTGAGTTCGCATGAAAGATTGCAAGGTCAGGTAGCATATCTATAAAGCCTT[C/G]GAGAGTCGGGGCTGTCAGGAGAAATCCATTGAAGTCAATGCCAGCCAGGGCAAGGGCTGA	2	5329972	2	C	G
Tcm002s05347263	CTCCTTGAAGAACTCCGCCCCGATTGCCTTGTGGCCGACTTGATGTTTTCATGGGCTACA[A/G]ATGTTGCTAGCAAGTTTGGAATTCCAAGGCTGGTTTTTCATGGGACAAGCTGCTTCTCCA	2	5347263	1	A	G
Tcm002s05362290	TATCATGAACAGTTTCCAAGAGCTGGAACCAGCTTATGTCGAACACTACAGGAAGGTCAT[A/G]AGAAGGAAGACATGGCACATAGGCCCCCTTTCTCCCTGCAACCGGAACACACACAATAAA	2	5362290	1	A	G	Stalin A, Stalin B
Tcm002s05371326	GGCACATCAGCCAGTTAGCGTTGCCATTGAAGCTGGTGGCAGGCCCTTCCAACTCTACCA[A/T]TCGGTAAATAGTTGAATCACATAGTAGCATTTATTTTCTGGCTTTCTATTTTCAGTATTA	2	5371326	2	A	T	Stalin A, Stalin B
Tcm002s05383252	CTCCATCCGCACCACCCTATGCAGCTCCTCCCCCTCAAGTCCCTTTATACACTGCTCCTC[T/C]GCAAGCAACTGTGTCTTCTTATCCACCACCAGCTACGACATATGCAACTGCACCATATCC	2	5383252	1	C	T
Tcm002s05402519	TTCTTGATTTTGAGGGTCAATAACATGTATTAATGTTCGCTTTCGTTTTAGGTTGAGGAG[A/G]CAAAATATCTTTTTGAGGCCAAAAATATTCAAAGAATGGAGCTTTTGGTTCTCTCCACCC	2	5402519	1	A	G
Tcm002s05418786	TTATCAACCAACCACTGTGCCCCATCCTTCCTAAATCCTGTGAAGTTTGAAGCAAACTCC[T/G]TTTTGTGCATCAGCCCCCTGAACATGAAAGTTGACATACATTTTACTATCATGAAATCAT	2	5418786	1	G	T	Stalin A, Stalin B
Tcm002s05428970	TTCAAGATCAAGGGTGTCGACATCGAACCCAGCATCAAAGTAACGGTCAATCATATGGCC[T/C]GGCGCGTCGACGTGCGTGCCAGTATGGGTAGGCATTTTCATCTCAGAATTATTGGCGAGA	2	5428970	1	C	T
Tcm002s05442937	AAACTCGAAATGGGTAAACGAGCTATTGTACGGGTTCTTGGTGAGMTGATAGGACAGATA[A/T]CTGCAACACAATTCGGACTTGTAAAATTCGCAATAAAGACTTAATAAGCAATGTCAAGAG	2	5442937	2	A	T
Tcm002s05461814	CTGATTCCACTTGAGCTTTTGATACCGGGACGTCTGGTTTTTTCTCGAGGTTGCTTGTTG[T/C]TGTGGTGCTTTGGTTGAGATCTTTTCCCTTCTTGAGTTGGTAGACGTAAAGAATGATCAT	2	5461814	1	C	T
Tcm002s05477137	AGCACCCGATTTCATCTTCTTCTCCTTTTTCCTTTGCTTCTTCTTTTGGCGTTTCAAGCG[T/C]TTCTTTGCTGTCCGTTCCTCAGCAGCTTTAATTTTTTCTTCCCTCCTCAAGTTAAACTCA	2	5477137	1	C	T	Stalin B
Tcm002s05488853	GGGTGAAGGGACCGTGGAGTCCCGAGGAGGATGAGTTGTTGCGCAAGCTGGTGCTTCGGC[A/T]CGGTCCTAGAAACTGGTCATTGATTTCGAAGTCGATCCCTGGTCGATCAGGGAAGTCATG	2	5488853	2	A	T	Stalin A
Tcm002s05509185	TCAAATAGACAAAGTGAAAAAGAAGGATGAAGGAGTTGAATCAACCGTCCAACAGGCTAG[T/G]GGTGTACGCGGCTGAAATGGAGAAATCCCTCTTCCCGGCGCGGACCAGAGCCTTGGGTAG	2	5509185	1	G	T	Stalin A
Tcm002s05522990	AGCCTTCATTGATGAGGTGAAACGGAGAAGCACGACAATTCACACCGACACTGAAGCAGC[T/G]GCTAAGAACTTTGTCAATGGGTCTACTTCAAGAGAACGGACAGCGAAGCCAAGCAATGGG	2	5522990	1	G	T	Anchor, Stalin A, Stalin B
Tcm002s05537685	GATGGGCCTGAAACTTCATCGTTTCTTCGATCGATTGCGGGTAACTATCATTGCAGCTTA[T/C]CATTGTTGGGAGACGATACAACACGGAAGATCCCCGAACTTTAGGTCTCGAGGAATGGAG	2	5537685	1	C	T
Tcm002s05552100	TTCCTTCTATTAATCCTCCAGGAGTCTGGCCATTCCCATTCCACTGCCAAACATGTGCCG[T/C]CTCATGAACTAGTATTCCTGTAAATTCTCTCTTTACATCTCGTGAGTAGTTTCCAATATA	2	5552100	1	C	T
Tcm002s05592577	GGATCTCCAAGAGTTGAATGACACTGCTTCAAAGGTCCAAGGGCTGTTGAATGGGGCGAT[T/C]CTTTTACACTGTGATTGTCAAAGCAGTGGCTACTAACAGAAGCAGAGGGTTGTTCAGGAC	2	5592577	1	C	T
Tcm002s05612949	CTTCAGAGTCTATCAATGCGTTGAAGTCTATAAAAAACTTGTCATATTCTGATCTTTATG[T/C]CCACCACTTGGATGATTATCAGAATCTTTTTCACCGTGTATCTCTGCAGCTTTCAAAAAG	2	5612949	1	C	T	Stalin A, Stalin B
Tcm002s05627199	CCGCAGTTTCTCTGATTAATGCACGAGGTGCAGATGTCCATTTTTCTTCTTTTTTATTAA[A/G]TGACTATCAACCAAAACTGGTTCAAGCCATGCTTTTTCCTTTTTATTTTTTATTTTTCAA	2	5627199	1	A	G	Stalin A
Tcm002s05642796	GCTCTGATGTACTTTCTTCAGGGCAAAAATGGTTTCCTTTTTTACTCTTAGCTTGTGATG[A/G]AGAAACGCCCATATGTTCAACCTTGATCATATCAGTTAGAAGGCTAACAATGACACATAC	2	5642796	1	A	G	Stalin B
Tcm002s05654735	TCCTTGAGTCCAAAAATCACCGACCCTTCACTAAGGGAATGCATGGCTAAGATCCTGAAA[A/C]CCAACCCTGAGCTTGCTGAGTTTGTTCGCCAAGAATGTTCAAAGGACAGCTGGGAGGGAA	2	5654735	1	A	C
Tcm002s05664583	AAGTTGTTTGATGAAATGCCGGARAAAGKATCAGTTACTCCTTGGACTAACTTAATTGCA[T/G]GTTACGCACGATCCGGTCGGAATGAGGAAGTTTTGCGTCTTTTTTGTTCAATGATTGAGA	2	5664583	1	G	T
Tcm002s05681300	TGAACAGATGTTAATTGGTCAAACTCATCAAAGKTGACAGAACCAGTGCCASTATGGATG[T/C]GCTTGCAAGTTGATGCACAATGCTGGATATCATACAGCTTCAGTGAGCCATTATCTGAAC	2	5681300	1	C	T	Stalin A
Tcm002s05700622	AGATTCACATCTGACTCGCATCCAATCTAATGGTGGTGATGCCGTTTATTGGGAAACCAC[A/G]ATCAATTCATATCTTGATGATTACCGGCCTGTTGAAGGCATCATGATAGCACATTCGGGG	2	5700622	1	A	G	Stalin A, Stalin B
Tcm002s05716678	GTGGTTAGATACATGATTAAGCATGGGTGTAAACCAAACCAGAATACATACAACTCCATA[A/G]TAGATGGATATTGTAAACTCAATCACCAGGATGAGGCAAGTACATTTGTTAACAACCTTC	2	5716678	1	A	G	Stalin A, Stalin B
Tcm002s05722774	CAATACAAAAATGATGCCTTCATTTTTCTGGGATGCATTGATATCAACTTCAAAAAAGGT[C/A]AAGGCCAAGAATCTGACAGATGACTGAATGCGGTAGAACTTCACTTGGAAAAGCCACACC	2	5722774	1	A	C	Anchor, Stalin A, Stalin B
Tcm002s05731421	GCCTTTCGGAAAGTATATCCCACTCTTTGGATGTGGAACCCAGGACGGCGAATCTTTGAT[A/T]TCCTTRTTCTTYGTTCTCCTGCCCTCGGTAATCTCCTTATCTGCGCCCGCGATGTTGCTT	2	5731421	2	A	T	Stalin A, Stalin B
Tcm002s05758767	GTTGCTTAGAGGATTGCATCTCTGTGTCATATAAGCAAARCTCGGAGCCGGTTGTTGATC[A/C]TCAGAATAAAGAAGGGGATGCTACCGATGAGTCTGTGGCGTCATCTTCTTCCAGAATTGG	2	5758767	1	A	C
Tcm002s05778576	GTGAAGGCTCTCACAGATTGCTCCCTTTCAGTTACTCAGGATATGAAAAAGTCATTCAGG[T/G]TCAAGGAATGTCCAATGCCAAAGGAGCAAAGCGAGGTGACTTGAGAATCACATTTCTTGT	2	5778576	1	G	T	Stalin A, Stalin B
Tcm002s05791694	ATTCAACTGCCTGACGGCATATCCTTGGCCTGCTTATCTTCTATCTGAGGGCATTCTTCC[A/G]ACCGATGTGGAGGGGCTTCACCGAATTTCAGTATGTATGCAGTCTCGTGAACAGGTCGCA	2	5791694	1	A	G	Stalin A, Stalin B
Tcm002s05807283	TTAGAAGAATGGGCCCTCCTTGACCGAGATCACTCTAGTTCTTTGCTCGGAGCAACTGAA[T/G]CTTTAAAGGCCAGTACTCTTCGTCTTCCAATAGTTGGAAAAGCAACTGTAAGTTTCTTCC	2	5807283	1	G	T
Tcm002s05820664	AAATCTGAACTTCATCACTCTTTTCTTCATTACTGCTTGCAACCAACTTCTGCAAGCAGG[A/C]ACTTTTTGACAGAAGAGGAAACTGCATATATGTTCATCCATTAGCTTCACAAACTGAAAT	2	5820664	1	A	C	Stalin A
Tcm002s05829815	AATGGAAGACCCCACTCGCAAAAGGAATCACTAAGTCTGGAGCCACAGTTGTGGTGGTGT[T/C]GGTACTTGCATGCTGATAAAGTTGAATGGGCCAAGGGCCTGAGGGATGGCCTCACCCTTT	2	5829815	1	C	T	Stalin A
Tcm002s05842344	ACCAAGCTCTTCTTCTTGAAGCCCCATCCTCGAAAGCCCACGGCKCACAGATGCTACACG[A/T]CTCCCTTTGCCAAGTCACTCGACCACATCCCCAAGCAGTTCAGACAAGAAAATCTCAAAG	2	5842344	2	A	T
Tcm002s05853012	CCTCAACTGGAGGAATAGAGTATGATGGGAATTTATCACCCTCTGTGGCAAAAGATGAAG[G/T]ATACTCAGCAGTTGGAGGACCTTCTAAACTTACGGTGACTGAAATAATGGAGATAGATGG	2	5853012	1	G	T	Anchor
[truncated: 11,531 more rows]
