# Supplementary material for: A Larger Chocolate Chip—Development of a 15K Theobroma cacao L. SNP Array to Create High-Density Linkage Maps
Source: Front Plant Sci. 2017 Dec 5;8:2008. doi: 10.3389/fpls.2017.02008 (PMC5723429; doi:10.3389/fpls.2017.02008)
Supplement: Supplementary Table 2 — Linkage map table for the Stalin A population. [file Table_2.XLSX]

## Sheet: Sheet1
Population	Marker	LG	Position (cM)
StalinA	Tcm001s00222197	LG01	0
StalinA	Tcm001s00022705	LG01	0.348
StalinA	Tcm001s00138741	LG01	0.348
StalinA	Tcm001s00094511	LG01	0.348
StalinA	Tcm001s00206266	LG01	0.697
StalinA	Tcm001s00247360	LG01	0.871
StalinA	Tcm001s00397616	LG01	1.923
StalinA	Tcm001s00498242	LG01	2.623
StalinA	Tcm001s00540004	LG01	2.971
StalinA	Tcm001s00661054	LG01	4.559
StalinA	Tcm001s00679374	LG01	4.733
StalinA	Tcm001s00802898	LG01	5.256
StalinA	Tcm001s00892585	LG01	5.78
StalinA	Tcm001s00974067	LG01	6.128
StalinA	Tcm001s01010222	LG01	6.477
StalinA	Tcm001s01025199	LG01	6.477
StalinA	Tcm001s01060677	LG01	7.176
StalinA	Tcm001s01077443	LG01	7.699
StalinA	Tcm001s01155758	LG01	7.699
StalinA	Tcm001s01181147	LG01	7.873
StalinA	Tcm001s01266172	LG01	8.047
StalinA	Tcm001s01290301	LG01	8.221
StalinA	Tcm001s01383274	LG01	8.395
StalinA	Tcm001s01486155	LG01	9.094
StalinA	Tcm001s01666748	LG01	9.794
StalinA	Tcm001s01734674	LG01	9.968
StalinA	Tcm001s01793933	LG01	10.491
StalinA	Tcm001s01832500	LG01	10.665
StalinA	Tcm001s01846589	LG01	10.839
StalinA	Tcm001s01933729	LG01	11.538
StalinA	Tcm001s01980550	LG01	11.712
StalinA	Tcm001s02127305	LG01	12.061
StalinA	Tcm001s02109609	LG01	12.061
StalinA	Tcm001s02156309	LG01	12.235
StalinA	Tcm001s02191684	LG01	12.408
StalinA	Tcm001s02237061	LG01	12.757
StalinA	Tcm001s02285208	LG01	12.931
StalinA	Tcm001s02316131	LG01	13.279
StalinA	Tcm001s02444191	LG01	13.979
StalinA	Tcm001s02494022	LG01	14.152
StalinA	Tcm001s02554470	LG01	14.326
StalinA	Tcm001s02644214	LG01	14.85
StalinA	Tcm001s02661282	LG01	15.024
StalinA	Tcm001s02831457	LG01	15.198
StalinA	Tcm001s02760535	LG01	15.198
StalinA	Tcm001s02844593	LG01	15.372
StalinA	Tcm001s02890731	LG01	15.546
StalinA	Tcm001s02879958	LG01	15.546
StalinA	Tcm001s03014234	LG01	16.421
StalinA	Tcm001s03085706	LG01	16.595
StalinA	Tcm001s03137650	LG01	16.944
StalinA	Tcm001s03120217	LG01	17.118
StalinA	Tcm001s03160071	LG01	17.118
StalinA	Tcm001s03193199	LG01	17.118
StalinA	Tcm001s03234907	LG01	17.291
StalinA	Tcm001s03251480	LG01	17.465
StalinA	Tcm001s03263611	LG01	17.639
StalinA	Tcm001s03285267	LG01	17.639
StalinA	Tcm001s03415337	LG01	18.163
StalinA	Tcm001s03431545	LG01	18.337
StalinA	Tcm001s03486520	LG01	18.511
StalinA	Tcm001s03504141	LG01	18.859
StalinA	Tcm001s03568616	LG01	19.033
StalinA	Tcm001s03604001	LG01	19.207
StalinA	Tcm001s03648362	LG01	19.381
StalinA	Tcm001s03683027	LG01	19.555
StalinA	Tcm001s03704740	LG01	19.555
StalinA	Tcm001s03756256	LG01	19.729
StalinA	Tcm001s03846976	LG01	20.254
StalinA	Tcm001s03946920	LG01	20.428
StalinA	Tcm001s04059262	LG01	20.952
StalinA	Tcm001s04047754	LG01	20.952
StalinA	Tcm001s04073851	LG01	20.952
StalinA	Tcm001s04090741	LG01	21.236
StalinA	Tcm001s04117847	LG01	21.52
StalinA	Tcm001s04158784	LG01	21.804
StalinA	Tcm001s04218222	LG01	22.096
StalinA	Tcm001s04227951	LG01	22.373
StalinA	Tcm001s04248613	LG01	22.658
StalinA	Tcm001s04388214	LG01	22.854
StalinA	Tcm001s04307337	LG01	22.942
StalinA	Tcm001s04374599	LG01	22.942
StalinA	Tcm001s04406410	LG01	23.511
StalinA	Tcm001s04515224	LG01	24.08
StalinA	Tcm001s04597999	LG01	24.649
StalinA	Tcm001s04632234	LG01	24.998
StalinA	Tcm001s04673415	LG01	25.347
StalinA	Tcm001s04688853	LG01	25.347
StalinA	Tcm001s04773041	LG01	26.026
StalinA	Tcm001s04790892	LG01	26.195
StalinA	Tcm001s04847973	LG01	27.044
StalinA	Tcm001s04909095	LG01	27.213
StalinA	Tcm001s04983991	LG01	27.543
StalinA	Tcm001s05060042	LG01	27.722
StalinA	Tcm001s05298728	LG01	28.753
StalinA	Tcm001s05391347	LG01	29.091
StalinA	Tcm001s05410199	LG01	29.26
StalinA	Tcm001s05464219	LG01	29.429
StalinA	Tcm001s05540627	LG01	29.598
StalinA	Tcm001s05711689	LG01	29.766
StalinA	Tcm001s05725990	LG01	29.766
StalinA	Tcm001s05779092	LG01	29.935
StalinA	Tcm001s05820641	LG01	29.935
StalinA	Tcm001s05868026	LG01	30.273
StalinA	Tcm001s06015651	LG01	30.611
StalinA	Tcm001s06029030	LG01	30.78
StalinA	Tcm001s06051575	LG01	30.949
StalinA	Tcm001s06187909	LG01	31.627
StalinA	Tcm001s06254145	LG01	31.627
StalinA	Tcm001s06103187	LG01	31.627
StalinA	Tcm001s06328995	LG01	32.063
StalinA	Tcm001s06353036	LG01	32.355
StalinA	Tcm001s06461186	LG01	32.94
StalinA	Tcm001s06487690	LG01	32.94
StalinA	Tcm001s06599050	LG01	33.172
StalinA	Tcm001s06624409	LG01	33.288
StalinA	Tcm001s06562185	LG01	33.288
StalinA	Tcm001s06682641	LG01	33.438
StalinA	Tcm001s06794905	LG01	33.891
StalinA	Tcm001s06875824	LG01	34.336
StalinA	Tcm001s06844181	LG01	34.344
StalinA	Tcm001s06856561	LG01	34.517
StalinA	Tcm001s07029932	LG01	35.211
StalinA	Tcm001s06904728	LG01	35.211
StalinA	Tcm001s06993632	LG01	35.211
StalinA	Tcm001s07077585	LG01	35.735
StalinA	Tcm001s07098061	LG01	35.735
StalinA	Tcm001s07112231	LG01	35.735
StalinA	Tcm001s07203240	LG01	36.363
StalinA	Tcm001s07237090	LG01	36.572
StalinA	Tcm001s07306974	LG01	36.78
StalinA	Tcm001s07265561	LG01	36.78
StalinA	Tcm001s07352333	LG01	36.989
StalinA	Tcm001s07407870	LG01	36.989
StalinA	Tcm001s07488420	LG01	37.198
StalinA	Tcm001s07582770	LG01	38.46
StalinA	Tcm001s07638732	LG01	38.46
StalinA	Tcm001s07689453	LG01	38.669
StalinA	Tcm001s07664004	LG01	38.669
StalinA	Tcm001s07837530	LG01	39.087
StalinA	Tcm001s07864012	LG01	39.295
StalinA	Tcm001s07919925	LG01	39.504
StalinA	Tcm001s07904959	LG01	39.504
StalinA	Tcm001s07962127	LG01	39.712
StalinA	Tcm001s07995732	LG01	39.712
StalinA	Tcm001s08243136	LG01	40.34
StalinA	Tcm001s08284169	LG01	40.549
StalinA	Tcm001s08299009	LG01	40.549
StalinA	Tcm001s08258370	LG01	40.549
StalinA	Tcm001s08348947	LG01	40.967
StalinA	Tcm001s08482052	LG01	41.385
StalinA	Tcm001s08414576	LG01	41.385
StalinA	Tcm001s08494955	LG01	41.593
StalinA	Tcm001s08566199	LG01	41.802
StalinA	Tcm001s08606463	LG01	41.802
StalinA	Tcm001s08586499	LG01	41.802
StalinA	Tcm001s08816671	LG01	43.051
StalinA	Tcm001s08790408	LG01	43.387
StalinA	Tcm001s08740123	LG01	43.561
StalinA	Tcm001s08846609	LG01	43.561
StalinA	Tcm001s09077085	LG01	45.077
StalinA	Tcm001s09026429	LG01	45.077
StalinA	Tcm001s09163358	LG01	45.985
StalinA	Tcm001s09240939	LG01	46.394
StalinA	Tcm001s09439819	LG01	46.826
StalinA	Tcm001s09421098	LG01	46.894
StalinA	Tcm001s09486785	LG01	47.259
StalinA	Tcm001s09479560	LG01	47.347
StalinA	Tcm001s09576896	LG01	47.801
StalinA	Tcm001s09548164	LG01	47.801
StalinA	Tcm001s09600412	LG01	48.149
StalinA	Tcm001s09712538	LG01	48.149
StalinA	Tcm001s09655963	LG01	48.247
StalinA	Tcm001s09730306	LG01	48.938
StalinA	Tcm001s09778735	LG01	49.182
StalinA	Tcm001s09807482	LG01	49.548
StalinA	Tcm001s09827028	LG01	49.679
StalinA	Tcm001s09844331	LG01	49.81
StalinA	Tcm001s09882055	LG01	49.81
StalinA	Tcm001s09937471	LG01	50.74
StalinA	Tcm001s09995918	LG01	51.671
StalinA	Tcm001s10168642	LG01	52.942
StalinA	Tcm001s10214117	LG01	53.924
StalinA	Tcm001s10297364	LG01	54.096
StalinA	Tcm001s10398749	LG01	54.296
StalinA	Tcm001s10465771	LG01	54.668
StalinA	Tcm001s10813898	LG01	54.843
StalinA	Tcm001s10535089	LG01	55.017
StalinA	Tcm001s10618386	LG01	55.281
StalinA	Tcm001s10746603	LG01	55.544
StalinA	Tcm001s10387361	LG01	55.91
StalinA	Tcm001s10848795	LG01	56.234
StalinA	Tcm001s10883601	LG01	57.011
StalinA	Tcm001s10917959	LG01	57.377
StalinA	Tcm001s10984631	LG01	57.743
StalinA	Tcm001s11003763	LG01	58.109
StalinA	Tcm001s11022450	LG01	58.109
StalinA	Tcm001s11036351	LG01	58.503
StalinA	Tcm001s11100592	LG01	58.898
StalinA	Tcm001s11115071	LG01	58.898
StalinA	Tcm001s11143754	LG01	59.159
StalinA	Tcm001s11157160	LG01	59.29
StalinA	Tcm001s11183796	LG01	59.421
StalinA	Tcm001s11278443	LG01	59.508
StalinA	Tcm001s11319759	LG01	59.508
StalinA	Tcm001s11313710	LG01	59.508
StalinA	Tcm001s11397583	LG01	59.682
StalinA	Tcm001s11421735	LG01	59.682
StalinA	Tcm001s11578657	LG01	59.682
StalinA	Tcm001s11811327	LG01	59.855
StalinA	Tcm001s11821203	LG01	59.855
StalinA	Tcm001s11846411	LG01	60.029
StalinA	Tcm001s11862608	LG01	60.029
StalinA	Tcm001s11943572	LG01	60.378
StalinA	Tcm001s12031144	LG01	60.552
StalinA	Tcm001s11130009	LG01	60.557
StalinA	Tcm001s12121726	LG01	60.9
StalinA	Tcm001s12070258	LG01	60.9
StalinA	Tcm001s12287417	LG01	61.599
StalinA	Tcm001s12340512	LG01	61.773
StalinA	Tcm001s12433100	LG01	61.773
StalinA	Tcm001s12317849	LG01	61.773
StalinA	Tcm001s12368074	LG01	61.773
StalinA	Tcm001s12465196	LG01	61.947
StalinA	Tcm001s12498325	LG01	62.296
StalinA	Tcm001s12510810	LG01	62.296
StalinA	Tcm001s12825985	LG01	62.47
StalinA	Tcm001s12791758	LG01	62.47
StalinA	Tcm001s13166389	LG01	62.818
StalinA	Tcm001s13158341	LG01	62.818
StalinA	Tcm001s13284868	LG01	62.992
StalinA	Tcm001s13307274	LG01	63.166
StalinA	Tcm001s13613474	LG01	63.514
StalinA	Tcm001s13555287	LG01	63.514
StalinA	Tcm001s13691439	LG01	63.514
StalinA	Tcm001s13733226	LG01	63.688
StalinA	Tcm001s13849490	LG01	63.862
StalinA	Tcm001s13962349	LG01	64.211
StalinA	Tcm001s14004229	LG01	64.384
StalinA	Tcm001s14139751	LG01	64.558
StalinA	Tcm001s14087114	LG01	64.558
StalinA	Tcm001s14072456	LG01	64.558
StalinA	Tcm001s14253093	LG01	64.732
StalinA	Tcm001s14453548	LG01	64.906
StalinA	Tcm001s14438131	LG01	64.906
StalinA	Tcm001s14468073	LG01	64.906
StalinA	Tcm001s14552683	LG01	65.08
StalinA	Tcm001s14899295	LG01	65.08
StalinA	Tcm001s14556383	LG01	65.08
StalinA	Tcm001s14971792	LG01	65.604
StalinA	Tcm001s15015068	LG01	65.604
StalinA	Tcm001s15057828	LG01	65.952
StalinA	Tcm001s15168651	LG01	65.952
StalinA	Tcm001s15401240	LG01	66.126
StalinA	Tcm001s15529329	LG01	66.474
StalinA	Tcm001s15604963	LG01	66.823
StalinA	Tcm001s15695716	LG01	66.997
StalinA	Tcm001s15803867	LG01	67.52
StalinA	Tcm001s15816455	LG01	67.52
StalinA	Tcm001s15954308	LG01	67.869
StalinA	Tcm001s15916443	LG01	67.869
StalinA	Tcm001s16008956	LG01	68.043
StalinA	Tcm001s16089763	LG01	68.217
StalinA	Tcm001s16769623	LG01	68.217
StalinA	Tcm001s16433335	LG01	68.217
StalinA	Tcm001s16019589	LG01	68.217
StalinA	Tcm001s17096705	LG01	68.565
StalinA	Tcm001s16841794	LG01	68.739
StalinA	Tcm001s17472652	LG01	68.913
StalinA	Tcm001s17624189	LG01	69.087
StalinA	Tcm001s17667964	LG01	69.261
StalinA	Tcm001s17756913	LG01	69.435
StalinA	Tcm001s17845855	LG01	69.609
StalinA	Tcm001s17876381	LG01	69.609
StalinA	Tcm001s18080742	LG01	69.957
StalinA	Tcm001s18218419	LG01	70.131
StalinA	Tcm001s18309287	LG01	70.305
StalinA	Tcm001s18406426	LG01	70.305
StalinA	Tcm001s19456895	LG01	70.305
StalinA	Tcm001s19733971	LG01	70.653
StalinA	Tcm001s19670018	LG01	70.653
StalinA	Tcm001s19629078	LG01	70.653
StalinA	Tcm001s20545930	LG01	71.177
StalinA	Tcm001s20050460	LG01	71.177
StalinA	Tcm001s22866160	LG01	71.351
StalinA	Tcm001s22136338	LG01	71.351
StalinA	Tcm001s24487535	LG01	71.874
StalinA	Tcm001s24919298	LG01	72.223
StalinA	Tcm001s25814755	LG01	72.223
StalinA	Tcm001s26237545	LG01	72.223
StalinA	Tcm001s25789620	LG01	72.223
StalinA	Tcm001s24526647	LG01	72.223
StalinA	Tcm001s25164241	LG01	72.31
StalinA	Tcm001s26276630	LG01	72.396
StalinA	Tcm001s26555143	LG01	72.57
StalinA	Tcm001s26894874	LG01	72.744
StalinA	Tcm001s26924695	LG01	72.744
StalinA	Tcm001s27565074	LG01	72.918
StalinA	Tcm001s27674687	LG01	73.267
StalinA	Tcm001s27706040	LG01	73.441
StalinA	Tcm001s27734303	LG01	73.789
StalinA	Tcm001s27739559	LG01	73.789
StalinA	Tcm001s27929090	LG01	73.963
StalinA	Tcm001s27868374	LG01	73.963
StalinA	Tcm001s28117882	LG01	74.311
StalinA	Tcm001s28198495	LG01	74.485
StalinA	Tcm001s28247131	LG01	74.834
StalinA	Tcm001s28280913	LG01	74.834
StalinA	Tcm001s28342418	LG01	75.008
StalinA	Tcm001s28382756	LG01	75.182
StalinA	Tcm001s28399959	LG01	75.53
StalinA	Tcm001s28451234	LG01	75.53
StalinA	Tcm001s28865903	LG01	75.704
StalinA	Tcm001s28999521	LG01	75.878
StalinA	Tcm001s29007214	LG01	75.878
StalinA	Tcm001s29210851	LG01	75.878
StalinA	Tcm001s28948015	LG01	75.878
StalinA	Tcm001s29468015	LG01	76.753
StalinA	Tcm001s29442850	LG01	76.753
StalinA	Tcm001s30143752	LG01	76.927
StalinA	Tcm001s30166182	LG01	77.101
StalinA	Tcm001s30221984	LG01	77.101
StalinA	Tcm001s30283606	LG01	77.275
StalinA	Tcm001s30393996	LG01	77.449
StalinA	Tcm001s30434703	LG01	77.623
StalinA	Tcm001s30481328	LG01	77.971
StalinA	Tcm001s30545651	LG01	78.145
StalinA	Tcm001s30526728	LG01	78.145
StalinA	Tcm001s30615730	LG01	78.319
StalinA	Tcm001s30652581	LG01	78.319
StalinA	Tcm001s30716686	LG01	78.493
StalinA	Tcm001s30802667	LG01	78.493
StalinA	Tcm001s30846456	LG01	79.369
StalinA	Tcm001s30891966	LG01	79.717
StalinA	Tcm001s30933017	LG01	79.717
StalinA	Tcm001s30996970	LG01	79.891
StalinA	Tcm001s31062536	LG01	79.891
StalinA	Tcm001s31122151	LG01	80.065
StalinA	Tcm001s31190929	LG01	80.414
StalinA	Tcm001s31245805	LG01	80.762
StalinA	Tcm001s31307760	LG01	80.936
StalinA	Tcm001s31312129	LG01	80.936
StalinA	Tcm001s31352627	LG01	81.11
StalinA	Tcm001s31414525	LG01	81.284
StalinA	Tcm001s31478366	LG01	81.807
StalinA	Tcm001s31566581	LG01	81.981
StalinA	Tcm001s31563321	LG01	81.981
StalinA	Tcm001s31555491	LG01	81.981
StalinA	Tcm001s31586762	LG01	82.33
StalinA	Tcm001s31600548	LG01	82.33
StalinA	Tcm001s31634403	LG01	82.504
StalinA	Tcm001s31698538	LG01	82.852
StalinA	Tcm001s31737348	LG01	82.852
StalinA	Tcm001s31779864	LG01	83.2
StalinA	Tcm001s31785054	LG01	83.2
StalinA	Tcm001s31839291	LG01	83.9
StalinA	Tcm001s31848706	LG01	84.248
StalinA	Tcm001s31898025	LG01	84.597
StalinA	Tcm001s32004965	LG01	85.12
StalinA	Tcm001s32058805	LG01	85.469
StalinA	Tcm001s32037102	LG01	85.469
StalinA	Tcm001s32125275	LG01	85.643
StalinA	Tcm001s32204299	LG01	86.166
StalinA	Tcm001s32180078	LG01	86.166
StalinA	Tcm001s32229591	LG01	86.34
StalinA	Tcm001s32264486	LG01	86.688
StalinA	Tcm001s32380143	LG01	86.862
StalinA	Tcm001s32343759	LG01	86.862
StalinA	Tcm001s32504047	LG01	87.211
StalinA	Tcm001s32483688	LG01	87.211
StalinA	Tcm001s32799011	LG01	87.734
StalinA	Tcm001s32878463	LG01	88.61
StalinA	Tcm001s32863108	LG01	88.61
StalinA	Tcm001s32919893	LG01	88.784
StalinA	Tcm001s33048723	LG01	88.958
StalinA	Tcm001s32984755	LG01	88.958
StalinA	Tcm001s33158294	LG01	89.132
StalinA	Tcm001s33257687	LG01	89.48
StalinA	Tcm001s33243235	LG01	89.48
StalinA	Tcm001s33317992	LG01	90.004
StalinA	Tcm001s33406644	LG01	90.178
StalinA	Tcm001s33435899	LG01	90.352
StalinA	Tcm001s33468686	LG01	90.526
StalinA	Tcm001s33499994	LG01	90.699
StalinA	Tcm001s33519312	LG01	90.873
StalinA	Tcm001s33583399	LG01	91.222
StalinA	Tcm001s33665922	LG01	91.57
StalinA	Tcm001s33682013	LG01	91.744
StalinA	Tcm001s33713025	LG01	91.918
StalinA	Tcm001s33918089	LG01	92.442
StalinA	Tcm001s33866435	LG01	92.442
StalinA	Tcm001s33968861	LG01	92.79
StalinA	Tcm001s34011385	LG01	93.314
StalinA	Tcm001s34077577	LG01	93.488
StalinA	Tcm001s34103818	LG01	93.661
StalinA	Tcm001s34152142	LG01	93.835
StalinA	Tcm001s34136626	LG01	93.835
StalinA	Tcm001s34186496	LG01	94.009
StalinA	Tcm001s34270835	LG01	94.183
StalinA	Tcm001s34292687	LG01	94.532
StalinA	Tcm001s34306710	LG01	94.706
StalinA	Tcm001s34383330	LG01	95.229
StalinA	Tcm001s34397899	LG01	95.403
StalinA	Tcm001s34443348	LG01	95.751
StalinA	Tcm001s34461068	LG01	95.925
StalinA	Tcm001s34535296	LG01	96.625
StalinA	Tcm001s34574386	LG01	96.625
StalinA	Tcm001s34607145	LG01	96.973
StalinA	Tcm001s34700703	LG01	97.672
StalinA	Tcm001s34716789	LG01	97.846
StalinA	Tcm001s34808422	LG01	98.02
StalinA	Tcm001s34852319	LG01	98.544
StalinA	Tcm001s34888809	LG01	98.718
StalinA	Tcm001s34930888	LG01	98.892
StalinA	Tcm001s34913904	LG01	98.892
StalinA	Tcm001s34995520	LG01	99.24
StalinA	Tcm001s35086841	LG01	99.588
StalinA	Tcm001s35150321	LG01	99.937
StalinA	Tcm001s35174868	LG01	100.111
StalinA	Tcm001s35234557	LG01	100.111
StalinA	Tcm001s35283920	LG01	100.285
StalinA	Tcm001s35254339	LG01	100.285
StalinA	Tcm001s35348907	LG01	100.459
StalinA	Tcm001s35423911	LG01	100.633
StalinA	Tcm001s35367647	LG01	100.633
StalinA	Tcm001s35452387	LG01	100.806
StalinA	Tcm001s35467688	LG01	100.98
StalinA	Tcm001s35481992	LG01	101.329
StalinA	Tcm001s35500275	LG01	101.329
StalinA	Tcm001s35526292	LG01	101.503
StalinA	Tcm001s35586596	LG01	101.677
StalinA	Tcm001s35601570	LG01	101.851
StalinA	Tcm001s35627935	LG01	101.851
StalinA	Tcm001s35698785	LG01	102.024
StalinA	Tcm001s35682278	LG01	102.024
StalinA	Tcm001s35713396	LG01	102.373
StalinA	Tcm001s35736542	LG01	102.547
StalinA	Tcm001s35854901	LG01	102.547
StalinA	Tcm001s35927118	LG01	102.721
StalinA	Tcm001s35939873	LG01	102.895
StalinA	Tcm001s35980689	LG01	103.243
StalinA	Tcm001s36175878	LG01	104.296
StalinA	Tcm001s36200593	LG01	104.47
StalinA	Tcm001s36249781	LG01	104.47
StalinA	Tcm001s36282237	LG01	104.993
StalinA	Tcm001s36319798	LG01	104.993
StalinA	Tcm001s36401659	LG01	104.993
StalinA	Tcm001s36491838	LG01	105.342
StalinA	Tcm001s36506604	LG01	105.516
StalinA	Tcm001s36520017	LG01	105.516
StalinA	Tcm001s36582777	LG01	105.689
StalinA	Tcm001s36607068	LG01	105.689
StalinA	Tcm001s36655278	LG01	105.863
StalinA	Tcm001s36749045	LG01	106.387
StalinA	Tcm001s36767989	LG01	106.735
StalinA	Tcm001s36806150	LG01	106.735
StalinA	Tcm001s36866977	LG01	106.909
StalinA	Tcm001s36889679	LG01	107.083
StalinA	Tcm001s36902891	LG01	107.432
StalinA	Tcm001s36925772	LG01	107.606
StalinA	Tcm001s37039462	LG01	109.014
StalinA	Tcm001s37070281	LG01	109.188
StalinA	Tcm001s37089653	LG01	109.712
StalinA	Tcm001s37182621	LG01	110.235
StalinA	Tcm001s37224069	LG01	110.584
StalinA	Tcm001s37196680	LG01	110.584
StalinA	Tcm001s37324734	LG01	111.107
StalinA	Tcm001s37437670	LG01	111.281
StalinA	Tcm001s37399699	LG01	111.281
StalinA	Tcm001s37414299	LG01	111.281
StalinA	Tcm001s37510287	LG01	111.805
StalinA	Tcm001s37570607	LG01	112.504
StalinA	Tcm001s37616301	LG01	112.852
StalinA	Tcm001s37728923	LG01	113.376
StalinA	Tcm001s37688337	LG01	113.376
StalinA	Tcm001s37669871	LG01	113.376
StalinA	Tcm001s37794301	LG01	113.9
StalinA	Tcm001s37831707	LG01	114.423
StalinA	Tcm001s37882019	LG01	114.947
StalinA	Tcm001s37902376	LG01	115.295
StalinA	Tcm001s37927214	LG01	115.469
StalinA	Tcm001s37944299	LG01	116.168
StalinA	Tcm001s37993993	LG01	116.868
StalinA	Tcm001s38001081	LG01	117.042
StalinA	Tcm001s38017002	LG01	117.042
StalinA	Tcm001s38078583	LG01	117.215
StalinA	Tcm001s38058805	LG01	117.215
StalinA	Tcm001s38239080	LG01	117.739
StalinA	Tcm001s38350032	LG01	118.438
StalinA	Tcm001s38399109	LG01	118.962
StalinA	Tcm001s38439094	LG01	119.136
StalinA	Tcm001s38510216	LG01	120.011
StalinA	Tcm001s38597929	LG01	120.185
StalinA	Tcm001s38635295	LG01	120.534
StalinA	Tcm001s38760433	LG01	121.764
StalinA	Tcm002s00182108	LG02	0
StalinA	Tcm002s00205052	LG02	0
StalinA	Tcm002s00171624	LG02	0.087
StalinA	Tcm002s00085841	LG02	0.174
StalinA	Tcm002s00052968	LG02	0.174
StalinA	Tcm002s00023205	LG02	0.174
StalinA	Tcm002s00157325	LG02	0.261
StalinA	Tcm002s00243271	LG02	0.435
StalinA	Tcm002s00287324	LG02	0.872
StalinA	Tcm002s00329798	LG02	1.309
StalinA	Tcm002s00339727	LG02	1.309
StalinA	Tcm002s00365508	LG02	1.309
StalinA	Tcm002s00450420	LG02	1.583
StalinA	Tcm002s00476263	LG02	1.721
StalinA	Tcm002s00501507	LG02	1.995
StalinA	Tcm002s00489779	LG02	2.006
StalinA	Tcm002s00557982	LG02	2.712
StalinA	Tcm002s00644284	LG02	3.175
StalinA	Tcm002s00610465	LG02	3.406
StalinA	Tcm002s00594336	LG02	3.406
StalinA	Tcm002s00658402	LG02	3.842
StalinA	Tcm002s00670092	LG02	4.016
StalinA	Tcm002s00702581	LG02	4.19
StalinA	Tcm002s00717644	LG02	4.19
StalinA	Tcm002s00747865	LG02	4.277
StalinA	Tcm002s00846551	LG02	5.069
StalinA	Tcm002s00899763	LG02	5.332
StalinA	Tcm002s00930032	LG02	5.594
StalinA	Tcm002s00977797	LG02	5.598
StalinA	Tcm002s00990632	LG02	5.857
StalinA	Tcm002s01028083	LG02	6.12
StalinA	Tcm002s01051808	LG02	6.12
StalinA	Tcm002s01065807	LG02	6.207
StalinA	Tcm002s01132889	LG02	6.207
StalinA	Tcm002s01098929	LG02	6.207
StalinA	Tcm002s01078971	LG02	6.207
StalinA	Tcm002s01157697	LG02	6.506
StalinA	Tcm002s01185774	LG02	6.655
StalinA	Tcm002s01205623	LG02	6.655
StalinA	Tcm002s01236821	LG02	6.955
StalinA	Tcm002s01247745	LG02	7.255
StalinA	Tcm002s01313118	LG02	7.404
StalinA	Tcm002s01324257	LG02	7.553
StalinA	Tcm002s01402085	LG02	7.853
StalinA	Tcm002s01392559	LG02	7.882
StalinA	Tcm002s01422437	LG02	8.604
StalinA	Tcm002s01615458	LG02	8.72
StalinA	Tcm002s01567531	LG02	8.754
StalinA	Tcm002s01582109	LG02	8.754
StalinA	Tcm002s01730093	LG02	9.053
StalinA	Tcm002s01743193	LG02	9.502
StalinA	Tcm002s01765876	LG02	10.406
StalinA	Tcm002s01782488	LG02	10.406
StalinA	Tcm002s01802877	LG02	10.406
StalinA	Tcm002s01818177	LG02	10.558
StalinA	Tcm002s01848000	LG02	10.711
StalinA	Tcm002s01918960	LG02	10.863
StalinA	Tcm002s01935236	LG02	11.016
StalinA	Tcm002s01861734	LG02	11.016
StalinA	Tcm002s02005459	LG02	11.472
StalinA	Tcm002s02038283	LG02	11.472
StalinA	Tcm002s02067919	LG02	11.7
StalinA	Tcm002s02082421	LG02	11.927
StalinA	Tcm002s02107839	LG02	12.155
StalinA	Tcm002s02190109	LG02	12.69
StalinA	Tcm002s02253166	LG02	12.823
StalinA	Tcm002s02450026	LG02	13.628
StalinA	Tcm002s02389856	LG02	13.932
StalinA	Tcm002s02370831	LG02	13.995
StalinA	Tcm002s02457466	LG02	14.876
StalinA	Tcm002s02465293	LG02	14.876
StalinA	Tcm002s02545779	LG02	15.234
StalinA	Tcm002s02532251	LG02	15.234
StalinA	Tcm002s02588569	LG02	15.757
StalinA	Tcm002s02686680	LG02	16.279
StalinA	Tcm002s02646571	LG02	16.279
StalinA	Tcm002s02628102	LG02	16.279
StalinA	Tcm002s02606812	LG02	16.279
StalinA	Tcm002s02977428	LG02	16.803
StalinA	Tcm002s02846605	LG02	16.803
StalinA	Tcm002s02879411	LG02	16.89
StalinA	Tcm002s02774746	LG02	17.107
StalinA	Tcm002s02699650	LG02	17.107
StalinA	Tcm002s02967261	LG02	17.325
StalinA	Tcm002s02995982	LG02	17.325
StalinA	Tcm002s02900493	LG02	17.325
StalinA	Tcm002s03006294	LG02	17.939
StalinA	Tcm002s03160119	LG02	17.939
StalinA	Tcm002s03179406	LG02	18.131
StalinA	Tcm002s03207425	LG02	18.516
StalinA	Tcm002s03219480	LG02	18.709
StalinA	Tcm002s03246373	LG02	18.901
StalinA	Tcm002s03308893	LG02	19.093
StalinA	Tcm002s03378834	LG02	19.478
StalinA	Tcm002s03455595	LG02	19.671
StalinA	Tcm002s03428463	LG02	19.671
StalinA	Tcm009s28796549	LG02	19.863
StalinA	Tcm002s03562169	LG02	20.248
StalinA	Tcm002s03668118	LG02	20.634
StalinA	Tcm002s03636899	LG02	20.715
StalinA	Tcm002s03751816	LG02	20.826
StalinA	Tcm002s03726233	LG02	20.826
StalinA	Tcm002s03773074	LG02	20.826
StalinA	Tcm002s03705302	LG02	21.353
StalinA	Tcm002s03924149	LG02	21.99
StalinA	Tcm002s03985848	LG02	22.476
StalinA	Tcm002s03937745	LG02	22.569
StalinA	Tcm002s04020755	LG02	22.954
StalinA	Tcm002s04010988	LG02	22.954
StalinA	Tcm002s04034183	LG02	23.146
StalinA	Tcm002s04046425	LG02	23.146
StalinA	Tcm002s04055871	LG02	23.338
StalinA	Tcm002s04069872	LG02	23.531
StalinA	Tcm002s04135493	LG02	23.916
StalinA	Tcm002s04172434	LG02	23.916
StalinA	Tcm002s04195723	LG02	23.916
StalinA	Tcm002s04208374	LG02	24.157
StalinA	Tcm002s04268454	LG02	24.519
StalinA	Tcm002s04315361	LG02	24.639
StalinA	Tcm002s04325822	LG02	24.76
StalinA	Tcm002s04336729	LG02	24.88
StalinA	Tcm002s04390687	LG02	25
StalinA	Tcm002s04415911	LG02	25
StalinA	Tcm002s04435651	LG02	25.121
StalinA	Tcm002s04352546	LG02	25.176
StalinA	Tcm002s04473371	LG02	25.362
StalinA	Tcm002s04493111	LG02	25.603
StalinA	Tcm002s04520909	LG02	25.965
StalinA	Tcm002s04532982	LG02	26.085
StalinA	Tcm002s04916911	LG02	26.437
StalinA	Tcm002s04658550	LG02	26.448
StalinA	Tcm002s04783859	LG02	26.81
StalinA	Tcm002s04836427	LG02	26.93
StalinA	Tcm002s04850824	LG02	27.171
StalinA	Tcm002s04868373	LG02	27.292
StalinA	Tcm002s04915701	LG02	27.654
StalinA	Tcm002s04929826	LG02	27.774
StalinA	Tcm002s04928133	LG02	27.774
StalinA	Tcm002s04987129	LG02	28.015
StalinA	Tcm002s05000759	LG02	28.015
StalinA	Tcm002s05128467	LG02	28.015
StalinA	Tcm002s05079814	LG02	28.015
StalinA	Tcm002s05273710	LG02	28.183
StalinA	Tcm002s05288466	LG02	28.351
StalinA	Tcm002s05362290	LG02	28.687
StalinA	Tcm002s05488853	LG02	29.362
StalinA	Tcm002s05612949	LG02	29.868
StalinA	Tcm002s05681300	LG02	29.868
StalinA	Tcm002s05700622	LG02	30.035
StalinA	Tcm002s05716678	LG02	30.035
StalinA	Tcm002s05731421	LG02	30.148
StalinA	Tcm002s05894024	LG02	30.413
StalinA	Tcm002s05791694	LG02	30.603
StalinA	Tcm002s05820664	LG02	30.829
StalinA	Tcm002s05829815	LG02	30.829
StalinA	Tcm002s05958246	LG02	31.169
StalinA	Tcm002s05977383	LG02	31.169
StalinA	Tcm002s06012444	LG02	31.453
StalinA	Tcm002s06169416	LG02	31.595
StalinA	Tcm002s06107651	LG02	31.595
StalinA	Tcm002s06250087	LG02	32.021
StalinA	Tcm002s06297895	LG02	32.305
StalinA	Tcm002s06425610	LG02	32.589
StalinA	Tcm002s06614607	LG02	32.873
StalinA	Tcm002s06567862	LG02	32.873
StalinA	Tcm002s06661136	LG02	32.992
StalinA	Tcm002s06637416	LG02	33.015
StalinA	Tcm002s06646758	LG02	33.156
StalinA	Tcm002s06679204	LG02	33.217
StalinA	Tcm002s06796586	LG02	33.87
StalinA	Tcm002s06910945	LG02	34.012
StalinA	Tcm002s06963893	LG02	34.438
StalinA	Tcm002s07007730	LG02	34.58
StalinA	Tcm002s07012251	LG02	34.58
StalinA	Tcm002s06985893	LG02	34.58
StalinA	Tcm002s07161112	LG02	34.894
StalinA	Tcm002s07252648	LG02	35.365
StalinA	Tcm002s07233621	LG02	35.365
StalinA	Tcm002s07305542	LG02	35.627
StalinA	Tcm002s07342927	LG02	35.801
StalinA	Tcm002s07329623	LG02	35.801
StalinA	Tcm002s07320105	LG02	35.801
StalinA	Tcm002s07397116	LG02	35.888
StalinA	Tcm002s07409009	LG02	35.975
StalinA	Tcm002s07418550	LG02	35.975
StalinA	Tcm002s07439902	LG02	36.324
StalinA	Tcm002s07464379	LG02	36.498
StalinA	Tcm002s07478772	LG02	36.498
StalinA	Tcm002s07504598	LG02	36.85
StalinA	Tcm002s07545510	LG02	37.198
StalinA	Tcm002s07566900	LG02	37.198
StalinA	Tcm002s07688904	LG02	37.634
StalinA	Tcm002s07611053	LG02	37.634
StalinA	Tcm002s07619431	LG02	37.634
StalinA	Tcm002s07620810	LG02	37.634
StalinA	Tcm002s07700705	LG02	38.126
StalinA	Tcm002s07728563	LG02	38.126
StalinA	Tcm002s07788766	LG02	38.618
StalinA	Tcm002s07832911	LG02	38.863
StalinA	Tcm002s07869119	LG02	39.147
StalinA	Tcm002s07932650	LG02	39.75
StalinA	Tcm002s07982267	LG02	40.001
StalinA	Tcm002s08012503	LG02	40.326
StalinA	Tcm002s08145292	LG02	40.488
StalinA	Tcm002s08179667	LG02	40.812
StalinA	Tcm002s08245302	LG02	40.948
StalinA	Tcm002s08257453	LG02	40.974
StalinA	Tcm002s08287188	LG02	41.136
StalinA	Tcm002s08305613	LG02	41.397
StalinA	Tcm002s08334129	LG02	41.753
StalinA	Tcm002s08442039	LG02	41.931
StalinA	Tcm002s08474386	LG02	41.931
StalinA	Tcm002s08491337	LG02	41.931
StalinA	Tcm002s08605141	LG02	42.323
StalinA	Tcm002s08708256	LG02	42.323
StalinA	Tcm002s08899311	LG02	42.519
StalinA	Tcm002s08930050	LG02	42.519
StalinA	Tcm002s08961030	LG02	42.519
StalinA	Tcm002s09005383	LG02	42.715
StalinA	Tcm002s09018242	LG02	42.91
StalinA	Tcm002s09166638	LG02	43.698
StalinA	Tcm002s09345929	LG02	43.893
StalinA	Tcm002s09337712	LG02	43.893
StalinA	Tcm002s09474093	LG02	44.089
StalinA	Tcm002s09587553	LG02	44.285
StalinA	Tcm002s09659502	LG02	44.481
StalinA	Tcm002s10196876	LG02	44.481
StalinA	Tcm002s10122518	LG02	44.481
StalinA	Tcm002s10170495	LG02	44.481
StalinA	Tcm002s09912127	LG02	44.481
StalinA	Tcm002s10288868	LG02	45.094
StalinA	Tcm002s10390760	LG02	45.261
StalinA	Tcm002s10521586	LG02	45.459
StalinA	Tcm002s10804931	LG02	45.641
StalinA	Tcm002s10511160	LG02	45.762
StalinA	Tcm002s10609278	LG02	45.928
StalinA	Tcm002s10872318	LG02	46.005
StalinA	Tcm002s11000089	LG02	46.262
StalinA	Tcm002s11016864	LG02	46.553
StalinA	Tcm002s11157740	LG02	47.101
StalinA	Tcm002s11313643	LG02	47.101
StalinA	Tcm002s11302320	LG02	47.101
StalinA	Tcm002s11132527	LG02	47.101
StalinA	Tcm002s11179905	LG02	47.101
StalinA	Tcm002s11239528	LG02	47.101
StalinA	Tcm002s11340143	LG02	47.626
StalinA	Tcm002s11331133	LG02	47.626
StalinA	Tcm002s11378130	LG02	47.626
StalinA	Tcm002s11387628	LG02	48.062
StalinA	Tcm002s11411402	LG02	48.062
StalinA	Tcm002s11498950	LG02	48.323
StalinA	Tcm002s11519529	LG02	48.41
StalinA	Tcm002s11914644	LG02	48.589
StalinA	Tcm002s11708510	LG02	48.589
StalinA	Tcm002s12083358	LG02	48.749
StalinA	Tcm002s12180321	LG02	48.769
StalinA	Tcm002s12134610	LG02	48.769
StalinA	Tcm002s12504351	LG02	49.127
StalinA	Tcm002s12459515	LG02	49.127
StalinA	Tcm002s12864239	LG02	49.307
StalinA	Tcm002s12679277	LG02	49.307
StalinA	Tcm002s13124240	LG02	49.486
StalinA	Tcm002s13398551	LG02	49.845
StalinA	Tcm002s12620515	LG02	50.117
StalinA	Tcm002s13457951	LG02	50.204
StalinA	Tcm002s13494358	LG02	50.204
StalinA	Tcm002s13634056	LG02	50.383
StalinA	Tcm002s13751954	LG02	50.562
StalinA	Tcm002s16452179	LG02	50.661
StalinA	Tcm002s17181709	LG02	50.741
StalinA	Tcm002s14369280	LG02	50.741
StalinA	Tcm002s14174221	LG02	50.741
StalinA	Tcm002s16386052	LG02	50.741
StalinA	Tcm002s14185250	LG02	50.741
StalinA	Tcm002s16783883	LG02	50.741
StalinA	Tcm002s17248942	LG02	50.741
StalinA	Tcm002s13866655	LG02	50.741
StalinA	Tcm002s15246701	LG02	50.741
StalinA	Tcm002s13851881	LG02	50.741
StalinA	Tcm002s17501558	LG02	51.28
StalinA	Tcm002s17590366	LG02	51.459
StalinA	Tcm002s17845986	LG02	51.459
StalinA	Tcm002s18228654	LG02	51.638
StalinA	Tcm002s18149170	LG02	51.638
StalinA	Tcm002s19914025	LG02	51.818
StalinA	Tcm002s20668351	LG02	51.818
StalinA	Tcm002s22770560	LG02	51.818
StalinA	Tcm002s22860475	LG02	51.818
StalinA	Tcm002s19227154	LG02	51.818
StalinA	Tcm002s23537952	LG02	52.357
StalinA	Tcm002s23700540	LG02	52.716
StalinA	Tcm002s24403342	LG02	53.075
StalinA	Tcm002s24511755	LG02	53.075
StalinA	Tcm002s24751898	LG02	53.254
StalinA	Tcm002s25178304	LG02	53.254
StalinA	Tcm002s24753676	LG02	53.254
StalinA	Tcm002s25631881	LG02	53.433
StalinA	Tcm002s25725437	LG02	53.612
StalinA	Tcm002s25652062	LG02	53.612
StalinA	Tcm002s26121967	LG02	53.971
StalinA	Tcm002s26434860	LG02	53.971
StalinA	Tcm002s26245410	LG02	53.978
StalinA	Tcm002s26586648	LG02	54.147
StalinA	Tcm002s26188293	LG02	54.148
StalinA	Tcm002s26714817	LG02	54.734
StalinA	Tcm002s30979507	LG02	55.279
StalinA	Tcm002s28377932	LG02	55.904
StalinA	Tcm002s28329905	LG02	56.346
StalinA	Tcm002s30354826	LG02	56.787
StalinA	Tcm002s27291488	LG02	56.961
StalinA	Tcm002s29929027	LG02	56.961
StalinA	Tcm002s29893051	LG02	57.069
StalinA	Tcm002s28943935	LG02	57.135
StalinA	Tcm002s29287031	LG02	57.135
StalinA	Tcm002s28940524	LG02	57.135
StalinA	Tcm002s30393054	LG02	57.135
StalinA	Tcm002s30234627	LG02	57.135
StalinA	Tcm002s30870618	LG02	57.638
StalinA	Tcm002s30598796	LG02	57.67
StalinA	Tcm002s30470505	LG02	57.889
StalinA	Tcm002s30513951	LG02	57.889
StalinA	Tcm002s30991123	LG02	58.34
StalinA	Tcm002s31024100	LG02	58.34
StalinA	Tcm002s31164940	LG02	58.607
StalinA	Tcm002s31329307	LG02	58.873
StalinA	Tcm002s31723776	LG02	59.408
StalinA	Tcm002s31413072	LG02	59.408
StalinA	Tcm002s31591678	LG02	59.408
StalinA	Tcm002s31348415	LG02	59.565
StalinA	Tcm002s30999343	LG02	59.604
StalinA	Tcm002s31069471	LG02	59.604
StalinA	Tcm002s31871356	LG02	60.194
StalinA	Tcm002s31893921	LG02	60.194
StalinA	Tcm002s32058497	LG02	60.63
StalinA	Tcm002s31974417	LG02	60.63
StalinA	Tcm002s32319278	LG02	61.251
StalinA	Tcm002s32122611	LG02	61.416
StalinA	Tcm002s32076194	LG02	61.498
StalinA	Tcm002s32129116	LG02	61.586
StalinA	Tcm002s32176758	LG02	61.674
StalinA	Tcm002s32218576	LG02	61.938
StalinA	Tcm002s32297616	LG02	61.938
StalinA	Tcm002s32224713	LG02	61.938
StalinA	Tcm002s32242139	LG02	61.938
StalinA	Tcm002s32190217	LG02	62.113
StalinA	Tcm002s32425171	LG02	62.461
StalinA	Tcm002s32644269	LG02	62.461
StalinA	Tcm002s32795207	LG02	62.461
StalinA	Tcm002s32758345	LG02	62.461
StalinA	Tcm002s32464370	LG02	62.461
StalinA	Tcm002s32445945	LG02	62.461
StalinA	Tcm002s32991625	LG02	62.956
StalinA	Tcm002s32504550	LG02	63.1
StalinA	Tcm002s32745779	LG02	63.311
StalinA	Tcm002s33018125	LG02	63.842
StalinA	Tcm002s33043456	LG02	63.948
StalinA	Tcm002s33098180	LG02	63.948
StalinA	Tcm002s33127974	LG02	64.122
StalinA	Tcm002s33117042	LG02	64.122
StalinA	Tcm002s33165625	LG02	64.296
StalinA	Tcm002s33253879	LG02	64.384
StalinA	Tcm002s33269909	LG02	64.471
StalinA	Tcm002s33312361	LG02	64.606
StalinA	Tcm002s33464636	LG02	64.714
StalinA	Tcm002s33495872	LG02	64.906
StalinA	Tcm002s33415873	LG02	64.983
StalinA	Tcm002s33595896	LG02	65.342
StalinA	Tcm002s33565435	LG02	65.342
StalinA	Tcm002s33532992	LG02	65.342
StalinA	Tcm002s33697983	LG02	65.749
StalinA	Tcm002s33710012	LG02	65.885
StalinA	Tcm002s33768937	LG02	66.02
StalinA	Tcm002s33923034	LG02	66.02
StalinA	Tcm002s33967733	LG02	66.075
StalinA	Tcm002s34157324	LG02	66.155
StalinA	Tcm002s34171619	LG02	66.319
StalinA	Tcm002s34288244	LG02	66.562
StalinA	Tcm002s34267460	LG02	66.562
StalinA	Tcm002s34266153	LG02	66.562
StalinA	Tcm002s34481582	LG02	67.249
StalinA	Tcm002s34451950	LG02	67.681
StalinA	Tcm002s34467922	LG02	68.052
StalinA	Tcm002s34592283	LG02	68.052
StalinA	Tcm002s34542890	LG02	68.052
StalinA	Tcm002s34860344	LG02	68.38
StalinA	Tcm002s34624849	LG02	68.488
StalinA	Tcm002s34616185	LG02	68.489
StalinA	Tcm002s34682311	LG02	68.702
StalinA	Tcm002s34708056	LG02	68.702
StalinA	Tcm002s34902338	LG02	69.227
StalinA	Tcm002s34943113	LG02	69.774
StalinA	Tcm002s35129589	LG02	69.987
StalinA	Tcm002s35114652	LG02	70.267
StalinA	Tcm002s35296530	LG02	70.414
StalinA	Tcm002s35307016	LG02	70.414
StalinA	Tcm002s35480481	LG02	71.828
StalinA	Tcm002s35553943	LG02	71.948
StalinA	Tcm002s35505713	LG02	72.18
StalinA	Tcm002s35486241	LG02	72.18
StalinA	Tcm002s35575562	LG02	73.331
StalinA	Tcm002s35659969	LG02	73.331
StalinA	Tcm002s35633205	LG02	73.331
StalinA	Tcm002s35747461	LG02	73.767
StalinA	Tcm002s35777252	LG02	73.767
StalinA	Tcm002s35727800	LG02	73.767
StalinA	Tcm002s35813648	LG02	74.083
StalinA	Tcm002s35846183	LG02	74.37
StalinA	Tcm002s35830853	LG02	74.552
StalinA	Tcm002s35905110	LG02	75.093
StalinA	Tcm002s35920443	LG02	75.31
StalinA	Tcm002s35953044	LG02	75.527
StalinA	Tcm002s36091269	LG02	75.953
StalinA	Tcm002s36059607	LG02	75.957
StalinA	Tcm002s36128858	LG02	76.622
StalinA	Tcm002s36199124	LG02	76.841
StalinA	Tcm002s36229471	LG02	77.059
StalinA	Tcm002s36214307	LG02	77.059
StalinA	Tcm002s36266143	LG02	77.719
StalinA	Tcm002s36274024	LG02	77.719
StalinA	Tcm002s36300573	LG02	78.185
StalinA	Tcm002s36383034	LG02	78.418
StalinA	Tcm002s36406084	LG02	78.418
StalinA	Tcm002s36447399	LG02	78.418
StalinA	Tcm002s36407005	LG02	78.418
StalinA	Tcm002s36317502	LG02	78.418
StalinA	Tcm002s36956461	LG02	78.556
StalinA	Tcm002s37031480	LG02	79.674
StalinA	Tcm002s37075540	LG02	79.812
StalinA	Tcm002s37086952	LG02	79.95
StalinA	Tcm002s37255309	LG02	80.088
StalinA	Tcm002s37130507	LG02	80.088
StalinA	Tcm002s37101373	LG02	80.088
StalinA	Tcm002s37414928	LG02	80.783
StalinA	Tcm002s37431452	LG02	81.198
StalinA	Tcm002s37450628	LG02	81.198
StalinA	Tcm002s37510131	LG02	81.475
StalinA	Tcm002s37569611	LG02	81.613
StalinA	Tcm002s37588975	LG02	81.89
StalinA	Tcm002s37663405	LG02	82.585
StalinA	Tcm002s37693887	LG02	83.28
StalinA	Tcm002s37724923	LG02	83.323
StalinA	Tcm002s37701562	LG02	83.367
StalinA	Tcm002s37742803	LG02	83.628
StalinA	Tcm002s37768596	LG02	83.628
StalinA	Tcm002s37788019	LG02	83.89
StalinA	Tcm002s37832128	LG02	83.89
StalinA	Tcm002s37805736	LG02	83.89
StalinA	Tcm002s37849467	LG02	84.414
StalinA	Tcm002s37893791	LG02	84.646
StalinA	Tcm002s37953223	LG02	84.833
StalinA	Tcm002s38067865	LG02	85.111
StalinA	Tcm002s38083956	LG02	85.111
StalinA	Tcm002s38126871	LG02	85.111
StalinA	Tcm002s37972390	LG02	85.111
StalinA	Tcm002s38213488	LG02	85.305
StalinA	Tcm002s38287294	LG02	85.305
StalinA	Tcm002s38340399	LG02	85.5
StalinA	Tcm002s38548290	LG02	86.874
StalinA	Tcm002s38749115	LG02	87.458
StalinA	Tcm002s38851722	LG02	87.652
StalinA	Tcm002s38880735	LG02	87.847
StalinA	Tcm002s38913395	LG02	88.431
StalinA	Tcm002s38938976	LG02	88.626
StalinA	Tcm002s38968787	LG02	89.015
StalinA	Tcm002s39018193	LG02	89.404
StalinA	Tcm002s39353727	LG02	90.977
StalinA	Tcm002s39186828	LG02	90.977
StalinA	Tcm002s39203023	LG02	91.086
StalinA	Tcm002s39228766	LG02	91.194
StalinA	Tcm002s39388531	LG02	91.303
StalinA	Tcm002s39433219	LG02	91.762
StalinA	Tcm002s39140585	LG02	92.235
StalinA	Tcm002s39365066	LG02	92.556
StalinA	Tcm002s39455034	LG02	93.494
StalinA	Tcm002s39276491	LG02	93.523
StalinA	Tcm002s39407636	LG02	94.356
StalinA	Tcm002s39527592	LG02	94.912
StalinA	Tcm002s39649887	LG02	94.918
StalinA	Tcm002s39538939	LG02	94.918
StalinA	Tcm002s39494372	LG02	95.177
StalinA	Tcm002s39573003	LG02	95.437
StalinA	Tcm002s39678996	LG02	96.01
StalinA	Tcm002s39728336	LG02	96.124
StalinA	Tcm002s39801772	LG02	96.352
StalinA	Tcm002s39753790	LG02	96.352
StalinA	Tcm002s39835005	LG02	96.58
StalinA	Tcm002s39878354	LG02	96.693
StalinA	Tcm002s39997655	LG02	96.807
StalinA	Tcm002s40008877	LG02	96.921
StalinA	Tcm002s40020734	LG02	97.066
StalinA	Tcm002s40042432	LG02	97.138
StalinA	Tcm002s40061845	LG02	97.356
StalinA	Tcm002s40078076	LG02	97.356
StalinA	Tcm002s40095164	LG02	97.459
StalinA	Tcm002s40134960	LG02	97.664
StalinA	Tcm002s40170756	LG02	97.87
StalinA	Tcm002s40158481	LG02	97.924
StalinA	Tcm002s40205037	LG02	98.492
StalinA	Tcm002s40266389	LG02	98.492
StalinA	Tcm002s40328007	LG02	98.492
StalinA	Tcm002s40357711	LG02	98.666
StalinA	Tcm002s40372730	LG02	98.839
StalinA	Tcm002s40420190	LG02	99.539
StalinA	Tcm002s40516957	LG02	99.713
StalinA	Tcm002s40547782	LG02	100.061
StalinA	Tcm002s40648083	LG02	100.41
StalinA	Tcm002s40588503	LG02	100.41
StalinA	Tcm002s40831029	LG02	100.758
StalinA	Tcm002s40864586	LG02	100.932
StalinA	Tcm002s40889920	LG02	101.106
StalinA	Tcm002s40913046	LG02	101.629
StalinA	Tcm002s40990762	LG02	101.803
StalinA	Tcm002s41003343	LG02	102.152
StalinA	Tcm002s41023456	LG02	102.5
StalinA	Tcm002s41071504	LG02	102.5
StalinA	Tcm002s41141331	LG02	102.674
StalinA	Tcm002s41168525	LG02	103.373
StalinA	Tcm002s41194944	LG02	103.722
StalinA	Tcm002s41234011	LG02	104.07
StalinA	Tcm002s41211211	LG02	104.07
StalinA	Tcm002s41274674	LG02	104.594
StalinA	Tcm002s41341300	LG02	105.117
StalinA	Tcm002s41352829	LG02	105.291
StalinA	Tcm002s41369952	LG02	105.291
StalinA	Tcm002s41389893	LG02	105.465
StalinA	Tcm002s41406397	LG02	105.814
StalinA	Tcm002s41436527	LG02	105.814
StalinA	Tcm002s41633516	LG02	106.513
StalinA	Tcm002s41520432	LG02	106.687
StalinA	Tcm002s41533781	LG02	106.861
StalinA	Tcm002s41557641	LG02	107.209
StalinA	Tcm002s41669378	LG02	107.909
StalinA	Tcm002s41742026	LG02	108.257
StalinA	Tcm002s41847374	LG02	108.781
StalinA	Tcm002s41864326	LG02	109.129
StalinA	Tcm002s41904303	LG02	109.477
StalinA	Tcm002s42041174	LG02	109.651
StalinA	Tcm002s41983187	LG02	109.651
StalinA	Tcm002s42135867	LG02	110.704
StalinA	Tcm002s42171640	LG02	111.228
StalinA	Tcm002s42249418	LG02	111.401
StalinA	Tcm002s42343681	LG02	111.575
StalinA	Tcm002s42271108	LG02	111.575
StalinA	Tcm002s42304462	LG02	111.575
StalinA	Tcm003s00019005	LG03	0
StalinA	Tcm003s00188890	LG03	0
StalinA	Tcm003s00141437	LG03	0
StalinA	Tcm003s00215209	LG03	0.174
StalinA	Tcm003s00315271	LG03	0.523
StalinA	Tcm003s00331391	LG03	0.523
StalinA	Tcm003s00509593	LG03	0.857
StalinA	Tcm003s00394724	LG03	0.871
StalinA	Tcm003s00354025	LG03	0.871
StalinA	Tcm003s00537070	LG03	1.22
StalinA	Tcm003s00560901	LG03	1.568
StalinA	Tcm003s00584793	LG03	1.742
StalinA	Tcm003s00615893	LG03	1.829
StalinA	Tcm003s00575883	LG03	1.829
StalinA	Tcm003s00628951	LG03	2.142
StalinA	Tcm003s00670497	LG03	2.455
StalinA	Tcm003s00683752	LG03	3.215
StalinA	Tcm003s00745151	LG03	3.411
StalinA	Tcm003s00829827	LG03	3.883
StalinA	Tcm003s00851717	LG03	4
StalinA	Tcm003s00897484	LG03	4.196
StalinA	Tcm003s00915879	LG03	4.392
StalinA	Tcm003s00999931	LG03	4.983
StalinA	Tcm003s01321017	LG03	5.261
StalinA	Tcm003s01393815	LG03	6.099
StalinA	Tcm003s01446790	LG03	6.53
StalinA	Tcm003s01515180	LG03	6.657
StalinA	Tcm003s01583062	LG03	6.952
StalinA	Tcm003s01638927	LG03	7.395
StalinA	Tcm003s01697710	LG03	7.542
StalinA	Tcm003s01743314	LG03	7.837
StalinA	Tcm003s01841163	LG03	8.132
StalinA	Tcm003s01612730	LG03	8.377
StalinA	Tcm003s01882126	LG03	8.427
StalinA	Tcm003s01906267	LG03	8.574
StalinA	Tcm003s01960159	LG03	8.721
StalinA	Tcm003s02246817	LG03	8.869
StalinA	Tcm003s02254169	LG03	8.869
StalinA	Tcm003s01937780	LG03	9.017
StalinA	Tcm003s02375741	LG03	9.461
StalinA	Tcm003s02310962	LG03	9.461
StalinA	Tcm003s02448621	LG03	9.755
StalinA	Tcm003s02567006	LG03	9.903
StalinA	Tcm003s02615709	LG03	9.903
StalinA	Tcm003s02860956	LG03	10.346
StalinA	Tcm003s02901413	LG03	10.493
StalinA	Tcm003s02819298	LG03	10.737
StalinA	Tcm003s03277587	LG03	11.234
StalinA	Tcm003s03090050	LG03	11.376
StalinA	Tcm003s03616620	LG03	11.678
StalinA	Tcm003s03882552	LG03	12.27
StalinA	Tcm003s03800709	LG03	12.27
StalinA	Tcm003s04028502	LG03	12.417
StalinA	Tcm003s03947394	LG03	12.417
StalinA	Tcm003s03925295	LG03	12.417
StalinA	Tcm003s03623294	LG03	12.446
StalinA	Tcm003s04228725	LG03	12.564
StalinA	Tcm003s04254996	LG03	12.564
StalinA	Tcm003s05378575	LG03	12.711
StalinA	Tcm003s05401192	LG03	12.859
StalinA	Tcm003s03752642	LG03	13.086
StalinA	Tcm003s05529421	LG03	13.75
StalinA	Tcm003s05546057	LG03	13.75
StalinA	Tcm003s05261707	LG03	14.155
StalinA	Tcm003s05805783	LG03	14.193
StalinA	Tcm003s05756768	LG03	14.193
StalinA	Tcm003s05820900	LG03	14.193
StalinA	Tcm003s06143723	LG03	14.34
StalinA	Tcm003s07178998	LG03	14.635
StalinA	Tcm003s06680386	LG03	14.635
StalinA	Tcm003s07207732	LG03	14.782
StalinA	Tcm003s07406292	LG03	15.077
StalinA	Tcm003s07682126	LG03	15.52
StalinA	Tcm003s07829180	LG03	15.52
StalinA	Tcm003s08152270	LG03	15.668
StalinA	Tcm003s08398118	LG03	16.111
StalinA	Tcm003s08505722	LG03	16.406
StalinA	Tcm003s10607739	LG03	16.553
StalinA	Tcm003s09312632	LG03	16.553
StalinA	Tcm003s10484586	LG03	16.553
StalinA	Tcm003s11235234	LG03	16.553
StalinA	Tcm009s24630781	LG03	16.553
StalinA	Tcm003s12418609	LG03	16.996
StalinA	Tcm003s12218554	LG03	16.996
StalinA	Tcm003s12995311	LG03	17.143
StalinA	Tcm003s13036135	LG03	17.143
StalinA	Tcm003s13344159	LG03	17.438
StalinA	Tcm003s13394318	LG03	17.438
StalinA	Tcm003s13934335	LG03	17.586
StalinA	Tcm010s20656864	LG03	18.029
StalinA	Tcm003s15105124	LG03	18.029
StalinA	Tcm011s01347382	LG03	18.176
StalinA	Tcm011s01675669	LG03	18.176
StalinA	Tcm003s16367258	LG03	18.323
StalinA	Tcm003s16205578	LG03	18.323
StalinA	Tcm003s16630830	LG03	18.367
StalinA	Tcm003s16171539	LG03	18.367
StalinA	Tcm003s17159295	LG03	18.41
StalinA	Tcm003s17456990	LG03	18.497
StalinA	Tcm003s17455502	LG03	18.497
StalinA	Tcm003s17588895	LG03	18.803
StalinA	Tcm003s17888273	LG03	19.109
StalinA	Tcm003s17595329	LG03	19.109
StalinA	Tcm003s18009788	LG03	19.545
StalinA	Tcm003s18149271	LG03	19.545
StalinA	Tcm003s18313818	LG03	19.632
StalinA	Tcm003s17946795	LG03	19.675
StalinA	Tcm003s18542151	LG03	19.719
StalinA	Tcm003s18490581	LG03	19.719
StalinA	Tcm003s18659520	LG03	19.806
StalinA	Tcm003s18705914	LG03	20.026
StalinA	Tcm003s18694997	LG03	20.026
StalinA	Tcm003s18755780	LG03	20.239
StalinA	Tcm003s18786044	LG03	20.527
StalinA	Tcm003s19076356	LG03	20.671
StalinA	Tcm003s19170022	LG03	20.96
StalinA	Tcm003s19293063	LG03	21.248
StalinA	Tcm003s18723890	LG03	21.355
StalinA	Tcm003s19384236	LG03	21.392
StalinA	Tcm003s19462146	LG03	21.825
StalinA	Tcm003s19806445	LG03	21.825
StalinA	Tcm003s19906194	LG03	21.969
StalinA	Tcm003s19937154	LG03	21.969
StalinA	Tcm003s19924156	LG03	21.969
StalinA	Tcm003s19966302	LG03	22.403
StalinA	Tcm003s20156171	LG03	22.461
StalinA	Tcm003s19991055	LG03	22.546
StalinA	Tcm003s20010139	LG03	22.69
StalinA	Tcm003s20192338	LG03	22.834
StalinA	Tcm003s20294066	LG03	23.123
StalinA	Tcm003s20304186	LG03	23.123
StalinA	Tcm003s20332032	LG03	23.608
StalinA	Tcm003s20615396	LG03	24.082
StalinA	Tcm003s20966410	LG03	24.218
StalinA	Tcm003s20405102	LG03	24.337
StalinA	Tcm003s21243662	LG03	24.49
StalinA	Tcm003s20798129	LG03	24.58
StalinA	Tcm003s21262369	LG03	24.822
StalinA	Tcm003s21384753	LG03	25.064
StalinA	Tcm003s21477339	LG03	26.009
StalinA	Tcm003s21572095	LG03	26.038
StalinA	Tcm003s21904624	LG03	26.28
StalinA	Tcm003s21851804	LG03	26.28
StalinA	Tcm003s21938995	LG03	26.367
StalinA	Tcm003s21878557	LG03	26.367
StalinA	Tcm003s21950034	LG03	26.541
StalinA	Tcm003s21962409	LG03	26.541
StalinA	Tcm003s22003507	LG03	26.663
StalinA	Tcm003s22142794	LG03	27.152
StalinA	Tcm003s22164486	LG03	27.152
StalinA	Tcm003s22157871	LG03	27.152
StalinA	Tcm003s22342272	LG03	27.414
StalinA	Tcm003s22189292	LG03	27.414
StalinA	Tcm003s22534095	LG03	27.676
StalinA	Tcm003s22440771	LG03	27.937
StalinA	Tcm003s22563500	LG03	27.937
StalinA	Tcm003s22394372	LG03	27.937
StalinA	Tcm003s22609028	LG03	28.286
StalinA	Tcm003s22625560	LG03	28.635
StalinA	Tcm003s22656569	LG03	28.635
StalinA	Tcm003s22638658	LG03	28.635
StalinA	Tcm003s22686614	LG03	28.766
StalinA	Tcm003s22730666	LG03	28.896
StalinA	Tcm003s22719089	LG03	28.896
StalinA	Tcm003s22784370	LG03	29.362
StalinA	Tcm003s22810793	LG03	29.362
StalinA	Tcm003s22892868	LG03	29.478
StalinA	Tcm003s22835181	LG03	29.594
StalinA	Tcm003s22823884	LG03	29.594
StalinA	Tcm003s22951809	LG03	29.594
StalinA	Tcm003s22965888	LG03	29.768
StalinA	Tcm003s22996111	LG03	29.768
StalinA	Tcm003s23044877	LG03	29.972
StalinA	Tcm003s23022990	LG03	29.972
StalinA	Tcm003s23062453	LG03	29.972
StalinA	Tcm003s23104292	LG03	30.175
StalinA	Tcm003s23187898	LG03	30.379
StalinA	Tcm003s23202981	LG03	30.582
StalinA	Tcm003s23301348	LG03	30.989
StalinA	Tcm003s23291420	LG03	30.989
StalinA	Tcm003s23354438	LG03	31.164
StalinA	Tcm003s23340406	LG03	31.164
StalinA	Tcm003s23313959	LG03	31.164
StalinA	Tcm003s23273912	LG03	31.164
StalinA	Tcm003s23379186	LG03	31.332
StalinA	Tcm003s23404888	LG03	31.67
StalinA	Tcm003s23439930	LG03	32.177
StalinA	Tcm003s23466234	LG03	32.345
StalinA	Tcm003s23489047	LG03	32.435
StalinA	Tcm003s23507015	LG03	32.614
StalinA	Tcm003s23556667	LG03	32.794
StalinA	Tcm003s23608964	LG03	33.023
StalinA	Tcm003s23646933	LG03	33.53
StalinA	Tcm003s23735799	LG03	33.699
StalinA	Tcm003s23710070	LG03	33.699
StalinA	Tcm003s23723953	LG03	33.699
StalinA	Tcm003s23691665	LG03	33.699
StalinA	Tcm003s23790536	LG03	34.248
StalinA	Tcm003s23882300	LG03	34.66
StalinA	Tcm003s23861891	LG03	34.66
StalinA	Tcm003s23962240	LG03	35.126
StalinA	Tcm003s24105918	LG03	35.242
StalinA	Tcm003s24192772	LG03	35.358
StalinA	Tcm003s24279037	LG03	35.591
StalinA	Tcm003s24289214	LG03	35.707
StalinA	Tcm003s24321504	LG03	35.823
StalinA	Tcm003s24425577	LG03	36.407
StalinA	Tcm003s24374674	LG03	36.407
StalinA	Tcm003s24439196	LG03	36.407
StalinA	Tcm003s24569698	LG03	37.051
StalinA	Tcm003s24709743	LG03	37.373
StalinA	Tcm003s24693936	LG03	37.373
StalinA	Tcm003s24779374	LG03	38.232
StalinA	Tcm003s24821711	LG03	38.338
StalinA	Tcm003s24837020	LG03	38.338
StalinA	Tcm003s24874796	LG03	38.638
StalinA	Tcm003s24904142	LG03	38.937
StalinA	Tcm003s24976503	LG03	39.237
StalinA	Tcm003s25147109	LG03	39.837
StalinA	Tcm003s25092761	LG03	39.837
StalinA	Tcm003s25136970	LG03	39.837
StalinA	Tcm003s25178237	LG03	39.837
StalinA	Tcm003s25257520	LG03	39.924
StalinA	Tcm003s25204610	LG03	39.924
StalinA	Tcm003s25331645	LG03	40.011
StalinA	Tcm003s25293097	LG03	40.011
StalinA	Tcm003s25315985	LG03	40.229
StalinA	Tcm003s25347653	LG03	40.447
StalinA	Tcm003s25481586	LG03	40.534
StalinA	Tcm003s25630147	LG03	40.534
StalinA	Tcm003s25415541	LG03	40.534
StalinA	Tcm003s25527942	LG03	40.534
StalinA	Tcm003s25371116	LG03	40.534
StalinA	Tcm003s25519991	LG03	40.813
StalinA	Tcm003s25698776	LG03	41.232
StalinA	Tcm003s25803901	LG03	41.232
StalinA	Tcm003s25870498	LG03	41.58
StalinA	Tcm003s25882769	LG03	41.58
StalinA	Tcm003s25891940	LG03	41.715
StalinA	Tcm003s25908901	LG03	42.072
StalinA	Tcm003s25934013	LG03	42.072
StalinA	Tcm003s25999620	LG03	42.103
StalinA	Tcm003s26053438	LG03	42.554
StalinA	Tcm003s26081811	LG03	42.554
StalinA	Tcm003s26121426	LG03	42.678
StalinA	Tcm003s26182781	LG03	42.979
StalinA	Tcm003s26230375	LG03	43.191
StalinA	Tcm003s26246014	LG03	43.271
StalinA	Tcm003s26300259	LG03	43.403
StalinA	Tcm003s26272863	LG03	43.566
StalinA	Tcm003s26367600	LG03	44.469
StalinA	Tcm003s26494272	LG03	44.681
StalinA	Tcm003s26514149	LG03	44.893
StalinA	Tcm003s26536394	LG03	45.105
StalinA	Tcm003s26566644	LG03	45.317
StalinA	Tcm003s26602360	LG03	45.529
StalinA	Tcm003s26695645	LG03	45.741
StalinA	Tcm003s26665830	LG03	45.741
StalinA	Tcm003s26714004	LG03	46.146
StalinA	Tcm003s26860116	LG03	46.165
StalinA	Tcm003s26926629	LG03	46.59
StalinA	Tcm003s26907048	LG03	46.59
StalinA	Tcm003s27009345	LG03	46.939
StalinA	Tcm003s27106656	LG03	46.939
StalinA	Tcm003s27018713	LG03	46.939
StalinA	Tcm003s27143406	LG03	47.157
StalinA	Tcm003s27113487	LG03	47.157
StalinA	Tcm003s27200821	LG03	47.376
StalinA	Tcm003s27242199	LG03	47.594
StalinA	Tcm003s27457425	LG03	47.813
StalinA	Tcm003s27481463	LG03	47.9
StalinA	Tcm003s27470002	LG03	47.9
StalinA	Tcm003s27529086	LG03	48.074
StalinA	Tcm003s27507860	LG03	48.074
StalinA	Tcm003s27438628	LG03	48.074
StalinA	Tcm003s27554361	LG03	48.44
StalinA	Tcm003s27568513	LG03	48.684
StalinA	Tcm003s27587198	LG03	48.684
StalinA	Tcm003s27642840	LG03	48.684
StalinA	Tcm003s27618576	LG03	48.793
StalinA	Tcm003s27711243	LG03	49.12
StalinA	Tcm003s27692479	LG03	49.12
StalinA	Tcm003s27668127	LG03	49.12
StalinA	Tcm003s27731655	LG03	49.12
StalinA	Tcm003s27765688	LG03	49.399
StalinA	Tcm003s27777040	LG03	49.5
StalinA	Tcm003s27957961	LG03	50.653
StalinA	Tcm003s27850955	LG03	50.805
StalinA	Tcm003s27831587	LG03	50.805
StalinA	Tcm003s28035445	LG03	51.417
StalinA	Tcm003s27977985	LG03	51.646
StalinA	Tcm003s28016963	LG03	51.646
StalinA	Tcm003s28007427	LG03	51.646
StalinA	Tcm003s28077498	LG03	51.925
StalinA	Tcm003s28089647	LG03	51.925
StalinA	Tcm003s28107798	LG03	52.137
StalinA	Tcm003s28173556	LG03	52.349
StalinA	Tcm003s28298061	LG03	52.561
StalinA	Tcm003s28315731	LG03	52.561
StalinA	Tcm003s28327809	LG03	52.773
StalinA	Tcm003s28226624	LG03	52.968
StalinA	Tcm003s28365241	LG03	53.263
StalinA	Tcm003s28398405	LG03	53.411
StalinA	Tcm003s28477705	LG03	53.654
StalinA	Tcm003s28504808	LG03	53.716
StalinA	Tcm003s28536656	LG03	53.716
StalinA	Tcm003s28412773	LG03	53.716
StalinA	Tcm003s28601733	LG03	54.021
StalinA	Tcm003s28583792	LG03	54.267
StalinA	Tcm003s28698802	LG03	54.633
StalinA	Tcm003s28716949	LG03	54.633
StalinA	Tcm003s28773663	LG03	54.891
StalinA	Tcm003s28817960	LG03	55.149
StalinA	Tcm003s28851672	LG03	55.408
StalinA	Tcm003s28924116	LG03	55.796
StalinA	Tcm003s28960858	LG03	55.925
StalinA	Tcm003s28981850	LG03	56.183
StalinA	Tcm003s28995641	LG03	56.312
StalinA	Tcm003s29062439	LG03	56.441
StalinA	Tcm003s29087304	LG03	56.57
StalinA	Tcm003s29113047	LG03	56.699
StalinA	Tcm003s29311948	LG03	57.07
StalinA	Tcm003s29205628	LG03	57.087
StalinA	Tcm003s29165925	LG03	57.087
StalinA	Tcm003s29272214	LG03	57.476
StalinA	Tcm003s29331163	LG03	57.605
StalinA	Tcm003s29372152	LG03	57.605
StalinA	Tcm003s29401320	LG03	57.692
StalinA	Tcm003s29414854	LG03	57.692
StalinA	Tcm003s29348495	LG03	57.692
StalinA	Tcm003s29496473	LG03	58.04
StalinA	Tcm003s29437559	LG03	58.04
StalinA	Tcm003s29469586	LG03	58.04
StalinA	Tcm003s29562077	LG03	58.213
StalinA	Tcm003s29529816	LG03	58.213
StalinA	Tcm003s29543615	LG03	58.391
StalinA	Tcm003s29759881	LG03	58.565
StalinA	Tcm003s29600619	LG03	58.565
StalinA	Tcm003s29833079	LG03	58.74
StalinA	Tcm003s29911788	LG03	59.621
StalinA	Tcm003s29930053	LG03	59.621
StalinA	Tcm003s30031701	LG03	59.621
StalinA	Tcm003s30145978	LG03	59.971
StalinA	Tcm003s30126589	LG03	59.971
StalinA	Tcm003s30164188	LG03	60.096
StalinA	Tcm003s30176664	LG03	60.096
StalinA	Tcm003s30186717	LG03	60.222
StalinA	Tcm003s30230644	LG03	60.222
StalinA	Tcm003s30264270	LG03	60.222
StalinA	Tcm003s30392427	LG03	60.599
StalinA	Tcm003s30444451	LG03	61.23
StalinA	Tcm003s30460671	LG03	61.23
StalinA	Tcm003s30562763	LG03	61.607
StalinA	Tcm003s30623660	LG03	61.691
StalinA	Tcm003s30660381	LG03	62.111
StalinA	Tcm003s30678782	LG03	62.236
StalinA	Tcm003s30776981	LG03	62.487
StalinA	Tcm003s30841561	LG03	62.487
StalinA	Tcm003s30903920	LG03	62.738
StalinA	Tcm003s30926011	LG03	62.989
StalinA	Tcm003s30966773	LG03	63.115
StalinA	Tcm003s30949016	LG03	63.115
StalinA	Tcm003s31015792	LG03	63.24
StalinA	Tcm003s31048871	LG03	63.491
StalinA	Tcm003s31141218	LG03	63.868
StalinA	Tcm003s31299852	LG03	63.993
StalinA	Tcm003s31312620	LG03	63.993
StalinA	Tcm003s31202403	LG03	63.993
StalinA	Tcm003s31337718	LG03	64.234
StalinA	Tcm003s31387267	LG03	64.355
StalinA	Tcm003s31414237	LG03	64.475
StalinA	Tcm003s31496682	LG03	64.716
StalinA	Tcm003s31526637	LG03	64.716
StalinA	Tcm003s31610333	LG03	64.837
StalinA	Tcm003s31698680	LG03	64.957
StalinA	Tcm003s31748997	LG03	65.198
StalinA	Tcm003s31862109	LG03	65.56
StalinA	Tcm003s31887647	LG03	65.56
StalinA	Tcm003s31924854	LG03	65.681
StalinA	Tcm003s31939843	LG03	65.681
StalinA	Tcm003s32043173	LG03	66.043
StalinA	Tcm003s32097678	LG03	66.163
StalinA	Tcm003s32147543	LG03	66.163
StalinA	Tcm003s32233487	LG03	66.525
StalinA	Tcm003s32250051	LG03	66.646
StalinA	Tcm003s32347284	LG03	67.008
StalinA	Tcm003s32433415	LG03	67.128
StalinA	Tcm003s32445393	LG03	67.128
StalinA	Tcm003s32543758	LG03	67.369
StalinA	Tcm003s32590084	LG03	67.49
StalinA	Tcm003s32555000	LG03	67.49
StalinA	Tcm003s32630350	LG03	67.852
StalinA	Tcm003s32647535	LG03	67.972
StalinA	Tcm003s32694167	LG03	68.093
StalinA	Tcm003s32706450	LG03	68.213
StalinA	Tcm003s32778514	LG03	68.454
StalinA	Tcm003s33009284	LG03	68.816
StalinA	Tcm003s32884012	LG03	68.816
StalinA	Tcm003s32964530	LG03	68.816
StalinA	Tcm003s32825481	LG03	68.816
StalinA	Tcm003s32939499	LG03	68.816
StalinA	Tcm003s33116801	LG03	68.976
StalinA	Tcm003s33050853	LG03	69.2
StalinA	Tcm003s33320431	LG03	69.584
StalinA	Tcm003s33375181	LG03	69.777
StalinA	Tcm003s33450046	LG03	70.355
StalinA	Tcm003s33414492	LG03	70.355
StalinA	Tcm003s33385110	LG03	70.417
StalinA	Tcm003s33466269	LG03	70.739
StalinA	Tcm003s33483316	LG03	70.897
StalinA	Tcm003s33501469	LG03	71.123
StalinA	Tcm003s33533647	LG03	71.506
StalinA	Tcm003s33551105	LG03	71.698
StalinA	Tcm003s33570884	LG03	71.823
StalinA	Tcm003s33637375	LG03	72.074
StalinA	Tcm003s33648744	LG03	72.074
StalinA	Tcm003s33768766	LG03	72.558
StalinA	Tcm003s33719177	LG03	72.576
StalinA	Tcm003s33746589	LG03	72.953
StalinA	Tcm003s33801323	LG03	73.078
StalinA	Tcm003s33849253	LG03	73.328
StalinA	Tcm003s33904132	LG03	73.453
StalinA	Tcm003s33962573	LG03	73.83
StalinA	Tcm003s33994530	LG03	73.955
StalinA	Tcm003s34025805	LG03	74.457
StalinA	Tcm003s34064860	LG03	74.834
StalinA	Tcm003s34112745	LG03	74.959
StalinA	Tcm003s34146954	LG03	75.084
StalinA	Tcm003s34079722	LG03	75.46
StalinA	Tcm003s34213163	LG03	75.46
StalinA	Tcm003s34287910	LG03	75.46
StalinA	Tcm004s00210550	LG04	0
StalinA	Tcm004s00183871	LG04	0
StalinA	Tcm004s00110232	LG04	0
StalinA	Tcm004s00300498	LG04	0.274
StalinA	Tcm004s00350423	LG04	0.686
StalinA	Tcm004s00366005	LG04	0.822
StalinA	Tcm004s00417604	LG04	0.822
StalinA	Tcm004s00433951	LG04	0.959
StalinA	Tcm004s00456023	LG04	0.959
StalinA	Tcm004s00469522	LG04	0.959
StalinA	Tcm004s00531707	LG04	1.22
StalinA	Tcm004s00538211	LG04	1.22
StalinA	Tcm004s00515745	LG04	1.22
StalinA	Tcm004s00503441	LG04	1.22
StalinA	Tcm004s00555986	LG04	1.392
StalinA	Tcm004s00583057	LG04	1.564
StalinA	Tcm004s00651315	LG04	1.574
StalinA	Tcm004s00625106	LG04	1.735
StalinA	Tcm004s00688582	LG04	1.907
StalinA	Tcm004s00720326	LG04	2.079
StalinA	Tcm004s01006787	LG04	2.422
StalinA	Tcm004s01056510	LG04	2.766
StalinA	Tcm004s01087918	LG04	2.938
StalinA	Tcm004s01136699	LG04	3.11
StalinA	Tcm004s01194975	LG04	3.281
StalinA	Tcm004s01246640	LG04	3.798
StalinA	Tcm004s01281889	LG04	3.97
StalinA	Tcm004s01286042	LG04	3.97
StalinA	Tcm004s01360735	LG04	4.313
StalinA	Tcm004s01469889	LG04	4.47
StalinA	Tcm004s01468265	LG04	4.485
StalinA	Tcm004s01512915	LG04	4.485
StalinA	Tcm004s01651235	LG04	4.657
StalinA	Tcm004s01665833	LG04	5.001
StalinA	Tcm004s01688577	LG04	5.001
StalinA	Tcm004s01850466	LG04	5.293
StalinA	Tcm004s01873749	LG04	5.439
StalinA	Tcm004s01925704	LG04	5.439
StalinA	Tcm004s01996023	LG04	5.586
StalinA	Tcm004s02146887	LG04	5.878
StalinA	Tcm004s02241615	LG04	6.024
StalinA	Tcm004s02423190	LG04	6.082
StalinA	Tcm004s02439825	LG04	6.297
StalinA	Tcm004s02442389	LG04	6.76
StalinA	Tcm004s02587518	LG04	6.943
StalinA	Tcm004s02460252	LG04	7.053
StalinA	Tcm004s02534496	LG04	7.199
StalinA	Tcm004s02571781	LG04	7.345
StalinA	Tcm004s02751403	LG04	7.638
StalinA	Tcm004s02735061	LG04	7.638
StalinA	Tcm004s02765514	LG04	7.784
StalinA	Tcm004s02797278	LG04	8.077
StalinA	Tcm004s02841797	LG04	8.223
StalinA	Tcm004s02854878	LG04	8.663
StalinA	Tcm004s03024358	LG04	8.903
StalinA	Tcm004s03061091	LG04	9.399
StalinA	Tcm004s03099952	LG04	9.839
StalinA	Tcm004s03147230	LG04	9.985
StalinA	Tcm004s03266021	LG04	9.985
StalinA	Tcm004s03210656	LG04	9.985
StalinA	Tcm004s03317716	LG04	10.299
StalinA	Tcm004s03348375	LG04	10.403
StalinA	Tcm004s03354808	LG04	10.507
StalinA	Tcm004s03435581	LG04	10.856
StalinA	Tcm004s03381503	LG04	10.856
StalinA	Tcm004s03766716	LG04	11.264
StalinA	Tcm004s03843586	LG04	11.264
StalinA	Tcm004s03978284	LG04	11.413
StalinA	Tcm004s04484575	LG04	11.523
StalinA	Tcm004s04014339	LG04	12.08
StalinA	Tcm004s04668915	LG04	12.08
StalinA	Tcm004s05870490	LG04	12.08
StalinA	Tcm004s04093469	LG04	12.08
StalinA	Tcm004s05799493	LG04	12.08
StalinA	Tcm004s06321964	LG04	12.276
StalinA	Tcm004s06100515	LG04	12.276
StalinA	Tcm004s06412342	LG04	12.393
StalinA	Tcm004s06512775	LG04	12.393
StalinA	Tcm004s06526774	LG04	12.472
StalinA	Tcm004s07418513	LG04	12.668
StalinA	Tcm004s06791801	LG04	12.668
StalinA	Tcm004s07856657	LG04	12.864
StalinA	Tcm004s08826065	LG04	12.864
StalinA	Tcm004s07770609	LG04	12.864
StalinA	Tcm004s08802494	LG04	12.951
StalinA	Tcm004s08816089	LG04	12.951
StalinA	Tcm004s08375191	LG04	12.951
StalinA	Tcm004s08482188	LG04	12.951
StalinA	Tcm004s08407352	LG04	12.951
StalinA	Tcm004s08225406	LG04	12.951
StalinA	Tcm004s08595129	LG04	12.951
StalinA	Tcm004s08847274	LG04	13.212
StalinA	Tcm004s09867282	LG04	13.212
StalinA	Tcm004s11648564	LG04	13.212
StalinA	Tcm004s11593047	LG04	13.357
StalinA	Tcm004s11579255	LG04	13.647
StalinA	Tcm004s10524608	LG04	13.647
StalinA	Tcm004s10486822	LG04	13.996
StalinA	Tcm004s13412596	LG04	13.996
StalinA	Tcm004s13477650	LG04	13.996
StalinA	Tcm004s12811072	LG04	13.996
StalinA	Tcm004s13506453	LG04	13.996
StalinA	Tcm004s13207302	LG04	13.996
StalinA	Tcm004s10471445	LG04	13.996
StalinA	Tcm004s13572090	LG04	14.257
StalinA	Tcm004s13627569	LG04	14.257
StalinA	Tcm004s13604706	LG04	14.257
StalinA	Tcm004s13640280	LG04	14.257
StalinA	Tcm004s13697709	LG04	14.746
StalinA	Tcm004s13805833	LG04	14.746
StalinA	Tcm004s14158291	LG04	14.991
StalinA	Tcm012s00823742	LG04	15.726
StalinA	Tcm004s14431015	LG04	15.726
StalinA	Tcm012s00864053	LG04	15.726
StalinA	Tcm004s15345144	LG04	15.97
StalinA	Tcm004s14761156	LG04	15.97
StalinA	Tcm004s15017102	LG04	15.97
StalinA	Tcm004s15460491	LG04	16.952
StalinA	Tcm004s15649457	LG04	17.197
StalinA	Tcm004s15854126	LG04	17.441
StalinA	Tcm004s16096139	LG04	17.441
StalinA	Tcm004s16192723	LG04	17.93
StalinA	Tcm004s16211167	LG04	18.057
StalinA	Tcm004s16221859	LG04	18.206
StalinA	Tcm004s16507100	LG04	18.482
StalinA	Tcm004s16920184	LG04	19.035
StalinA	Tcm004s17041248	LG04	19.589
StalinA	Tcm004s17104277	LG04	19.865
StalinA	Tcm004s17157575	LG04	20.141
StalinA	Tcm004s17265151	LG04	21.251
StalinA	Tcm004s17274511	LG04	21.527
StalinA	Tcm004s17366228	LG04	21.803
StalinA	Tcm004s17404885	LG04	22.356
StalinA	Tcm004s17396404	LG04	22.356
StalinA	Tcm004s17533484	LG04	22.588
StalinA	Tcm004s17494781	LG04	22.704
StalinA	Tcm004s17623914	LG04	22.704
StalinA	Tcm004s17583601	LG04	22.704
StalinA	Tcm004s17650552	LG04	22.878
StalinA	Tcm004s17660254	LG04	22.878
StalinA	Tcm004s17696385	LG04	22.965
StalinA	Tcm004s17768956	LG04	23.292
StalinA	Tcm004s18215424	LG04	23.401
StalinA	Tcm004s18171706	LG04	23.401
StalinA	Tcm004s18154896	LG04	23.401
StalinA	Tcm004s17804697	LG04	23.401
StalinA	Tcm004s17810904	LG04	23.401
StalinA	Tcm004s18248821	LG04	23.546
StalinA	Tcm004s18249530	LG04	23.546
StalinA	Tcm004s18253754	LG04	23.691
StalinA	Tcm004s18452068	LG04	23.836
StalinA	Tcm004s18305534	LG04	23.836
StalinA	Tcm004s18844097	LG04	23.969
StalinA	Tcm004s19004772	LG04	23.969
StalinA	Tcm004s18468425	LG04	23.969
StalinA	Tcm004s19088247	LG04	24.237
StalinA	Tcm004s19020940	LG04	24.335
StalinA	Tcm004s19119692	LG04	24.37
StalinA	Tcm004s19134637	LG04	24.37
StalinA	Tcm004s19155768	LG04	24.638
StalinA	Tcm004s19255698	LG04	24.905
StalinA	Tcm004s19352589	LG04	25.039
StalinA	Tcm004s19421061	LG04	25.306
StalinA	Tcm004s19699103	LG04	25.338
StalinA	Tcm004s19624175	LG04	25.843
StalinA	Tcm004s19649104	LG04	26.11
StalinA	Tcm004s19936255	LG04	26.11
StalinA	Tcm004s20029032	LG04	26.244
StalinA	Tcm004s20146489	LG04	26.377
StalinA	Tcm004s20306633	LG04	26.645
StalinA	Tcm004s20371242	LG04	26.912
StalinA	Tcm004s20463832	LG04	27.046
StalinA	Tcm004s20592455	LG04	27.313
StalinA	Tcm004s20695607	LG04	27.447
StalinA	Tcm004s20987975	LG04	27.58
StalinA	Tcm004s21073791	LG04	27.58
StalinA	Tcm004s21483709	LG04	27.714
StalinA	Tcm004s21547291	LG04	27.847
StalinA	Tcm004s21562313	LG04	27.981
StalinA	Tcm004s21595762	LG04	28.114
StalinA	Tcm004s21656111	LG04	28.516
StalinA	Tcm004s21655539	LG04	28.516
StalinA	Tcm004s21909912	LG04	28.65
StalinA	Tcm004s21730850	LG04	28.65
StalinA	Tcm004s21848416	LG04	28.65
StalinA	Tcm004s21893408	LG04	28.65
StalinA	Tcm004s21986021	LG04	29.011
StalinA	Tcm004s22288316	LG04	29.191
StalinA	Tcm004s22359482	LG04	29.372
StalinA	Tcm004s22257198	LG04	29.667
StalinA	Tcm004s22085238	LG04	29.667
StalinA	Tcm004s22475637	LG04	29.914
StalinA	Tcm004s22569581	LG04	30.276
StalinA	Tcm004s22894708	LG04	30.818
StalinA	Tcm004s22696628	LG04	30.818
StalinA	Tcm004s22936398	LG04	30.999
StalinA	Tcm004s23027505	LG04	31.179
StalinA	Tcm004s23216793	LG04	31.72
StalinA	Tcm004s23070256	LG04	31.722
StalinA	Tcm004s23109381	LG04	31.722
StalinA	Tcm004s23173318	LG04	32.232
StalinA	Tcm004s23886382	LG04	32.334
StalinA	Tcm004s23901839	LG04	32.334
StalinA	Tcm004s23981706	LG04	32.42
StalinA	Tcm004s23294373	LG04	32.42
StalinA	Tcm004s23912499	LG04	32.42
StalinA	Tcm004s24014818	LG04	32.832
StalinA	Tcm004s24054223	LG04	32.832
StalinA	Tcm004s24189781	LG04	33.655
StalinA	Tcm004s24268122	LG04	33.655
StalinA	Tcm004s24126202	LG04	33.655
StalinA	Tcm004s24371684	LG04	34.004
StalinA	Tcm004s24342024	LG04	34.004
StalinA	Tcm004s24535379	LG04	34.178
StalinA	Tcm004s24422527	LG04	34.178
StalinA	Tcm004s24325813	LG04	34.178
StalinA	Tcm004s24594475	LG04	34.344
StalinA	Tcm004s24585435	LG04	34.344
StalinA	Tcm004s24664183	LG04	34.842
StalinA	Tcm004s24702462	LG04	35.008
StalinA	Tcm004s24678572	LG04	35.173
StalinA	Tcm004s24742230	LG04	35.339
StalinA	Tcm004s24786710	LG04	35.339
StalinA	Tcm004s24794333	LG04	35.339
StalinA	Tcm004s24979406	LG04	35.67
StalinA	Tcm004s23571995	LG04	36.002
StalinA	Tcm004s25033173	LG04	36.002
StalinA	Tcm004s25053399	LG04	36.002
StalinA	Tcm004s25102329	LG04	36.167
StalinA	Tcm004s25087912	LG04	36.167
StalinA	Tcm004s25176534	LG04	36.333
StalinA	Tcm004s25114740	LG04	36.333
StalinA	Tcm004s25204496	LG04	36.498
StalinA	Tcm004s25240632	LG04	36.664
StalinA	Tcm004s25263387	LG04	36.664
StalinA	Tcm004s25275173	LG04	36.664
StalinA	Tcm004s25442171	LG04	36.995
StalinA	Tcm004s25399554	LG04	36.995
StalinA	Tcm004s25483100	LG04	37.082
StalinA	Tcm004s25504183	LG04	37.082
StalinA	Tcm004s25624277	LG04	37.344
StalinA	Tcm004s25651150	LG04	37.344
StalinA	Tcm004s25678312	LG04	37.518
StalinA	Tcm004s25709632	LG04	37.692
StalinA	Tcm004s25704366	LG04	37.735
StalinA	Tcm004s25733866	LG04	37.779
StalinA	Tcm004s25793555	LG04	37.953
StalinA	Tcm004s25769290	LG04	37.953
StalinA	Tcm004s25824144	LG04	38.491
StalinA	Tcm004s25958292	LG04	39.439
StalinA	Tcm004s26004895	LG04	39.707
StalinA	Tcm004s25995609	LG04	39.707
StalinA	Tcm004s26090639	LG04	39.84
StalinA	Tcm004s26024140	LG04	39.84
StalinA	Tcm004s26201945	LG04	39.973
StalinA	Tcm004s26216911	LG04	40.106
StalinA	Tcm004s26278549	LG04	40.372
StalinA	Tcm004s26329536	LG04	40.505
StalinA	Tcm004s26351904	LG04	40.505
StalinA	Tcm004s26370764	LG04	40.638
StalinA	Tcm004s26504419	LG04	41.173
StalinA	Tcm004s26570528	LG04	41.574
StalinA	Tcm004s26585498	LG04	41.84
StalinA	Tcm004s26649747	LG04	42.781
StalinA	Tcm004s26676481	LG04	42.781
StalinA	Tcm004s26655232	LG04	42.781
StalinA	Tcm004s26795167	LG04	43.086
StalinA	Tcm004s26788288	LG04	43.086
StalinA	Tcm004s26802958	LG04	43.391
StalinA	Tcm004s26817599	LG04	43.696
StalinA	Tcm004s26892273	LG04	44.001
StalinA	Tcm004s26929420	LG04	44.306
StalinA	Tcm004s26995995	LG04	44.306
StalinA	Tcm004s27132793	LG04	44.918
StalinA	Tcm004s27409661	LG04	45.167
StalinA	Tcm004s27178458	LG04	45.223
StalinA	Tcm004s27548600	LG04	45.289
StalinA	Tcm004s27574136	LG04	45.41
StalinA	Tcm004s27284033	LG04	46.141
StalinA	Tcm004s27427131	LG04	46.447
StalinA	Tcm004s27585575	LG04	46.752
StalinA	Tcm004s27708275	LG04	46.752
StalinA	Tcm004s27618096	LG04	46.752
StalinA	Tcm004s27795298	LG04	47.057
StalinA	Tcm004s27805261	LG04	47.362
StalinA	Tcm004s27865255	LG04	47.667
StalinA	Tcm004s27824592	LG04	47.667
StalinA	Tcm004s27880063	LG04	48.369
StalinA	Tcm004s28042869	LG04	48.369
StalinA	Tcm004s28187581	LG04	49.363
StalinA	Tcm004s28468130	LG04	49.835
StalinA	Tcm004s28359431	LG04	49.945
StalinA	Tcm004s28507345	LG04	50.156
StalinA	Tcm004s28572475	LG04	50.579
StalinA	Tcm004s28610365	LG04	50.666
StalinA	Tcm004s28602655	LG04	50.666
StalinA	Tcm004s28544329	LG04	50.666
StalinA	Tcm004s28631892	LG04	50.817
StalinA	Tcm004s28679217	LG04	50.968
StalinA	Tcm004s28735839	LG04	51.422
StalinA	Tcm004s28807471	LG04	51.876
StalinA	Tcm004s28875486	LG04	52.178
StalinA	Tcm004s28949144	LG04	52.329
StalinA	Tcm004s28963920	LG04	52.503
StalinA	Tcm004s28976445	LG04	52.59
StalinA	Tcm004s29010161	LG04	52.59
StalinA	Tcm004s29033456	LG04	52.764
StalinA	Tcm004s29068244	LG04	52.938
StalinA	Tcm004s29054144	LG04	52.938
StalinA	Tcm004s29144521	LG04	53.093
StalinA	Tcm004s29105566	LG04	53.402
StalinA	Tcm004s29122597	LG04	53.712
StalinA	Tcm004s29165646	LG04	53.867
StalinA	Tcm004s29206595	LG04	54.021
StalinA	Tcm004s29244600	LG04	54.176
StalinA	Tcm004s29259517	LG04	54.33
StalinA	Tcm004s29279071	LG04	54.485
StalinA	Tcm004s29287499	LG04	54.485
StalinA	Tcm004s29221945	LG04	54.753
StalinA	Tcm004s29451640	LG04	54.794
StalinA	Tcm004s29526794	LG04	54.949
StalinA	Tcm004s29568549	LG04	55.259
StalinA	Tcm004s29663103	LG04	55.88
StalinA	Tcm004s29693497	LG04	56.035
StalinA	Tcm004s29414926	LG04	56.159
StalinA	Tcm004s29777271	LG04	56.189
StalinA	Tcm004s30017930	LG04	56.968
StalinA	Tcm004s30100420	LG04	57.122
StalinA	Tcm004s30187330	LG04	57.277
StalinA	Tcm004s30168443	LG04	57.277
StalinA	Tcm004s30221234	LG04	57.742
StalinA	Tcm004s30211499	LG04	57.742
StalinA	Tcm004s30259406	LG04	58.207
StalinA	Tcm004s30279109	LG04	58.517
StalinA	Tcm004s30320102	LG04	58.672
StalinA	Tcm004s30348335	LG04	58.672
StalinA	Tcm004s30411487	LG04	58.826
StalinA	Tcm004s30466572	LG04	59.136
StalinA	Tcm004s29824735	LG04	59.216
StalinA	Tcm004s30482998	LG04	59.29
StalinA	Tcm004s30496442	LG04	59.445
StalinA	Tcm004s29869879	LG04	59.614
StalinA	Tcm004s29906926	LG04	59.614
StalinA	Tcm004s30538393	LG04	59.755
StalinA	Tcm004s29989932	LG04	60.013
StalinA	Tcm004s30058800	LG04	60.211
StalinA	Tcm004s30691555	LG04	60.376
StalinA	Tcm004s30714598	LG04	60.842
StalinA	Tcm004s30779305	LG04	60.996
StalinA	Tcm004s30790647	LG04	60.996
StalinA	Tcm004s30771306	LG04	60.996
StalinA	Tcm004s30876805	LG04	61.618
StalinA	Tcm004s30849193	LG04	61.618
StalinA	Tcm004s30910046	LG04	61.835
StalinA	Tcm004s30923347	LG04	62.053
StalinA	Tcm004s30940499	LG04	62.14
StalinA	Tcm004s30951652	LG04	62.227
StalinA	Tcm004s30967856	LG04	62.314
StalinA	Tcm004s30892100	LG04	62.446
StalinA	Tcm004s31036853	LG04	62.664
StalinA	Tcm004s30988060	LG04	62.664
StalinA	Tcm004s31007299	LG04	62.883
StalinA	Tcm004s31045230	LG04	63.102
StalinA	Tcm004s31156894	LG04	63.189
StalinA	Tcm004s31226733	LG04	63.758
StalinA	Tcm004s31314521	LG04	64.041
StalinA	Tcm004s31386605	LG04	64.183
StalinA	Tcm004s31301950	LG04	64.324
StalinA	Tcm004s31456160	LG04	64.324
StalinA	Tcm004s31422282	LG04	64.324
StalinA	Tcm004s31435063	LG04	64.324
StalinA	Tcm004s31471377	LG04	64.675
StalinA	Tcm004s31525908	LG04	65.026
StalinA	Tcm004s31589329	LG04	65.261
StalinA	Tcm004s31639165	LG04	65.376
StalinA	Tcm004s31656228	LG04	65.638
StalinA	Tcm004s31688188	LG04	65.638
StalinA	Tcm004s31738220	LG04	65.638
StalinA	Tcm004s31837383	LG04	65.937
StalinA	Tcm004s31855837	LG04	66.086
StalinA	Tcm004s31934453	LG04	66.086
StalinA	Tcm004s31963057	LG04	66.086
StalinA	Tcm004s31988824	LG04	66.086
StalinA	Tcm004s32164019	LG04	66.536
StalinA	Tcm004s32181461	LG04	66.685
StalinA	Tcm004s32212526	LG04	67.034
StalinA	Tcm004s32254808	LG04	67.209
StalinA	Tcm004s32288877	LG04	67.383
StalinA	Tcm004s32309964	LG04	67.485
StalinA	Tcm004s32429858	LG04	67.69
StalinA	Tcm004s32460706	LG04	67.793
StalinA	Tcm004s32498384	LG04	67.895
StalinA	Tcm004s32641708	LG04	68.41
StalinA	Tcm004s32704400	LG04	68.718
StalinA	Tcm004s32814848	LG04	68.82
StalinA	Tcm004s32854005	LG04	69.025
StalinA	Tcm004s32883714	LG04	69.128
StalinA	Tcm004s32870917	LG04	69.128
StalinA	Tcm004s32970343	LG04	69.75
StalinA	Tcm004s32928653	LG04	69.925
StalinA	Tcm004s32942280	LG04	70.123
StalinA	Tcm004s33054013	LG04	71.324
StalinA	Tcm004s33140545	LG04	71.324
StalinA	Tcm004s33123306	LG04	71.324
StalinA	Tcm004s33113534	LG04	71.324
StalinA	Tcm004s33219314	LG04	71.498
StalinA	Tcm004s33230616	LG04	71.846
StalinA	Tcm004s33292631	LG04	72.195
StalinA	Tcm004s33281996	LG04	72.195
StalinA	Tcm004s33266759	LG04	72.195
StalinA	Tcm004s33434056	LG04	72.543
StalinA	Tcm004s33359087	LG04	72.543
StalinA	Tcm004s33330509	LG04	72.543
StalinA	Tcm005s00257839	LG05	0
StalinA	Tcm005s00186546	LG05	0
StalinA	Tcm005s00317172	LG05	0.524
StalinA	Tcm005s00285580	LG05	0.524
StalinA	Tcm005s00389955	LG05	0.872
StalinA	Tcm005s00459322	LG05	1.221
StalinA	Tcm005s00438507	LG05	1.221
StalinA	Tcm005s00482410	LG05	1.394
StalinA	Tcm005s00495817	LG05	1.568
StalinA	Tcm005s00629992	LG05	2.268
StalinA	Tcm005s00737775	LG05	2.442
StalinA	Tcm005s00674920	LG05	2.442
StalinA	Tcm005s00798247	LG05	3.141
StalinA	Tcm005s00783964	LG05	3.141
StalinA	Tcm005s00924186	LG05	3.489
StalinA	Tcm005s00978681	LG05	4.189
StalinA	Tcm005s01011576	LG05	4.363
StalinA	Tcm005s01045683	LG05	4.536
StalinA	Tcm005s01083812	LG05	5.06
StalinA	Tcm005s01253309	LG05	5.759
StalinA	Tcm005s01287852	LG05	5.933
StalinA	Tcm005s01317806	LG05	6.282
StalinA	Tcm005s01408751	LG05	6.981
StalinA	Tcm005s01500931	LG05	7.155
StalinA	Tcm005s01484581	LG05	7.155
StalinA	Tcm005s01573396	LG05	8.031
StalinA	Tcm005s01659098	LG05	8.906
StalinA	Tcm005s01739743	LG05	9.08
StalinA	Tcm005s01791178	LG05	9.254
StalinA	Tcm005s01780696	LG05	9.254
StalinA	Tcm005s01905329	LG05	9.778
StalinA	Tcm005s01960570	LG05	10.301
StalinA	Tcm005s02012921	LG05	10.475
StalinA	Tcm005s02022259	LG05	10.649
StalinA	Tcm005s02052430	LG05	10.823
StalinA	Tcm005s02065682	LG05	10.997
StalinA	Tcm005s02096220	LG05	11.171
StalinA	Tcm005s02102984	LG05	11.171
StalinA	Tcm005s02189340	LG05	11.345
StalinA	Tcm005s02247120	LG05	11.519
StalinA	Tcm005s02279713	LG05	11.519
StalinA	Tcm005s02269864	LG05	11.519
StalinA	Tcm005s02332552	LG05	11.693
StalinA	Tcm005s02352959	LG05	11.866
StalinA	Tcm005s02341749	LG05	11.866
StalinA	Tcm005s02382750	LG05	12.215
StalinA	Tcm005s02420806	LG05	12.563
StalinA	Tcm005s02408391	LG05	12.563
StalinA	Tcm005s02506854	LG05	12.737
StalinA	Tcm005s02566226	LG05	12.911
StalinA	Tcm005s02676943	LG05	13.435
StalinA	Tcm005s02723708	LG05	13.958
StalinA	Tcm005s02769349	LG05	14.307
StalinA	Tcm005s02900378	LG05	15.359
StalinA	Tcm005s02910992	LG05	15.533
StalinA	Tcm005s02944092	LG05	15.707
StalinA	Tcm005s02978806	LG05	15.881
StalinA	Tcm005s03173629	LG05	16.58
StalinA	Tcm005s03183033	LG05	16.929
StalinA	Tcm005s03215552	LG05	17.277
StalinA	Tcm005s03431041	LG05	17.451
StalinA	Tcm005s03508560	LG05	17.625
StalinA	Tcm005s03558717	LG05	17.974
StalinA	Tcm005s03625607	LG05	18.322
StalinA	Tcm005s03662472	LG05	18.496
StalinA	Tcm005s03708678	LG05	18.67
StalinA	Tcm005s03720310	LG05	18.844
StalinA	Tcm005s03838596	LG05	19.719
StalinA	Tcm005s03981423	LG05	19.893
StalinA	Tcm005s04124536	LG05	20.067
StalinA	Tcm005s04293645	LG05	20.241
StalinA	Tcm005s04279674	LG05	20.241
StalinA	Tcm005s04307213	LG05	20.59
StalinA	Tcm005s04467607	LG05	20.764
StalinA	Tcm005s04533941	LG05	20.937
StalinA	Tcm005s04526423	LG05	20.937
StalinA	Tcm005s04699508	LG05	21.286
StalinA	Tcm005s04732741	LG05	21.46
StalinA	Tcm005s04875733	LG05	21.634
StalinA	Tcm005s04942416	LG05	21.808
StalinA	Tcm005s05130333	LG05	22.156
StalinA	Tcm005s05148354	LG05	22.156
StalinA	Tcm005s05120834	LG05	22.156
StalinA	Tcm005s05231050	LG05	22.855
StalinA	Tcm005s05662436	LG05	23.379
StalinA	Tcm005s05614312	LG05	23.379
StalinA	Tcm005s05681161	LG05	23.553
StalinA	Tcm005s05755696	LG05	23.553
StalinA	Tcm005s08133253	LG05	27.151
StalinA	Tcm005s09119287	LG05	28.027
StalinA	Tcm005s09390295	LG05	28.726
StalinA	Tcm005s10801640	LG05	29.25
StalinA	Tcm005s10962662	LG05	29.424
StalinA	Tcm005s11467074	LG05	29.598
StalinA	Tcm005s14624049	LG05	29.598
StalinA	Tcm005s13460591	LG05	29.598
StalinA	Tcm005s13202042	LG05	29.598
StalinA	Tcm005s17988655	LG05	29.946
StalinA	Tcm005s18113462	LG05	30.12
StalinA	Tcm005s17282092	LG05	30.294
StalinA	Tcm005s18297766	LG05	30.818
StalinA	Tcm005s18427819	LG05	31.166
StalinA	Tcm005s18930669	LG05	31.515
StalinA	Tcm005s18837151	LG05	31.515
StalinA	Tcm005s18610477	LG05	31.515
StalinA	Tcm005s19478726	LG05	31.688
StalinA	Tcm005s19372166	LG05	31.688
StalinA	Tcm005s19575081	LG05	31.862
StalinA	Tcm005s19586602	LG05	32.036
StalinA	Tcm005s20298592	LG05	32.385
StalinA	Tcm005s22501856	LG05	32.908
StalinA	Tcm005s22709016	LG05	32.908
StalinA	Tcm005s22817766	LG05	33.082
StalinA	Tcm005s22937947	LG05	33.431
StalinA	Tcm005s23210666	LG05	33.954
StalinA	Tcm005s23329154	LG05	33.954
[truncated: 1,637 more rows]
