# Supplementary material for: A Larger Chocolate Chip—Development of a 15K Theobroma cacao L. SNP Array to Create High-Density Linkage Maps
Source: Front Plant Sci. 2017 Dec 5;8:2008. doi: 10.3389/fpls.2017.02008 (PMC5723429; doi:10.3389/fpls.2017.02008)
Supplement: Supplementary Table 3 — Linkage map table for the Stalin B population. [file Table3.XLSX]

## Sheet: Sheet1
Population	Marker	LG	Position (cM)
StalinB	Tcm001s04227951	LG01	0
StalinB	Tcm001s04158784	LG01	0
StalinB	Tcm001s04218222	LG01	0
StalinB	Tcm001s04248613	LG01	0.422
StalinB	Tcm001s00174382	LG01	0.792
StalinB	Tcm001s00297081	LG01	1.64
StalinB	Tcm001s00498242	LG01	2.062
StalinB	Tcm001s00561825	LG01	2.909
StalinB	Tcm001s00618098	LG01	3.331
StalinB	Tcm001s00633669	LG01	4.608
StalinB	Tcm001s01290301	LG01	7.639
StalinB	Tcm001s02109609	LG01	12.489
StalinB	Tcm001s02127305	LG01	12.911
StalinB	Tcm001s02156309	LG01	13.332
StalinB	Tcm001s02237061	LG01	13.332
StalinB	Tcm001s02661282	LG01	15.042
StalinB	Tcm001s03014234	LG01	15.89
StalinB	Tcm001s03085706	LG01	16.737
StalinB	Tcm001s03120217	LG01	17.159
StalinB	Tcm001s03234907	LG01	17.581
StalinB	Tcm001s05711689	LG01	19.088
StalinB	Tcm001s03555871	LG01	20.612
StalinB	Tcm001s03504141	LG01	20.612
StalinB	Tcm001s03876487	LG01	21.46
StalinB	Tcm001s04388214	LG01	24.491
StalinB	Tcm001s04688853	LG01	25.338
StalinB	Tcm001s04650303	LG01	25.338
StalinB	Tcm001s05391347	LG01	28.818
StalinB	Tcm001s05464219	LG01	28.818
StalinB	Tcm001s06624409	LG01	28.834
StalinB	Tcm001s05575830	LG01	29.665
StalinB	Tcm001s06722059	LG01	30.111
StalinB	Tcm001s06794905	LG01	30.111
StalinB	Tcm001s07055620	LG01	30.533
StalinB	Tcm001s07112231	LG01	30.955
StalinB	Tcm001s07203240	LG01	32.664
StalinB	Tcm001s06051575	LG01	32.697
StalinB	Tcm001s07265561	LG01	33.086
StalinB	Tcm001s07237090	LG01	33.086
StalinB	Tcm001s07352333	LG01	33.508
StalinB	Tcm001s07394102	LG01	33.93
StalinB	Tcm001s06161640	LG01	34.843
StalinB	Tcm001s06254145	LG01	34.843
StalinB	Tcm001s06443631	LG01	35.69
StalinB	Tcm001s07407870	LG01	37.837
StalinB	Tcm001s07890792	LG01	37.862
StalinB	Tcm001s07582770	LG01	38.684
StalinB	Tcm001s07745395	LG01	39.532
StalinB	Tcm001s08175139	LG01	41.241
StalinB	Tcm001s08132690	LG01	42.251
StalinB	Tcm001s08200747	LG01	42.673
StalinB	Tcm001s08243136	LG01	43.095
StalinB	Tcm001s08258370	LG01	43.517
StalinB	Tcm001s08284169	LG01	43.939
StalinB	Tcm001s08348947	LG01	43.939
StalinB	Tcm001s08513282	LG01	44.361
StalinB	Tcm001s08638492	LG01	45.208
StalinB	Tcm001s08606463	LG01	45.63
StalinB	Tcm001s08586499	LG01	45.63
StalinB	Tcm001s08692972	LG01	45.63
StalinB	Tcm001s08774085	LG01	47.424
StalinB	Tcm001s08816671	LG01	47.424
StalinB	Tcm001s08994243	LG01	48.313
StalinB	Tcm001s09014506	LG01	48.313
StalinB	Tcm001s09163358	LG01	48.525
StalinB	Tcm001s09240939	LG01	49.203
StalinB	Tcm001s09391687	LG01	50.092
StalinB	Tcm001s09421098	LG01	50.535
StalinB	Tcm001s09730306	LG01	50.575
StalinB	Tcm001s09526023	LG01	50.978
StalinB	Tcm001s09479560	LG01	50.978
StalinB	Tcm001s09560615	LG01	51.19
StalinB	Tcm001s09576896	LG01	51.401
StalinB	Tcm001s09636632	LG01	51.401
StalinB	Tcm001s09778735	LG01	51.987
StalinB	Tcm001s09807482	LG01	52.278
StalinB	Tcm001s09959703	LG01	52.57
StalinB	Tcm001s09974896	LG01	52.57
StalinB	Tcm001s10778085	LG01	56.566
StalinB	Tcm001s10746603	LG01	57.698
StalinB	Tcm001s10573065	LG01	57.698
StalinB	Tcm001s11036351	LG01	57.748
StalinB	Tcm001s10277385	LG01	58.461
StalinB	Tcm001s11666653	LG01	60.152
StalinB	Tcm001s11652073	LG01	60.152
StalinB	Tcm001s12610426	LG01	67.236
StalinB	Tcm001s13166389	LG01	68.299
StalinB	Tcm001s13158341	LG01	68.299
StalinB	Tcm001s12933636	LG01	68.77
StalinB	Tcm001s13228590	LG01	70.303
StalinB	Tcm001s14072456	LG01	72.613
StalinB	Tcm001s14087114	LG01	72.613
StalinB	Tcm001s14468073	LG01	74.923
StalinB	Tcm001s14552683	LG01	76.456
StalinB	Tcm001s15126399	LG01	76.815
StalinB	Tcm001s15176933	LG01	76.815
StalinB	Tcm001s15015068	LG01	77.22
StalinB	Tcm001s15040685	LG01	77.22
StalinB	Tcm001s15168651	LG01	77.983
StalinB	Tcm001s15816455	LG01	80.293
StalinB	Tcm001s16735422	LG01	81.057
StalinB	Tcm001s16881678	LG01	81.82
StalinB	Tcm001s16911957	LG01	81.82
StalinB	Tcm001s16861643	LG01	81.82
StalinB	Tcm001s17788881	LG01	82.584
StalinB	Tcm001s17845855	LG01	82.584
StalinB	Tcm001s17876272	LG01	82.584
StalinB	Tcm001s17847445	LG01	82.584
StalinB	Tcm001s23814139	LG01	83.347
StalinB	Tcm001s25465963	LG01	84.881
StalinB	Tcm001s25901834	LG01	84.881
StalinB	Tcm001s24523054	LG01	84.881
StalinB	Tcm001s26237545	LG01	84.881
StalinB	Tcm001s24526647	LG01	86.85
StalinB	Tcm001s24288169	LG01	86.85
StalinB	Tcm001s26612896	LG01	87.191
StalinB	Tcm001s26894874	LG01	88.032
StalinB	Tcm001s26924695	LG01	88.032
StalinB	Tcm001s26863126	LG01	88.724
StalinB	Tcm001s27929090	LG01	89.488
StalinB	Tcm001s27868374	LG01	89.488
StalinB	Tcm001s28500718	LG01	92.581
StalinB	Tcm001s30221984	LG01	95.451
StalinB	Tcm001s29500699	LG01	95.674
StalinB	Tcm001s29940562	LG01	95.674
StalinB	Tcm001s30283606	LG01	95.743
StalinB	Tcm001s30240297	LG01	95.743
StalinB	Tcm001s30411774	LG01	96.625
StalinB	Tcm001s30434703	LG01	96.916
StalinB	Tcm001s30587687	LG01	97.208
StalinB	Tcm001s30754370	LG01	97.208
StalinB	Tcm001s30612635	LG01	97.208
StalinB	Tcm001s30802667	LG01	97.843
StalinB	Tcm001s30764825	LG01	97.843
StalinB	Tcm001s30815522	LG01	97.843
StalinB	Tcm001s30869201	LG01	98.417
StalinB	Tcm001s30933017	LG01	98.417
StalinB	Tcm001s30979632	LG01	98.703
StalinB	Tcm001s31062536	LG01	98.989
StalinB	Tcm001s31115664	LG01	98.989
StalinB	Tcm001s31173019	LG01	99.459
StalinB	Tcm001s31245805	LG01	99.854
StalinB	Tcm001s31190929	LG01	100.264
StalinB	Tcm001s31383990	LG01	100.428
StalinB	Tcm001s31563321	LG01	102.482
StalinB	Tcm001s31463191	LG01	103.524
StalinB	Tcm001s31397207	LG01	103.524
StalinB	Tcm001s31659294	LG01	105.959
StalinB	Tcm001s32037102	LG01	108.394
StalinB	Tcm001s31984425	LG01	108.394
StalinB	Tcm001s32264486	LG01	110.114
StalinB	Tcm001s32512905	LG01	110.829
StalinB	Tcm001s32368408	LG01	110.829
StalinB	Tcm001s32799011	LG01	112.445
StalinB	Tcm001s33519312	LG01	117.379
StalinB	Tcm001s33636820	LG01	118.184
StalinB	Tcm001s33435899	LG01	118.833
StalinB	Tcm001s33468686	LG01	119.119
StalinB	Tcm001s33583399	LG01	119.694
StalinB	Tcm001s33775593	LG01	119.8
StalinB	Tcm001s33694944	LG01	119.98
StalinB	Tcm001s33713025	LG01	120.266
StalinB	Tcm001s33866435	LG01	121.131
StalinB	Tcm001s33968861	LG01	121.131
StalinB	Tcm001s33989654	LG01	121.417
StalinB	Tcm001s33955223	LG01	121.417
StalinB	Tcm001s34066843	LG01	121.417
StalinB	Tcm001s34077577	LG01	121.838
StalinB	Tcm001s34109926	LG01	121.838
StalinB	Tcm001s34186496	LG01	122.26
StalinB	Tcm001s34011385	LG01	122.265
StalinB	Tcm001s34306710	LG01	123.106
StalinB	Tcm001s34397899	LG01	123.543
StalinB	Tcm001s34428200	LG01	124.391
StalinB	Tcm001s34443348	LG01	124.814
StalinB	Tcm001s34461068	LG01	124.814
StalinB	Tcm001s34535296	LG01	125.13
StalinB	Tcm001s34700703	LG01	130.058
StalinB	Tcm001s34930888	LG01	135.303
StalinB	Tcm001s35057991	LG01	135.939
StalinB	Tcm001s35391913	LG01	139.837
StalinB	Tcm001s36380039	LG01	140.932
StalinB	Tcm001s35887671	LG01	141.762
StalinB	Tcm001s36520017	LG01	142.212
StalinB	Tcm001s36535738	LG01	142.527
StalinB	Tcm001s36607068	LG01	143.161
StalinB	Tcm001s36733063	LG01	144.441
StalinB	Tcm001s36159042	LG01	145.66
StalinB	Tcm001s36902891	LG01	146.046
StalinB	Tcm001s36338032	LG01	147.585
StalinB	Tcm001s36442537	LG01	148.221
StalinB	Tcm001s36506604	LG01	149.498
StalinB	Tcm001s36491838	LG01	149.498
StalinB	Tcm001s36749045	LG01	153.397
StalinB	Tcm001s36788346	LG01	154.033
StalinB	Tcm001s36925772	LG01	155.957
StalinB	Tcm001s37070281	LG01	159.855
StalinB	Tcm001s38510216	LG01	162.332
StalinB	Tcm001s38439094	LG01	162.332
StalinB	Tcm001s37361806	LG01	163.754
StalinB	Tcm001s38818885	LG01	164.267
StalinB	Tcm001s37559572	LG01	166.331
StalinB	Tcm001s38058805	LG01	167.608
StalinB	Tcm001s38267673	LG01	168.244
StalinB	Tcm001s38239080	LG01	168.244
StalinB	Tcm001s38657933	LG01	168.666
StalinB	Tcm002s00052968	LG02	0
StalinB	Tcm002s00099962	LG02	0
StalinB	Tcm002s00329798	LG02	0.847
StalinB	Tcm002s00450420	LG02	1.695
StalinB	Tcm002s00501507	LG02	2.117
StalinB	Tcm002s00557982	LG02	2.539
StalinB	Tcm002s01065807	LG02	4.685
StalinB	Tcm002s01078971	LG02	4.685
StalinB	Tcm002s01098929	LG02	4.685
StalinB	Tcm002s01132889	LG02	5.421
StalinB	Tcm002s01185774	LG02	6.189
StalinB	Tcm002s01294696	LG02	6.485
StalinB	Tcm002s01422437	LG02	8.405
StalinB	Tcm002s01730093	LG02	9.883
StalinB	Tcm002s01756193	LG02	9.883
StalinB	Tcm002s01615458	LG02	9.883
StalinB	Tcm002s02005459	LG02	11.304
StalinB	Tcm002s01918960	LG02	11.375
StalinB	Tcm002s01991898	LG02	11.638
StalinB	Tcm002s01898908	LG02	11.638
StalinB	Tcm002s02067919	LG02	12.078
StalinB	Tcm002s02082421	LG02	12.078
StalinB	Tcm002s02107839	LG02	13.248
StalinB	Tcm002s03064070	LG02	23.214
StalinB	Tcm002s03238180	LG02	24.977
StalinB	Tcm002s03466859	LG02	27.94
StalinB	Tcm002s03985848	LG02	33.998
StalinB	Tcm002s04034183	LG02	36.023
StalinB	Tcm002s04195723	LG02	38.72
StalinB	Tcm002s04336729	LG02	39.89
StalinB	Tcm002s04377484	LG02	39.89
StalinB	Tcm002s05079814	LG02	47.226
StalinB	Tcm002s04915701	LG02	47.226
StalinB	Tcm002s05095460	LG02	47.515
StalinB	Tcm002s05199954	LG02	47.803
StalinB	Tcm002s05288466	LG02	48.091
StalinB	Tcm002s05273710	LG02	48.091
StalinB	Tcm002s05362290	LG02	48.379
StalinB	Tcm002s05418786	LG02	48.668
StalinB	Tcm002s05522990	LG02	49.835
StalinB	Tcm002s05700622	LG02	50.414
StalinB	Tcm002s05612949	LG02	50.414
StalinB	Tcm002s05716678	LG02	50.414
StalinB	Tcm002s05642796	LG02	50.414
StalinB	Tcm002s05722774	LG02	51.48
StalinB	Tcm002s05791694	LG02	51.833
StalinB	Tcm002s05948494	LG02	52.54
StalinB	Tcm002s05918440	LG02	52.54
StalinB	Tcm002s05958246	LG02	53.09
StalinB	Tcm002s06012444	LG02	53.606
StalinB	Tcm002s05977383	LG02	53.616
StalinB	Tcm002s06027148	LG02	54.672
StalinB	Tcm002s06260169	LG02	54.672
StalinB	Tcm002s06092551	LG02	55.024
StalinB	Tcm002s06234565	LG02	55.376
StalinB	Tcm002s06250087	LG02	55.729
StalinB	Tcm002s06524046	LG02	55.729
StalinB	Tcm002s06321216	LG02	55.729
StalinB	Tcm002s06567862	LG02	56.569
StalinB	Tcm002s06431642	LG02	56.578
StalinB	Tcm002s06614607	LG02	58.429
StalinB	Tcm002s06762841	LG02	59.344
StalinB	Tcm002s06840898	LG02	59.952
StalinB	Tcm002s07123433	LG02	60.559
StalinB	Tcm002s06985893	LG02	60.559
StalinB	Tcm002s06963893	LG02	60.861
StalinB	Tcm002s07294031	LG02	60.861
StalinB	Tcm002s07342927	LG02	61.151
StalinB	Tcm002s07305542	LG02	61.151
StalinB	Tcm002s07454618	LG02	61.441
StalinB	Tcm002s07464379	LG02	61.731
StalinB	Tcm002s07517773	LG02	62.313
StalinB	Tcm002s07439902	LG02	62.42
StalinB	Tcm002s07566900	LG02	62.895
StalinB	Tcm002s07619431	LG02	63.184
StalinB	Tcm002s07582427	LG02	63.184
StalinB	Tcm002s07676402	LG02	63.474
StalinB	Tcm002s07663571	LG02	63.474
StalinB	Tcm002s07853370	LG02	65.564
StalinB	Tcm002s08514711	LG02	70.492
StalinB	Tcm002s08605141	LG02	71.074
StalinB	Tcm002s08086794	LG02	71.139
StalinB	Tcm002s08645105	LG02	71.364
StalinB	Tcm002s08661484	LG02	71.364
StalinB	Tcm002s08677731	LG02	71.364
StalinB	Tcm002s08732851	LG02	71.654
StalinB	Tcm002s08759197	LG02	71.654
StalinB	Tcm002s08810608	LG02	71.944
StalinB	Tcm002s08772395	LG02	71.944
StalinB	Tcm002s08856559	LG02	72.233
StalinB	Tcm002s08886735	LG02	72.523
StalinB	Tcm002s09166638	LG02	73.105
StalinB	Tcm002s08342067	LG02	75.086
StalinB	Tcm002s08474386	LG02	77.434
StalinB	Tcm002s10186470	LG02	78.398
StalinB	Tcm002s10277041	LG02	78.98
StalinB	Tcm002s08899311	LG02	80.579
StalinB	Tcm002s10122518	LG02	81.355
StalinB	Tcm002s09912127	LG02	81.355
StalinB	Tcm002s10170495	LG02	82.131
StalinB	Tcm002s11411402	LG02	86.078
StalinB	Tcm002s11387628	LG02	86.078
StalinB	Tcm002s12255310	LG02	87.636
StalinB	Tcm002s12504351	LG02	88.412
StalinB	Tcm002s12573478	LG02	88.412
StalinB	Tcm002s13073807	LG02	89.188
StalinB	Tcm002s13457951	LG02	89.965
StalinB	Tcm002s14185250	LG02	92.312
StalinB	Tcm002s15394889	LG02	92.312
StalinB	Tcm002s16465111	LG02	93.483
StalinB	Tcm002s16230096	LG02	93.871
StalinB	Tcm002s15792183	LG02	93.871
StalinB	Tcm002s20517586	LG02	94.647
StalinB	Tcm002s21859942	LG02	94.647
StalinB	Tcm002s28165074	LG02	95.423
StalinB	Tcm002s28329905	LG02	95.423
StalinB	Tcm002s30879835	LG02	96.982
StalinB	Tcm002s32861655	LG02	101.739
StalinB	Tcm002s24381768	LG02	101.947
StalinB	Tcm002s32991625	LG02	102.515
StalinB	Tcm002s33253879	LG02	103.291
StalinB	Tcm002s33532992	LG02	106.435
StalinB	Tcm002s33625293	LG02	107.994
StalinB	Tcm002s34350514	LG02	109.553
StalinB	Tcm002s34592283	LG02	112.697
StalinB	Tcm002s34886364	LG02	115.045
StalinB	Tcm002s35486241	LG02	120.62
StalinB	Tcm002s35575562	LG02	122.178
StalinB	Tcm002s35747461	LG02	122.954
StalinB	Tcm002s35830853	LG02	124.513
StalinB	Tcm002s35953044	LG02	126.861
StalinB	Tcm002s36266143	LG02	130.808
StalinB	Tcm002s37149579	LG02	133.952
StalinB	Tcm002s37516703	LG02	134.728
StalinB	Tcm002s37650669	LG02	134.728
StalinB	Tcm002s37701562	LG02	136.287
StalinB	Tcm002s37805736	LG02	137.846
StalinB	Tcm002s38126871	LG02	138.622
StalinB	Tcm002s38213488	LG02	139.398
StalinB	Tcm002s38340399	LG02	140.174
StalinB	Tcm002s38715332	LG02	141.732
StalinB	Tcm002s38880735	LG02	144.08
StalinB	Tcm002s38981768	LG02	144.856
StalinB	Tcm002s38067865	LG02	145.985
StalinB	Tcm002s38183098	LG02	146.567
StalinB	Tcm002s38413612	LG02	148.956
StalinB	Tcm002s38605092	LG02	150.733
StalinB	Tcm002s39276491	LG02	151.256
StalinB	Tcm002s39333888	LG02	152.815
StalinB	Tcm002s38968787	LG02	153.122
StalinB	Tcm002s38938976	LG02	153.412
StalinB	Tcm002s39407636	LG02	153.591
StalinB	Tcm002s39494372	LG02	153.591
StalinB	Tcm002s39508278	LG02	154.367
StalinB	Tcm002s39753790	LG02	159.124
StalinB	Tcm002s39365066	LG02	159.384
StalinB	Tcm002s39573003	LG02	161.774
StalinB	Tcm002s39649887	LG02	162.063
StalinB	Tcm002s40078076	LG02	162.268
StalinB	Tcm002s40095164	LG02	162.268
StalinB	Tcm002s39678996	LG02	162.353
StalinB	Tcm002s40296045	LG02	163.827
StalinB	Tcm002s40266389	LG02	163.827
StalinB	Tcm002s40328007	LG02	163.827
StalinB	Tcm002s40357711	LG02	164.206
StalinB	Tcm002s40380294	LG02	165.266
StalinB	Tcm002s40445238	LG02	165.742
StalinB	Tcm002s40433646	LG02	165.742
StalinB	Tcm002s40817140	LG02	166.766
StalinB	Tcm002s40620044	LG02	167.019
StalinB	Tcm002s40756169	LG02	167.446
StalinB	Tcm002s40648083	LG02	167.446
StalinB	Tcm002s40743954	LG02	167.874
StalinB	Tcm002s40831029	LG02	168.721
StalinB	Tcm002s40864586	LG02	169.143
StalinB	Tcm002s40879777	LG02	169.143
StalinB	Tcm002s40913046	LG02	169.99
StalinB	Tcm002s40990762	LG02	170.412
StalinB	Tcm002s41071504	LG02	170.46
StalinB	Tcm002s41039968	LG02	171.26
StalinB	Tcm002s41051670	LG02	172.537
StalinB	Tcm002s41100466	LG02	173.384
StalinB	Tcm002s41141331	LG02	174.232
StalinB	Tcm002s41127028	LG02	174.232
StalinB	Tcm002s41633516	LG02	174.393
StalinB	Tcm002s41479871	LG02	174.393
StalinB	Tcm002s41194944	LG02	175.079
StalinB	Tcm002s41211211	LG02	175.501
StalinB	Tcm002s41597270	LG02	175.669
StalinB	Tcm002s41274674	LG02	175.923
StalinB	Tcm002s41831148	LG02	176.517
StalinB	Tcm002s41341300	LG02	178.069
StalinB	Tcm002s41369952	LG02	178.491
StalinB	Tcm002s41389893	LG02	178.913
StalinB	Tcm002s42108350	LG02	179.548
StalinB	Tcm002s41406397	LG02	179.761
StalinB	Tcm002s41436527	LG02	180.182
StalinB	Tcm002s41455453	LG02	180.604
StalinB	Tcm002s41520432	LG02	180.604
StalinB	Tcm002s41691456	LG02	181.881
StalinB	Tcm002s41847374	LG02	182.303
StalinB	Tcm002s41890937	LG02	184.89
StalinB	Tcm002s41904303	LG02	185.312
StalinB	Tcm002s42029290	LG02	186.588
StalinB	Tcm002s42002036	LG02	186.588
StalinB	Tcm002s42075990	LG02	187.01
StalinB	Tcm002s42135867	LG02	188.287
StalinB	Tcm003s00019005	LG03	0
StalinB	Tcm003s00315271	LG03	0.422
StalinB	Tcm003s00584793	LG03	0.842
StalinB	Tcm003s00368953	LG03	1.269
StalinB	Tcm003s00394724	LG03	1.691
StalinB	Tcm003s00448074	LG03	2.33
StalinB	Tcm003s00481425	LG03	2.475
StalinB	Tcm003s00615893	LG03	3.923
StalinB	Tcm003s00651705	LG03	4.784
StalinB	Tcm003s00868010	LG03	6.231
StalinB	Tcm003s00897484	LG03	6.893
StalinB	Tcm003s00915879	LG03	7.093
StalinB	Tcm003s00999931	LG03	8.246
StalinB	Tcm003s01226368	LG03	8.53
StalinB	Tcm003s01321017	LG03	9.392
StalinB	Tcm003s01359746	LG03	9.676
StalinB	Tcm003s01348013	LG03	9.676
StalinB	Tcm003s01383454	LG03	9.961
StalinB	Tcm003s01426975	LG03	10.822
StalinB	Tcm003s01583062	LG03	12.867
StalinB	Tcm003s01595363	LG03	12.867
StalinB	Tcm003s01612730	LG03	13.152
StalinB	Tcm003s01680556	LG03	13.436
StalinB	Tcm003s01777508	LG03	13.528
StalinB	Tcm003s01849037	LG03	14.297
StalinB	Tcm003s01814096	LG03	14.343
StalinB	Tcm003s01946905	LG03	15.159
StalinB	Tcm003s01897123	LG03	15.159
StalinB	Tcm003s02141701	LG03	16.001
StalinB	Tcm003s02310962	LG03	16.279
StalinB	Tcm003s02243360	LG03	16.279
StalinB	Tcm003s02219927	LG03	16.279
StalinB	Tcm003s02358180	LG03	16.557
StalinB	Tcm003s02432150	LG03	16.836
StalinB	Tcm003s02466074	LG03	16.836
StalinB	Tcm003s02516934	LG03	17.395
StalinB	Tcm003s03263902	LG03	20.594
StalinB	Tcm003s02448621	LG03	21.421
StalinB	Tcm003s02503561	LG03	22.293
StalinB	Tcm003s02552254	LG03	23.182
StalinB	Tcm003s02615709	LG03	24.635
StalinB	Tcm003s02975102	LG03	25.352
StalinB	Tcm003s02819298	LG03	25.352
StalinB	Tcm003s03090050	LG03	26.068
StalinB	Tcm003s03355622	LG03	26.784
StalinB	Tcm003s03708013	LG03	26.784
StalinB	Tcm003s03752642	LG03	26.784
StalinB	Tcm007s22543616	LG03	27.501
StalinB	Tcm003s05084156	LG03	28.217
StalinB	Tcm003s05529421	LG03	29.656
StalinB	Tcm003s06064225	LG03	31.824
StalinB	Tcm003s06725044	LG03	32.54
StalinB	Tcm003s06232866	LG03	32.54
StalinB	Tcm003s08505722	LG03	36.184
StalinB	Tcm003s10586829	LG03	36.184
StalinB	Tcm003s11340257	LG03	37.623
StalinB	Tcm003s11597128	LG03	38.34
StalinB	Tcm011s01474553	LG03	40.507
StalinB	Tcm011s01349651	LG03	40.507
StalinB	Tcm010s21074036	LG03	40.977
StalinB	Tcm003s17588895	LG03	41.224
StalinB	Tcm010s20978008	LG03	41.276
StalinB	Tcm003s17620343	LG03	42.18
StalinB	Tcm003s17888273	LG03	42.663
StalinB	Tcm003s17980030	LG03	42.781
StalinB	Tcm003s18099636	LG03	43.08
StalinB	Tcm003s18118902	LG03	43.08
StalinB	Tcm003s18542151	LG03	43.379
StalinB	Tcm003s18755780	LG03	43.379
StalinB	Tcm003s18694997	LG03	43.379
StalinB	Tcm003s19384236	LG03	44.127
StalinB	Tcm003s19107481	LG03	44.127
StalinB	Tcm003s19131315	LG03	44.127
StalinB	Tcm003s19574138	LG03	44.874
StalinB	Tcm003s19678185	LG03	44.874
StalinB	Tcm003s20798129	LG03	46.392
StalinB	Tcm003s20615396	LG03	46.392
StalinB	Tcm003s19954683	LG03	47.463
StalinB	Tcm003s19548874	LG03	47.472
StalinB	Tcm003s21878557	LG03	50.492
StalinB	Tcm003s21851804	LG03	50.492
StalinB	Tcm003s21384753	LG03	51.146
StalinB	Tcm003s21572095	LG03	51.146
StalinB	Tcm003s21313319	LG03	51.387
StalinB	Tcm003s21379070	LG03	51.567
StalinB	Tcm003s20294066	LG03	52.773
StalinB	Tcm003s20315480	LG03	52.773
StalinB	Tcm003s21435702	LG03	52.986
StalinB	Tcm003s21625953	LG03	53.909
StalinB	Tcm003s19697764	LG03	55.911
StalinB	Tcm003s19792484	LG03	56.169
StalinB	Tcm003s19991055	LG03	56.428
StalinB	Tcm003s22111242	LG03	59.116
StalinB	Tcm003s22102757	LG03	59.116
StalinB	Tcm003s22142794	LG03	59.681
StalinB	Tcm003s22157871	LG03	59.681
StalinB	Tcm003s22563500	LG03	59.962
StalinB	Tcm003s22625560	LG03	59.962
StalinB	Tcm003s22189292	LG03	59.962
StalinB	Tcm003s22342272	LG03	59.962
StalinB	Tcm003s22609028	LG03	59.962
StalinB	Tcm003s22488024	LG03	59.962
StalinB	Tcm003s22701579	LG03	60.663
StalinB	Tcm003s22686614	LG03	60.663
StalinB	Tcm003s22730666	LG03	61.013
StalinB	Tcm003s22745030	LG03	61.013
StalinB	Tcm003s22823884	LG03	61.362
StalinB	Tcm003s22835181	LG03	61.362
StalinB	Tcm003s22965888	LG03	62.418
StalinB	Tcm003s22951809	LG03	62.673
StalinB	Tcm003s23062453	LG03	63.743
StalinB	Tcm003s23187898	LG03	63.743
StalinB	Tcm003s23124955	LG03	63.833
StalinB	Tcm003s23219557	LG03	64.182
StalinB	Tcm003s23332062	LG03	64.884
StalinB	Tcm003s23354438	LG03	64.884
StalinB	Tcm003s23291420	LG03	64.884
StalinB	Tcm003s23404888	LG03	65.356
StalinB	Tcm003s23628807	LG03	65.888
StalinB	Tcm003s23439930	LG03	65.94
StalinB	Tcm003s23450902	LG03	66.29
StalinB	Tcm003s23556667	LG03	67.346
StalinB	Tcm003s23723953	LG03	68.048
StalinB	Tcm003s23646933	LG03	68.153
StalinB	Tcm003s23758437	LG03	68.259
StalinB	Tcm003s23735799	LG03	68.259
StalinB	Tcm003s24122098	LG03	69.799
StalinB	Tcm003s24051962	LG03	70.179
StalinB	Tcm003s24213680	LG03	70.18
StalinB	Tcm003s24279037	LG03	70.56
StalinB	Tcm003s24546690	LG03	71.324
StalinB	Tcm003s24634714	LG03	71.324
StalinB	Tcm003s24331346	LG03	71.613
StalinB	Tcm003s24976503	LG03	74.263
StalinB	Tcm003s24821711	LG03	75
StalinB	Tcm003s24924298	LG03	75.403
StalinB	Tcm003s24874796	LG03	75.585
StalinB	Tcm003s24995545	LG03	76.169
StalinB	Tcm003s25028617	LG03	76.169
StalinB	Tcm003s25003596	LG03	76.169
StalinB	Tcm003s25190560	LG03	77.318
StalinB	Tcm003s25371116	LG03	77.606
StalinB	Tcm003s25293097	LG03	78.081
StalinB	Tcm003s25257520	LG03	78.081
StalinB	Tcm003s25242064	LG03	78.081
StalinB	Tcm003s25415541	LG03	78.613
StalinB	Tcm003s25819937	LG03	78.935
StalinB	Tcm003s25495741	LG03	79.146
StalinB	Tcm003s25615419	LG03	79.146
StalinB	Tcm003s25505326	LG03	79.146
StalinB	Tcm003s25630147	LG03	79.146
StalinB	Tcm003s25481586	LG03	79.146
StalinB	Tcm003s25791161	LG03	79.146
StalinB	Tcm003s25519991	LG03	79.944
StalinB	Tcm003s25777348	LG03	80.474
StalinB	Tcm003s25803901	LG03	81.003
StalinB	Tcm003s25870498	LG03	81.267
StalinB	Tcm003s25882769	LG03	81.267
StalinB	Tcm003s26332061	LG03	82.659
StalinB	Tcm003s25908901	LG03	84.051
StalinB	Tcm003s25934013	LG03	84.051
StalinB	Tcm003s25838536	LG03	84.051
StalinB	Tcm003s26121426	LG03	84.326
StalinB	Tcm003s26153621	LG03	84.326
StalinB	Tcm003s26251986	LG03	84.6
StalinB	Tcm003s26272863	LG03	84.874
StalinB	Tcm003s26288979	LG03	85.149
StalinB	Tcm003s26367600	LG03	86.544
StalinB	Tcm003s26437963	LG03	86.544
StalinB	Tcm003s26494272	LG03	86.818
StalinB	Tcm003s26695645	LG03	86.818
StalinB	Tcm003s26483785	LG03	86.818
StalinB	Tcm003s26514149	LG03	86.818
StalinB	Tcm003s26677763	LG03	87.156
StalinB	Tcm003s26743538	LG03	87.156
StalinB	Tcm003s26846939	LG03	87.493
StalinB	Tcm003s26870877	LG03	87.831
StalinB	Tcm003s27048781	LG03	88.853
StalinB	Tcm003s27129175	LG03	89.532
StalinB	Tcm003s27018713	LG03	89.676
StalinB	Tcm003s27106656	LG03	90.237
StalinB	Tcm003s27176987	LG03	90.554
StalinB	Tcm003s27143406	LG03	90.799
StalinB	Tcm003s27214801	LG03	91.361
StalinB	Tcm003s27438628	LG03	91.923
StalinB	Tcm003s27457425	LG03	91.923
StalinB	Tcm003s27587198	LG03	92.275
StalinB	Tcm003s27634037	LG03	92.45
StalinB	Tcm003s27618576	LG03	92.626
StalinB	Tcm003s27731655	LG03	92.978
StalinB	Tcm003s27692479	LG03	92.978
StalinB	Tcm003s27746295	LG03	92.978
StalinB	Tcm003s27831587	LG03	93.524
StalinB	Tcm003s27917347	LG03	94.622
StalinB	Tcm003s27908949	LG03	94.726
StalinB	Tcm003s28035445	LG03	95.168
StalinB	Tcm003s27957961	LG03	95.416
StalinB	Tcm003s28116449	LG03	95.715
StalinB	Tcm003s28144437	LG03	96.262
StalinB	Tcm003s28245930	LG03	96.808
StalinB	Tcm003s28226624	LG03	96.808
StalinB	Tcm003s28315731	LG03	97.231
StalinB	Tcm003s28536656	LG03	97.654
StalinB	Tcm003s28398405	LG03	97.654
StalinB	Tcm003s28412773	LG03	97.654
StalinB	Tcm003s28698802	LG03	98.162
StalinB	Tcm003s28716949	LG03	98.162
StalinB	Tcm003s28430067	LG03	98.378
StalinB	Tcm003s28504808	LG03	98.739
StalinB	Tcm003s28817960	LG03	99.183
StalinB	Tcm003s28924116	LG03	100.204
StalinB	Tcm003s28773663	LG03	100.573
StalinB	Tcm003s29013782	LG03	101.226
StalinB	Tcm003s29087304	LG03	101.664
StalinB	Tcm003s29075328	LG03	102.247
StalinB	Tcm003s29098905	LG03	102.755
StalinB	Tcm003s29133951	LG03	102.755
StalinB	Tcm003s29113047	LG03	102.755
StalinB	Tcm003s29188615	LG03	103.282
StalinB	Tcm003s29165925	LG03	103.282
StalinB	Tcm003s29281482	LG03	103.82
StalinB	Tcm003s29363068	LG03	104.172
StalinB	Tcm003s29390084	LG03	104.524
StalinB	Tcm003s29401320	LG03	104.524
StalinB	Tcm003s29496473	LG03	104.876
StalinB	Tcm003s29469586	LG03	104.876
StalinB	Tcm003s29543615	LG03	105.319
StalinB	Tcm003s29529816	LG03	105.319
StalinB	Tcm003s29656415	LG03	105.762
StalinB	Tcm003s29673705	LG03	106.093
StalinB	Tcm003s29930053	LG03	107.311
StalinB	Tcm003s29833079	LG03	107.311
StalinB	Tcm003s29822113	LG03	107.311
StalinB	Tcm003s29944424	LG03	107.559
StalinB	Tcm003s30031701	LG03	107.559
StalinB	Tcm003s30018123	LG03	107.714
StalinB	Tcm003s30126589	LG03	108.901
StalinB	Tcm003s30164188	LG03	109.344
StalinB	Tcm003s30230644	LG03	109.344
StalinB	Tcm003s30201381	LG03	109.344
StalinB	Tcm003s30292456	LG03	109.344
StalinB	Tcm003s30646055	LG03	109.768
StalinB	Tcm003s30264270	LG03	110.192
StalinB	Tcm003s30392427	LG03	110.565
StalinB	Tcm003s30607689	LG03	111.31
StalinB	Tcm003s30460671	LG03	111.31
StalinB	Tcm003s30720582	LG03	111.681
StalinB	Tcm003s30936812	LG03	113.185
StalinB	Tcm003s30879349	LG03	113.185
StalinB	Tcm003s30860941	LG03	113.185
StalinB	Tcm003s30893265	LG03	113.185
StalinB	Tcm003s30966773	LG03	113.478
StalinB	Tcm003s31213540	LG03	113.941
StalinB	Tcm003s31465115	LG03	116.225
StalinB	Tcm003s31698680	LG03	120.066
StalinB	Tcm003s31734230	LG03	120.822
StalinB	Tcm003s32012497	LG03	123.881
StalinB	Tcm003s32136612	LG03	124.636
StalinB	Tcm003s32330576	LG03	125.391
StalinB	Tcm003s32418611	LG03	126.147
StalinB	Tcm003s32468132	LG03	126.147
StalinB	Tcm003s32706450	LG03	128.431
StalinB	Tcm003s32811703	LG03	129.948
StalinB	Tcm003s33116801	LG03	132.233
StalinB	Tcm003s33263260	LG03	133.406
StalinB	Tcm003s33702388	LG03	136.074
StalinB	Tcm003s34047622	LG03	136.829
StalinB	Tcm003s33861763	LG03	138.081
StalinB	Tcm003s34079722	LG03	138.346
StalinB	Tcm003s34025805	LG03	139.57
StalinB	Tcm003s34166924	LG03	139.863
StalinB	Tcm003s34112745	LG03	139.863
StalinB	Tcm004s00183871	LG04	0
StalinB	Tcm004s00300498	LG04	0
StalinB	Tcm004s00350423	LG04	0.422
StalinB	Tcm004s00538211	LG04	0.844
StalinB	Tcm004s01032264	LG04	2.554
StalinB	Tcm004s01305375	LG04	4.263
StalinB	Tcm004s01709438	LG04	6.409
StalinB	Tcm004s02358396	LG04	7.257
StalinB	Tcm004s01873749	LG04	7.257
StalinB	Tcm004s03024358	LG04	9.403
StalinB	Tcm004s03061091	LG04	9.403
StalinB	Tcm004s03072889	LG04	10.251
StalinB	Tcm004s03210656	LG04	10.673
StalinB	Tcm004s03198651	LG04	10.673
StalinB	Tcm004s06100515	LG04	11.52
StalinB	Tcm004s07770609	LG04	11.942
StalinB	Tcm004s09069902	LG04	12.364
StalinB	Tcm004s13477650	LG04	12.364
StalinB	Tcm004s15692278	LG04	12.786
StalinB	Tcm004s15792510	LG04	12.786
StalinB	Tcm004s13914689	LG04	12.786
StalinB	Tcm004s14232139	LG04	12.786
StalinB	Tcm004s16507100	LG04	14.453
StalinB	Tcm004s16628679	LG04	14.453
StalinB	Tcm004s17455922	LG04	15.282
StalinB	Tcm004s18468425	LG04	16.949
StalinB	Tcm004s18452068	LG04	16.949
StalinB	Tcm004s19699103	LG04	18.616
StalinB	Tcm004s20629094	LG04	19.446
StalinB	Tcm004s20371242	LG04	19.446
StalinB	Tcm004s21185297	LG04	22.808
StalinB	Tcm004s21433542	LG04	22.808
StalinB	Tcm004s21562313	LG04	24.475
StalinB	Tcm004s21730850	LG04	25.304
StalinB	Tcm004s21848416	LG04	25.304
StalinB	Tcm004s22475637	LG04	26.134
StalinB	Tcm004s22961327	LG04	29.496
StalinB	Tcm004s23204474	LG04	31.163
StalinB	Tcm004s23886382	LG04	31.163
StalinB	Tcm004s19522866	LG04	33.058
StalinB	Tcm004s19489668	LG04	33.058
StalinB	Tcm004s24235882	LG04	35.384
StalinB	Tcm004s20400211	LG04	35.391
StalinB	Tcm004s20505770	LG04	35.391
StalinB	Tcm004s20987975	LG04	36.538
StalinB	Tcm004s20988049	LG04	36.538
StalinB	Tcm004s24388078	LG04	37.051
StalinB	Tcm004s24633182	LG04	38.717
StalinB	Tcm004s24612274	LG04	38.717
StalinB	Tcm004s24745734	LG04	39.547
StalinB	Tcm004s25176534	LG04	41.214
StalinB	Tcm004s25709632	LG04	43.725
StalinB	Tcm004s25865557	LG04	46.235
StalinB	Tcm004s26004895	LG04	47.065
StalinB	Tcm004s26024140	LG04	47.895
StalinB	Tcm004s26123530	LG04	49.562
StalinB	Tcm004s26307739	LG04	52.072
StalinB	Tcm004s26730621	LG04	58.034
StalinB	Tcm004s26769844	LG04	59.701
StalinB	Tcm004s26854874	LG04	60.53
StalinB	Tcm004s27072566	LG04	62.197
StalinB	Tcm004s26939128	LG04	62.197
StalinB	Tcm004s27112706	LG04	62.197
StalinB	Tcm004s24962751	LG04	63.025
StalinB	Tcm004s24921806	LG04	63.025
StalinB	Tcm004s23571995	LG04	63.308
StalinB	Tcm004s25002247	LG04	63.308
StalinB	Tcm004s25114740	LG04	63.591
StalinB	Tcm004s25144667	LG04	63.591
StalinB	Tcm004s25517418	LG04	66.842
StalinB	Tcm004s25985065	LG04	70.406
StalinB	Tcm004s27344327	LG04	71.735
StalinB	Tcm004s27483994	LG04	74.245
StalinB	Tcm004s27795298	LG04	75.912
StalinB	Tcm004s27880063	LG04	76.742
StalinB	Tcm004s28297724	LG04	80.104
StalinB	Tcm004s28338385	LG04	80.104
StalinB	Tcm004s28572475	LG04	81.771
StalinB	Tcm004s28525768	LG04	81.771
StalinB	Tcm004s28905013	LG04	82.601
StalinB	Tcm004s27978681	LG04	84.566
StalinB	Tcm004s28013535	LG04	84.566
StalinB	Tcm004s27936045	LG04	84.566
StalinB	Tcm004s29033456	LG04	86.822
StalinB	Tcm004s28771412	LG04	87.818
StalinB	Tcm004s29206595	LG04	88.488
StalinB	Tcm004s29054144	LG04	90.151
StalinB	Tcm004s29152440	LG04	90.151
StalinB	Tcm004s29229715	LG04	90.434
StalinB	Tcm004s29244600	LG04	90.716
StalinB	Tcm004s29330376	LG04	90.999
StalinB	Tcm004s29414926	LG04	91.567
StalinB	Tcm004s29433820	LG04	91.567
StalinB	Tcm004s29568549	LG04	91.85
StalinB	Tcm004s29559413	LG04	91.85
StalinB	Tcm004s29616132	LG04	92.415
StalinB	Tcm004s29605068	LG04	92.695
StalinB	Tcm004s29598766	LG04	92.695
StalinB	Tcm004s29663103	LG04	92.98
StalinB	Tcm004s29668655	LG04	92.98
StalinB	Tcm004s29761358	LG04	93.261
StalinB	Tcm004s29777271	LG04	93.826
StalinB	Tcm004s29828290	LG04	94.391
StalinB	Tcm004s29972303	LG04	94.391
StalinB	Tcm004s29824735	LG04	94.391
StalinB	Tcm004s29929646	LG04	94.391
StalinB	Tcm004s30072979	LG04	94.75
StalinB	Tcm004s30081412	LG04	94.902
StalinB	Tcm004s30154341	LG04	95.414
StalinB	Tcm004s30152991	LG04	95.414
StalinB	Tcm004s30236227	LG04	96.441
StalinB	Tcm004s30279109	LG04	96.952
StalinB	Tcm004s30579104	LG04	97.761
StalinB	Tcm004s30714598	LG04	99.393
StalinB	Tcm004s30559998	LG04	99.668
StalinB	Tcm004s30910046	LG04	101.025
StalinB	Tcm004s30951652	LG04	101.834
StalinB	Tcm004s31007299	LG04	102.236
StalinB	Tcm004s31146343	LG04	102.236
StalinB	Tcm004s31045230	LG04	102.384
StalinB	Tcm004s31156894	LG04	102.639
StalinB	Tcm004s31333066	LG04	103.448
StalinB	Tcm004s31203674	LG04	103.725
StalinB	Tcm004s31456160	LG04	104.667
StalinB	Tcm004s31568119	LG04	105.069
StalinB	Tcm004s31670981	LG04	105.878
StalinB	Tcm004s31656228	LG04	105.878
StalinB	Tcm004s31717480	LG04	106.281
StalinB	Tcm004s31837383	LG04	107.09
StalinB	Tcm004s31536243	LG04	107.379
StalinB	Tcm004s31871088	LG04	107.493
StalinB	Tcm004s31688188	LG04	107.822
StalinB	Tcm004s31639165	LG04	107.822
StalinB	Tcm004s31934453	LG04	108.711
StalinB	Tcm004s32104598	LG04	108.711
StalinB	Tcm004s31994268	LG04	109.133
StalinB	Tcm004s31988824	LG04	109.133
StalinB	Tcm004s32083765	LG04	110.843
StalinB	Tcm004s32498384	LG04	111.298
StalinB	Tcm004s32429858	LG04	111.298
StalinB	Tcm004s32225338	LG04	111.69
StalinB	Tcm004s32870917	LG04	112.146
StalinB	Tcm004s32448037	LG04	112.967
StalinB	Tcm004s32460706	LG04	112.967
StalinB	Tcm004s33174057	LG04	113.422
StalinB	Tcm004s33359087	LG04	113.422
StalinB	Tcm004s32660090	LG04	114.677
StalinB	Tcm004s32763398	LG04	115.524
StalinB	Tcm004s32826512	LG04	115.946
StalinB	Tcm004s33067755	LG04	118.092
StalinB	Tcm004s33140545	LG04	118.092
StalinB	Tcm004s33219314	LG04	118.514
StalinB	Tcm004s33308785	LG04	119.791
StalinB	Tcm005s00317172	LG05	0
StalinB	Tcm005s00364467	LG05	0.422
StalinB	Tcm005s00405197	LG05	0.844
StalinB	Tcm005s00424026	LG05	0.844
StalinB	Tcm005s00614869	LG05	1.691
StalinB	Tcm005s00682965	LG05	2.113
StalinB	Tcm005s01713283	LG05	2.45
StalinB	Tcm005s00998558	LG05	2.961
StalinB	Tcm005s01306078	LG05	3.808
StalinB	Tcm005s01422996	LG05	5.518
StalinB	Tcm005s01953674	LG05	6.382
StalinB	Tcm005s02102984	LG05	7.659
StalinB	Tcm005s02135453	LG05	8.081
StalinB	Tcm005s02247120	LG05	8.928
StalinB	Tcm005s02294923	LG05	9.776
StalinB	Tcm005s02096220	LG05	13.225
StalinB	Tcm005s02189340	LG05	14.073
StalinB	Tcm005s02341749	LG05	14.495
StalinB	Tcm005s02397534	LG05	14.917
StalinB	Tcm005s02408391	LG05	15.339
StalinB	Tcm005s02978806	LG05	16.996
StalinB	Tcm005s02661292	LG05	17.485
StalinB	Tcm005s02688718	LG05	17.907
StalinB	Tcm005s03106272	LG05	18.272
StalinB	Tcm005s03138795	LG05	20.494
StalinB	Tcm005s03546019	LG05	21.304
StalinB	Tcm005s03579535	LG05	21.725
StalinB	Tcm005s03569269	LG05	22.203
StalinB	Tcm005s03614273	LG05	22.203
StalinB	Tcm005s03312571	LG05	22.625
StalinB	Tcm005s03288351	LG05	23.047
StalinB	Tcm005s03959749	LG05	24.757
StalinB	Tcm005s03755978	LG05	24.862
StalinB	Tcm005s03733333	LG05	24.862
StalinB	Tcm005s04082282	LG05	24.968
StalinB	Tcm005s04113379	LG05	25.179
StalinB	Tcm005s03845074	LG05	25.602
StalinB	Tcm005s04208751	LG05	26.896
StalinB	Tcm005s04198653	LG05	26.896
StalinB	Tcm005s04132920	LG05	26.896
StalinB	Tcm005s04264180	LG05	27.285
StalinB	Tcm005s04507352	LG05	28.067
StalinB	Tcm005s04606155	LG05	28.849
StalinB	Tcm005s04699508	LG05	28.849
StalinB	Tcm005s04712071	LG05	28.849
StalinB	Tcm005s04748123	LG05	29.238
StalinB	Tcm005s04732741	LG05	29.238
StalinB	Tcm005s04763365	LG05	29.555
StalinB	Tcm005s04930384	LG05	29.871
StalinB	Tcm005s04875733	LG05	29.871
StalinB	Tcm005s04907479	LG05	29.871
StalinB	Tcm005s05086606	LG05	30.745
StalinB	Tcm005s05190313	LG05	30.745
StalinB	Tcm005s05388174	LG05	31.034
StalinB	Tcm005s05636551	LG05	31.614
StalinB	Tcm005s05583184	LG05	31.614
StalinB	Tcm005s05933250	LG05	32.239
StalinB	Tcm005s05772808	LG05	32.239
StalinB	Tcm005s05941703	LG05	32.784
StalinB	Tcm005s06049687	LG05	33.365
StalinB	Tcm005s06179731	LG05	33.365
StalinB	Tcm005s06282840	LG05	33.945
StalinB	Tcm005s06738613	LG05	34.234
StalinB	Tcm005s06749157	LG05	34.522
StalinB	Tcm005s06762593	LG05	34.522
StalinB	Tcm005s06255614	LG05	34.606
StalinB	Tcm005s06467772	LG05	34.606
StalinB	Tcm005s06344265	LG05	34.606
StalinB	Tcm005s06357769	LG05	34.606
StalinB	Tcm005s06890016	LG05	34.811
StalinB	Tcm005s06969007	LG05	35.1
StalinB	Tcm005s07065823	LG05	35.389
StalinB	Tcm005s07043490	LG05	35.389
StalinB	Tcm005s07045855	LG05	35.389
StalinB	Tcm005s09119287	LG05	35.919
StalinB	Tcm005s08420492	LG05	36.449
StalinB	Tcm005s07623084	LG05	36.449
StalinB	Tcm005s07122682	LG05	36.449
StalinB	Tcm005s07468013	LG05	36.449
StalinB	Tcm005s08133253	LG05	37.705
StalinB	Tcm005s08490315	LG05	38.961
StalinB	Tcm005s08862241	LG05	38.961
StalinB	Tcm005s08903347	LG05	39.271
StalinB	Tcm005s13572081	LG05	39.809
StalinB	Tcm005s09417877	LG05	39.894
StalinB	Tcm005s09241387	LG05	39.894
StalinB	Tcm005s10392659	LG05	40.204
StalinB	Tcm005s11475237	LG05	40.514
StalinB	Tcm005s13202042	LG05	40.514
StalinB	Tcm005s13669912	LG05	40.514
StalinB	Tcm005s18357525	LG05	41.136
StalinB	Tcm005s17997526	LG05	41.136
StalinB	Tcm005s15002807	LG05	41.136
StalinB	Tcm005s19361343	LG05	41.242
StalinB	Tcm005s18427819	LG05	41.347
StalinB	Tcm005s18719781	LG05	41.653
StalinB	Tcm005s18746032	LG05	41.653
StalinB	Tcm005s18632988	LG05	41.653
StalinB	Tcm005s18930669	LG05	42.266
StalinB	Tcm005s19350276	LG05	42.572
StalinB	Tcm005s19478726	LG05	42.878
StalinB	Tcm005s19909441	LG05	43.183
StalinB	Tcm005s19586602	LG05	43.183
StalinB	Tcm005s20266091	LG05	44.108
StalinB	Tcm005s21342618	LG05	44.108
StalinB	Tcm005s20298592	LG05	44.108
StalinB	Tcm005s20860512	LG05	44.108
StalinB	Tcm005s24496677	LG05	50.988
StalinB	Tcm005s24502121	LG05	50.988
StalinB	Tcm005s24596934	LG05	51.727
StalinB	Tcm005s25105381	LG05	53.96
StalinB	Tcm005s25657180	LG05	55.443
StalinB	Tcm005s26113910	LG05	55.443
StalinB	Tcm005s26447820	LG05	56.926
StalinB	Tcm005s27126785	LG05	57.664
StalinB	Tcm005s26970542	LG05	58.403
StalinB	Tcm005s26783779	LG05	59.886
StalinB	Tcm005s27345764	LG05	60.624
StalinB	Tcm005s27553176	LG05	61.362
StalinB	Tcm005s28091191	LG05	63.596
StalinB	Tcm005s28124191	LG05	64.334
StalinB	Tcm005s28363235	LG05	65.817
StalinB	Tcm005s28304615	LG05	65.817
StalinB	Tcm005s28893449	LG05	67.869
StalinB	Tcm005s28999330	LG05	68.548
StalinB	Tcm005s29119207	LG05	69.226
StalinB	Tcm005s29527051	LG05	71.278
StalinB	Tcm005s29813669	LG05	71.956
StalinB	Tcm005s29786062	LG05	71.956
StalinB	Tcm005s30061637	LG05	73.318
StalinB	Tcm005s30195019	LG05	73.318
StalinB	Tcm005s30369043	LG05	75.37
StalinB	Tcm005s30648841	LG05	76.732
StalinB	Tcm005s30672956	LG05	77.411
StalinB	Tcm005s30740229	LG05	78.089
StalinB	Tcm005s31063515	LG05	78.767
StalinB	Tcm005s31134426	LG05	78.767
StalinB	Tcm005s31273258	LG05	80.129
StalinB	Tcm005s31317300	LG05	80.129
StalinB	Tcm005s31501987	LG05	81.491
StalinB	Tcm005s32163144	LG05	85.649
StalinB	Tcm005s31370934	LG05	88.325
StalinB	Tcm005s31460253	LG05	88.325
StalinB	Tcm005s31345251	LG05	88.325
StalinB	Tcm005s31576956	LG05	88.631
StalinB	Tcm005s31663424	LG05	88.937
StalinB	Tcm005s33177869	LG05	89.099
StalinB	Tcm005s31890644	LG05	90.495
StalinB	Tcm005s31848421	LG05	90.495
StalinB	Tcm005s32152370	LG05	90.801
StalinB	Tcm005s32114639	LG05	90.801
StalinB	Tcm005s32193975	LG05	91.107
StalinB	Tcm005s32307202	LG05	91.414
StalinB	Tcm005s32384308	LG05	91.414
StalinB	Tcm005s32618543	LG05	91.414
StalinB	Tcm005s32258009	LG05	91.414
StalinB	Tcm005s32694731	LG05	91.72
StalinB	Tcm005s32730983	LG05	91.72
StalinB	Tcm005s32889895	LG05	92.335
StalinB	Tcm005s32945741	LG05	92.335
StalinB	Tcm005s33036564	LG05	92.335
StalinB	Tcm005s33075480	LG05	92.335
StalinB	Tcm005s33018808	LG05	92.335
StalinB	Tcm005s33157665	LG05	92.641
StalinB	Tcm005s33121555	LG05	92.641
StalinB	Tcm005s33187611	LG05	93.256
StalinB	Tcm005s33840066	LG05	93.257
StalinB	Tcm005s33778557	LG05	93.257
StalinB	Tcm005s33366102	LG05	93.563
StalinB	Tcm005s33379671	LG05	93.869
StalinB	Tcm005s34083062	LG05	93.935
StalinB	Tcm005s33809923	LG05	94.795
StalinB	Tcm005s34289515	LG05	95.297
StalinB	Tcm005s33977751	LG05	95.41
StalinB	Tcm005s34425200	LG05	95.976
StalinB	Tcm005s34415481	LG05	95.976
StalinB	Tcm005s34004756	LG05	96.025
StalinB	Tcm005s34118654	LG05	96.025
StalinB	Tcm005s34205745	LG05	96.952
StalinB	Tcm005s34231778	LG05	96.952
StalinB	Tcm005s34321465	LG05	97.258
StalinB	Tcm005s34302714	LG05	97.258
StalinB	Tcm005s34490454	LG05	97.338
StalinB	Tcm005s34389704	LG05	97.873
StalinB	Tcm005s34406282	LG05	97.873
StalinB	Tcm005s34633053	LG05	98.488
StalinB	Tcm005s35046686	LG05	99.729
StalinB	Tcm005s35097969	LG05	100.035
StalinB	Tcm005s35083867	LG05	100.051
StalinB	Tcm005s35168777	LG05	101.243
StalinB	Tcm005s35306706	LG05	101.879
StalinB	Tcm005s35208092	LG05	101.879
StalinB	Tcm005s35363657	LG05	102.048
StalinB	Tcm005s35403453	LG05	102.324
StalinB	Tcm005s35443729	LG05	102.448
StalinB	Tcm005s35564679	LG05	102.77
StalinB	Tcm005s35800849	LG05	103.215
StalinB	Tcm005s35900616	LG05	103.215
StalinB	Tcm005s35639619	LG05	103.661
StalinB	Tcm005s35544650	LG05	103.661
StalinB	Tcm005s35550813	LG05	103.661
StalinB	Tcm005s35662540	LG05	104.507
StalinB	Tcm005s36592602	LG05	105.809
StalinB	Tcm005s36347980	LG05	105.809
StalinB	Tcm005s35787131	LG05	106.215
StalinB	Tcm005s36276362	LG05	106.232
StalinB	Tcm005s36110563	LG05	106.654
StalinB	Tcm005s36677457	LG05	107.927
StalinB	Tcm005s36929217	LG05	109.788
StalinB	Tcm005s36946646	LG05	109.921
StalinB	Tcm005s36830879	LG05	110.707
StalinB	Tcm005s36801502	LG05	110.707
StalinB	Tcm005s36729056	LG05	110.707
StalinB	Tcm002s13915162	LG05	110.707
StalinB	Tcm005s36991677	LG05	111.769
StalinB	Tcm005s37055058	LG05	111.98
StalinB	Tcm005s37103917	LG05	112.191
StalinB	Tcm005s37065390	LG05	112.298
StalinB	Tcm005s37218133	LG05	112.615
StalinB	Tcm005s37227991	LG05	112.615
StalinB	Tcm005s37292743	LG05	113.504
StalinB	Tcm005s37366171	LG05	114.249
StalinB	Tcm005s37615532	LG05	114.249
StalinB	Tcm005s37523915	LG05	114.249
StalinB	Tcm005s37791464	LG05	115.059
StalinB	Tcm005s37806288	LG05	115.462
StalinB	Tcm005s37858456	LG05	116.682
StalinB	Tcm005s37950406	LG05	116.682
StalinB	Tcm005s37744838	LG05	116.928
StalinB	Tcm005s37880823	LG05	117.42
StalinB	Tcm005s38391775	LG05	119.707
StalinB	Tcm005s38073415	LG05	120.129
StalinB	Tcm005s38250554	LG05	120.129
StalinB	Tcm005s37962774	LG05	120.722
StalinB	Tcm005s38406365	LG05	120.868
StalinB	Tcm005s37996437	LG05	121.017
StalinB	Tcm005s38113119	LG05	121.312
StalinB	Tcm005s38164730	LG05	121.607
StalinB	Tcm005s38350227	LG05	121.607
StalinB	Tcm005s38642989	LG05	121.608
StalinB	Tcm005s38722117	LG05	122.5
StalinB	Tcm005s38839197	LG05	123.093
StalinB	Tcm005s38848048	LG05	123.093
StalinB	Tcm005s38998375	LG05	123.412
StalinB	Tcm005s39057229	LG05	123.731
StalinB	Tcm005s39081126	LG05	123.731
StalinB	Tcm005s39100242	LG05	124.239
StalinB	Tcm005s39170851	LG05	125.004
StalinB	Tcm005s39181722	LG05	125.004
StalinB	Tcm005s39205689	LG05	125.004
StalinB	Tcm005s39239325	LG05	125.856
StalinB	Tcm005s39368432	LG05	127.14
StalinB	Tcm005s39324505	LG05	127.14
StalinB	Tcm005s39378177	LG05	127.245
StalinB	Tcm005s39345046	LG05	127.351
StalinB	Tcm005s39357338	LG05	127.351
StalinB	Tcm005s39459475	LG05	128.276
StalinB	Tcm005s39443660	LG05	128.276
StalinB	Tcm005s39563570	LG05	128.583
StalinB	Tcm005s39636262	LG05	128.889
StalinB	Tcm005s39482952	LG05	129.406
StalinB	Tcm005s39772132	LG05	130.085
StalinB	Tcm005s39815822	LG05	130.765
StalinB	Tcm005s39807485	LG05	130.765
StalinB	Tcm005s39907414	LG05	130.765
StalinB	Tcm005s39861463	LG05	130.765
StalinB	Tcm005s39962126	LG05	131.342
StalinB	Tcm005s39986712	LG05	131.629
StalinB	Tcm005s40078066	LG05	131.916
StalinB	Tcm005s40061339	LG05	131.916
StalinB	Tcm005s40291398	LG05	133.981
StalinB	Tcm005s40431336	LG05	133.981
StalinB	Tcm005s40242882	LG05	133.981
StalinB	Tcm005s40168104	LG05	134.828
StalinB	Tcm006s00102379	LG06	0
StalinB	Tcm006s00305800	LG06	0.422
StalinB	Tcm006s00293893	LG06	0.422
StalinB	Tcm006s00350805	LG06	0.766
StalinB	Tcm006s00405719	LG06	1.11
StalinB	Tcm006s00567781	LG06	1.801
StalinB	Tcm006s00594117	LG06	2.491
StalinB	Tcm006s00657894	LG06	2.633
StalinB	Tcm006s00619525	LG06	2.835
StalinB	Tcm006s00642792	LG06	3.179
StalinB	Tcm006s00633720	LG06	3.179
StalinB	Tcm006s00682800	LG06	4.007
StalinB	Tcm006s01038355	LG06	5.971
StalinB	Tcm006s01050271	LG06	5.971
StalinB	Tcm006s00948724	LG06	5.971
StalinB	Tcm006s01126733	LG06	6.288
StalinB	Tcm006s01156468	LG06	6.604
StalinB	Tcm006s01329019	LG06	6.604
StalinB	Tcm006s01146007	LG06	6.604
StalinB	Tcm006s01318986	LG06	7.89
StalinB	Tcm006s01358166	LG06	8.85
StalinB	Tcm006s01887822	LG06	10.464
StalinB	Tcm006s01792481	LG06	10.464
StalinB	Tcm006s01852413	LG06	10.464
StalinB	Tcm006s01864365	LG06	12.415
StalinB	Tcm006s01993662	LG06	12.415
StalinB	Tcm006s02292513	LG06	13.22
StalinB	Tcm006s02140309	LG06	13.22
StalinB	Tcm006s02319927	LG06	14.838
StalinB	Tcm006s02718304	LG06	16.456
StalinB	Tcm006s02830087	LG06	17.262
StalinB	Tcm006s03424877	LG06	23.049
StalinB	Tcm006s04266756	LG06	26.313
StalinB	Tcm006s04326230	LG06	27.931
StalinB	Tcm006s05754731	LG06	30.368
StalinB	Tcm006s05549101	LG06	30.368
StalinB	Tcm006s06343812	LG06	30.875
StalinB	Tcm006s06423967	LG06	31.449
StalinB	Tcm006s06459640	LG06	31.449
StalinB	Tcm006s06516099	LG06	31.735
StalinB	Tcm006s06338485	LG06	31.986
StalinB	Tcm006s06527824	LG06	33.604
StalinB	Tcm006s07154613	LG06	33.788
StalinB	Tcm006s07218406	LG06	34.074
StalinB	Tcm006s07321610	LG06	34.36
StalinB	Tcm006s06934383	LG06	34.41
StalinB	Tcm006s06850648	LG06	34.41
StalinB	Tcm006s07610993	LG06	35.216
StalinB	Tcm006s07668254	LG06	36.834
StalinB	Tcm006s07934797	LG06	37.639
StalinB	Tcm006s09210137	LG06	37.639
StalinB	Tcm006s08173432	LG06	37.639
StalinB	Tcm006s10082170	LG06	38.445
StalinB	Tcm006s12645660	LG06	39.25
StalinB	Tcm006s15421799	LG06	39.25
StalinB	Tcm006s10134310	LG06	39.25
StalinB	Tcm006s13372133	LG06	39.25
StalinB	Tcm006s12602251	LG06	39.25
StalinB	Tcm006s16882995	LG06	40.536
StalinB	Tcm006s17251118	LG06	40.536
StalinB	Tcm006s14658447	LG06	43.214
StalinB	Tcm006s17942754	LG06	43.792
StalinB	Tcm006s16512017	LG06	43.846
StalinB	Tcm006s15545807	LG06	43.846
StalinB	Tcm006s18053502	LG06	45.078
StalinB	Tcm006s18718428	LG06	45.718
StalinB	Tcm006s18428630	LG06	45.718
StalinB	Tcm006s18086195	LG06	45.718
StalinB	Tcm006s18754504	LG06	45.718
StalinB	Tcm006s17397705	LG06	46.441
StalinB	Tcm006s19263342	LG06	48.312
StalinB	Tcm006s19802318	LG06	50.248
StalinB	Tcm006s19425991	LG06	50.248
StalinB	Tcm006s19984991	LG06	52.842
StalinB	Tcm006s20186023	LG06	56.766
StalinB	Tcm006s20416931	LG06	58.052
StalinB	Tcm006s20676589	LG06	61.977
StalinB	Tcm006s20727012	LG06	63.262
StalinB	Tcm006s20943274	LG06	65.199
StalinB	Tcm006s20690433	LG06	65.699
StalinB	Tcm006s21084282	LG06	65.839
StalinB	Tcm006s21095617	LG06	65.839
StalinB	Tcm006s21562642	LG06	67.776
StalinB	Tcm006s21735862	LG06	68.416
StalinB	Tcm006s21746835	LG06	69.702
StalinB	Tcm006s21954228	LG06	70.988
StalinB	Tcm006s22048523	LG06	71.628
StalinB	Tcm006s22207813	LG06	73.565
StalinB	Tcm006s22011390	LG06	74.098
StalinB	Tcm006s22345258	LG06	74.205
StalinB	Tcm006s22281012	LG06	74.845
StalinB	Tcm006s22188772	LG06	75.699
StalinB	Tcm006s22241717	LG06	76.331
StalinB	Tcm006s22389884	LG06	76.963
StalinB	Tcm006s22493564	LG06	77.915
StalinB	Tcm006s22612356	LG06	79.845
StalinB	Tcm006s22642726	LG06	80.124
StalinB	Tcm006s22711688	LG06	80.477
StalinB	Tcm006s22673491	LG06	80.477
StalinB	Tcm006s22705291	LG06	80.764
StalinB	Tcm006s22739149	LG06	80.791
StalinB	Tcm006s22747597	LG06	80.791
StalinB	Tcm006s22812347	LG06	81.106
StalinB	Tcm006s22842993	LG06	81.421
StalinB	Tcm006s22829442	LG06	81.421
StalinB	Tcm006s22930726	LG06	81.735
StalinB	Tcm006s22961435	LG06	82.05
StalinB	Tcm006s22949700	LG06	82.05
StalinB	Tcm006s23010063	LG06	82.685
StalinB	Tcm006s22990941	LG06	82.685
StalinB	Tcm006s23069459	LG06	83.028
StalinB	Tcm006s23239382	LG06	83.232
StalinB	Tcm006s23430873	LG06	84.887
StalinB	Tcm006s23200420	LG06	85.133
StalinB	Tcm006s23346505	LG06	86.172
StalinB	Tcm006s23373868	LG06	86.516
StalinB	Tcm006s23534175	LG06	87.907
StalinB	Tcm006s23663079	LG06	88.25
StalinB	Tcm006s23757192	LG06	89.642
StalinB	Tcm006s23814533	LG06	89.985
StalinB	Tcm006s23902608	LG06	90.944
StalinB	Tcm006s23942420	LG06	91.261
StalinB	Tcm006s23972734	LG06	91.261
StalinB	Tcm006s24101412	LG06	91.893
StalinB	Tcm006s23986255	LG06	91.898
StalinB	Tcm006s23995386	LG06	91.898
StalinB	Tcm006s24048573	LG06	92.215
StalinB	Tcm006s24030686	LG06	92.215
StalinB	Tcm006s24116914	LG06	92.532
StalinB	Tcm006s24114275	LG06	92.532
StalinB	Tcm006s24201217	LG06	93.169
StalinB	Tcm006s24250717	LG06	93.169
StalinB	Tcm006s24186275	LG06	93.169
StalinB	Tcm006s24262571	LG06	93.486
StalinB	Tcm006s24316221	LG06	93.805
StalinB	Tcm006s24414131	LG06	94.589
StalinB	Tcm006s24370830	LG06	94.848
StalinB	Tcm006s24366215	LG06	94.939
StalinB	Tcm006s24402907	LG06	95.076
StalinB	Tcm006s24322958	LG06	95.476
StalinB	Tcm006s24478783	LG06	96.54
StalinB	Tcm006s24499258	LG06	97.187
StalinB	Tcm006s24540463	LG06	97.206
StalinB	Tcm006s24526606	LG06	97.206
StalinB	Tcm006s24692419	LG06	98.246
StalinB	Tcm006s24758873	LG06	98.589
StalinB	Tcm006s24734150	LG06	98.87
StalinB	Tcm006s24797931	LG06	98.933
StalinB	Tcm006s24872206	LG06	99.277
StalinB	Tcm006s24958708	LG06	99.967
StalinB	Tcm006s25029071	LG06	100.907
StalinB	Tcm006s25009615	LG06	100.907
StalinB	Tcm006s25207523	LG06	101.887
StalinB	Tcm006s25249394	LG06	102.381
StalinB	Tcm006s25331531	LG06	102.836
StalinB	Tcm006s25262502	LG06	102.836
StalinB	Tcm006s25470151	LG06	104.679
StalinB	Tcm006s25508783	LG06	104.679
StalinB	Tcm006s25538790	LG06	104.679
StalinB	Tcm006s25569155	LG06	105.155
StalinB	Tcm006s25642707	LG06	105.631
StalinB	Tcm006s25595048	LG06	105.631
StalinB	Tcm006s25702944	LG06	105.825
StalinB	Tcm006s25990850	LG06	106.587
StalinB	Tcm006s25883672	LG06	106.587
StalinB	Tcm006s25780233	LG06	106.587
StalinB	Tcm006s25910077	LG06	106.587
StalinB	Tcm006s26070525	LG06	107.444
StalinB	Tcm006s26117520	LG06	108.301
StalinB	Tcm006s26318544	LG06	108.597
StalinB	Tcm006s26238752	LG06	109.159
StalinB	Tcm006s26183617	LG06	109.159
StalinB	Tcm006s26219934	LG06	109.466
StalinB	Tcm006s26256527	LG06	109.466
StalinB	Tcm006s26269093	LG06	109.773
StalinB	Tcm006s26333831	LG06	109.773
StalinB	Tcm006s26507224	LG06	111.197
StalinB	Tcm006s26526859	LG06	112.306
StalinB	Tcm006s26622524	LG06	113.236
StalinB	Tcm006s26657620	LG06	113.236
StalinB	Tcm006s26745455	LG06	114.083
StalinB	Tcm006s26735592	LG06	114.083
StalinB	Tcm006s26725834	LG06	114.083
StalinB	Tcm006s26852269	LG06	114.083
StalinB	Tcm006s26767625	LG06	114.083
StalinB	Tcm006s26893625	LG06	114.827
StalinB	Tcm006s26965279	LG06	115.321
StalinB	Tcm006s27050503	LG06	115.567
StalinB	Tcm006s27158500	LG06	115.567
StalinB	Tcm006s27014374	LG06	115.567
StalinB	Tcm006s27062322	LG06	115.567
StalinB	Tcm006s27043430	LG06	115.567
StalinB	Tcm006s27210234	LG06	115.989
StalinB	Tcm007s00158814	LG07	0
StalinB	Tcm007s00013610	LG07	0
StalinB	Tcm007s00034172	LG07	0
StalinB	Tcm007s00201387	LG07	0.422
StalinB	Tcm007s00208832	LG07	0.422
StalinB	Tcm007s00236489	LG07	0.844
StalinB	Tcm007s00281320	LG07	1.266
StalinB	Tcm007s00370511	LG07	2.113
StalinB	Tcm007s00319364	LG07	2.821
StalinB	Tcm007s00380626	LG07	2.961
StalinB	Tcm007s00441404	LG07	3.451
StalinB	Tcm007s00658618	LG07	4.774
StalinB	Tcm007s00632521	LG07	4.84
StalinB	Tcm007s00665310	LG07	4.84
StalinB	Tcm007s00715070	LG07	5.148
StalinB	Tcm007s00678330	LG07	5.325
StalinB	Tcm007s00781742	LG07	5.811
StalinB	Tcm007s00798167	LG07	6.296
StalinB	Tcm007s00789485	LG07	6.659
StalinB	Tcm007s00773640	LG07	6.659
StalinB	Tcm007s01113634	LG07	9.31
StalinB	Tcm007s01060970	LG07	9.339
StalinB	Tcm007s01126376	LG07	9.721
StalinB	Tcm007s01144849	LG07	10.222
StalinB	Tcm007s01209709	LG07	10.694
StalinB	Tcm007s01396055	LG07	11.661
StalinB	Tcm007s01449107	LG07	11.661
StalinB	Tcm007s01233688	LG07	11.661
StalinB	Tcm007s01487864	LG07	12.043
StalinB	Tcm007s01494496	LG07	12.043
StalinB	Tcm007s01629997	LG07	12.809
StalinB	Tcm007s01681434	LG07	13.191
StalinB	Tcm007s01703481	LG07	15.092
StalinB	Tcm007s01965213	LG07	15.53
StalinB	Tcm007s01808417	LG07	16.519
StalinB	Tcm007s02235475	LG07	20.411
StalinB	Tcm007s02248230	LG07	20.882
StalinB	Tcm007s02326010	LG07	21.354
StalinB	Tcm007s02359790	LG07	22.302
StalinB	Tcm007s02437588	LG07	22.776
StalinB	Tcm007s03049308	LG07	24.773
StalinB	Tcm007s03084792	LG07	25.155
StalinB	Tcm007s03067049	LG07	25.155
StalinB	Tcm007s03306961	LG07	26.309
StalinB	Tcm007s03328189	LG07	26.691
StalinB	Tcm007s02996299	LG07	27.687
StalinB	Tcm007s03028016	LG07	27.687
StalinB	Tcm007s03652361	LG07	27.845
StalinB	Tcm007s03678414	LG07	27.845
StalinB	Tcm007s03607830	LG07	28.634
StalinB	Tcm007s03355466	LG07	28.634
StalinB	Tcm007s03953121	LG07	30.062
StalinB	Tcm007s04123478	LG07	32.955
StalinB	Tcm007s04222562	LG07	33.903
StalinB	Tcm007s04303108	LG07	34.375
StalinB	Tcm007s04317291	LG07	34.375
StalinB	Tcm007s04339051	LG07	34.796
StalinB	Tcm007s04372227	LG07	35.644
StalinB	Tcm007s04405002	LG07	35.644
StalinB	Tcm007s04437786	LG07	36.066
StalinB	Tcm007s04943713	LG07	37.406
StalinB	Tcm007s04810899	LG07	39.546
StalinB	Tcm007s04823828	LG07	39.546
StalinB	Tcm007s04858002	LG07	40.393
StalinB	Tcm007s04885260	LG07	41.67
StalinB	Tcm007s04904438	LG07	41.67
StalinB	Tcm007s07527001	LG07	41.795
StalinB	Tcm007s07937986	LG07	43.504
StalinB	Tcm007s07931786	LG07	43.504
StalinB	Tcm007s05436035	LG07	46.059
StalinB	Tcm007s05787885	LG07	46.906
StalinB	Tcm007s06039537	LG07	49.493
StalinB	Tcm007s06046422	LG07	49.493
StalinB	Tcm007s09588387	LG07	49.762
StalinB	Tcm007s06127829	LG07	49.915
StalinB	Tcm007s06119568	LG07	49.915
StalinB	Tcm007s06208560	LG07	50.337
StalinB	Tcm007s09698654	LG07	51.909
StalinB	Tcm007s06510388	LG07	53.368
StalinB	Tcm002s09428335	LG07	55.077
StalinB	Tcm007s06762519	LG07	55.499
StalinB	Tcm007s10761801	LG07	57.223
StalinB	Tcm007s10920332	LG07	57.645
StalinB	Tcm007s11213879	LG07	58.493
StalinB	Tcm007s11254551	LG07	58.915
StalinB	Tcm007s12114356	LG07	59.337
StalinB	Tcm007s08189022	LG07	64.7
StalinB	Tcm008s00050812	LG08	0
StalinB	Tcm008s00401359	LG08	0.422
StalinB	Tcm008s00534062	LG08	0.844
StalinB	Tcm008s01135977	LG08	2.99
StalinB	Tcm008s01982990	LG08	3.581
StalinB	Tcm008s01312397	LG08	3.837
StalinB	Tcm008s01341509	LG08	4.259
StalinB	Tcm008s02110386	LG08	4.858
StalinB	Tcm008s02207978	LG08	5.705
StalinB	Tcm008s01575584	LG08	7.291
StalinB	Tcm008s01636420	LG08	7.291
StalinB	Tcm008s02337803	LG08	7.415
StalinB	Tcm008s02443180	LG08	8.691
StalinB	Tcm008s01846647	LG08	9
StalinB	Tcm008s02681010	LG08	9.113
StalinB	Tcm008s02606269	LG08	9.113
StalinB	Tcm008s02727843	LG08	9.961
StalinB	Tcm008s02777461	LG08	10.383
StalinB	Tcm008s02281268	LG08	11.587
StalinB	Tcm008s02304612	LG08	12.009
StalinB	Tcm008s02401745	LG08	14.155
StalinB	Tcm008s03177830	LG08	18.583
StalinB	Tcm008s03193883	LG08	18.583
StalinB	Tcm008s03225622	LG08	19.005
StalinB	Tcm008s03245096	LG08	19.005
StalinB	Tcm008s03608600	LG08	23.037
StalinB	Tcm008s03633898	LG08	23.598
StalinB	Tcm008s03753993	LG08	25.296
StalinB	Tcm008s03791316	LG08	25.857
StalinB	Tcm008s03853290	LG08	25.857
StalinB	Tcm008s03970746	LG08	26.419
StalinB	Tcm008s04333488	LG08	29.241
StalinB	Tcm008s04492696	LG08	30.775
StalinB	Tcm008s04477842	LG08	30.775
StalinB	Tcm008s04670677	LG08	31.426
StalinB	Tcm008s04625597	LG08	31.477
StalinB	Tcm008s04882570	LG08	34.321
StalinB	Tcm008s05510542	LG08	40.862
StalinB	Tcm008s05477409	LG08	40.862
StalinB	Tcm008s05522728	LG08	41.564
StalinB	Tcm008s05798380	LG08	45.134
StalinB	Tcm008s05812577	LG08	45.134
StalinB	Tcm008s06182010	LG08	52.435
StalinB	Tcm008s06636173	LG08	56.005
StalinB	Tcm008s06614665	LG08	56.005
StalinB	Tcm008s07049738	LG08	59.575
StalinB	Tcm008s07456712	LG08	63.878
StalinB	Tcm008s07239171	LG08	63.878
StalinB	Tcm008s07515241	LG08	64.513
StalinB	Tcm008s07726415	LG08	64.513
StalinB	Tcm008s07734264	LG08	64.513
StalinB	Tcm008s07481943	LG08	64.724
StalinB	Tcm008s08712258	LG08	65.656
StalinB	Tcm008s09068129	LG08	66.588
StalinB	Tcm008s10644988	LG08	71.329
StalinB	Tcm008s09284302	LG08	71.329
StalinB	Tcm008s10233332	LG08	71.329
StalinB	Tcm008s10758149	LG08	73.735
StalinB	Tcm008s11210891	LG08	79.628
StalinB	Tcm008s11271755	LG08	79.628
StalinB	Tcm008s11749060	LG08	81.948
StalinB	Tcm008s13461506	LG08	81.948
StalinB	Tcm008s17812466	LG08	85.88
StalinB	Tcm008s17732570	LG08	86.629
StalinB	Tcm008s17930519	LG08	86.629
StalinB	Tcm008s18186131	LG08	87.784
StalinB	Tcm008s18214706	LG08	87.784
StalinB	Tcm008s18286139	LG08	87.784
StalinB	Tcm008s18987346	LG08	92.453
StalinB	Tcm008s20189863	LG08	97.017
StalinB	Tcm008s19576600	LG08	97.017
StalinB	Tcm008s20024552	LG08	97.017
StalinB	Tcm008s19609543	LG08	97.017
StalinB	Tcm009s00248659	LG09	0
StalinB	Tcm009s00406878	LG09	0.429
StalinB	Tcm009s00590166	LG09	1.276
StalinB	Tcm009s00691988	LG09	1.276
StalinB	Tcm009s00898410	LG09	2.124
StalinB	Tcm009s01395727	LG09	7.438
StalinB	Tcm009s01407213	LG09	7.438
StalinB	Tcm009s01482056	LG09	7.86
StalinB	Tcm009s01550371	LG09	8.708
StalinB	Tcm009s01676427	LG09	9.13
StalinB	Tcm009s01749563	LG09	9.552
StalinB	Tcm009s01796591	LG09	9.974
StalinB	Tcm009s02045093	LG09	11.25
StalinB	Tcm009s02096676	LG09	11.672
StalinB	Tcm009s02239083	LG09	12.949
StalinB	Tcm009s02247724	LG09	13.371
StalinB	Tcm009s02490076	LG09	14.648
StalinB	Tcm009s02755145	LG09	17.234
StalinB	Tcm009s02898748	LG09	19.381
StalinB	Tcm009s02991894	LG09	20.657
StalinB	Tcm009s03600075	LG09	20.657
StalinB	Tcm009s03879707	LG09	21.505
StalinB	Tcm009s03941052	LG09	21.927
StalinB	Tcm009s04053359	LG09	22.774
StalinB	Tcm009s04377702	LG09	24.484
StalinB	Tcm009s04481936	LG09	24.906
StalinB	Tcm009s04542940	LG09	25.753
StalinB	Tcm009s04729575	LG09	26.601
StalinB	Tcm009s04962563	LG09	28.747
StalinB	Tcm009s05211945	LG09	28.747
StalinB	Tcm009s05257129	LG09	29.172
StalinB	Tcm009s05302733	LG09	29.594
StalinB	Tcm009s05297105	LG09	29.594
StalinB	Tcm009s05701797	LG09	32.697
StalinB	Tcm009s05682225	LG09	32.697
StalinB	Tcm009s05516069	LG09	32.697
StalinB	Tcm009s05740360	LG09	34.757
StalinB	Tcm009s05801388	LG09	34.757
StalinB	Tcm009s05804281	LG09	34.757
StalinB	Tcm009s05888101	LG09	34.757
StalinB	Tcm009s05782554	LG09	34.757
StalinB	Tcm009s06210257	LG09	36.696
StalinB	Tcm009s06240659	LG09	36.696
StalinB	Tcm009s06196934	LG09	36.696
StalinB	Tcm009s06044705	LG09	36.696
StalinB	Tcm009s06358517	LG09	37.122
StalinB	Tcm009s06373191	LG09	37.547
StalinB	Tcm009s06555738	LG09	38.402
StalinB	Tcm009s06522019	LG09	38.402
StalinB	Tcm009s06611445	LG09	38.828
StalinB	Tcm009s06657543	LG09	39.253
StalinB	Tcm009s06578422	LG09	39.261
StalinB	Tcm009s06724858	LG09	39.679
StalinB	Tcm009s06696010	LG09	39.679
StalinB	Tcm009s06682628	LG09	39.998
StalinB	Tcm009s06747310	LG09	40.317
StalinB	Tcm009s06889437	LG09	41.304
StalinB	Tcm009s06899325	LG09	41.304
StalinB	Tcm009s07008553	LG09	41.959
StalinB	Tcm009s07054790	LG09	41.959
StalinB	Tcm009s06959664	LG09	41.959
StalinB	Tcm009s07165930	LG09	42.125
StalinB	Tcm009s07084904	LG09	42.285
StalinB	Tcm009s07240328	LG09	42.722
StalinB	Tcm009s07119451	LG09	42.94
StalinB	Tcm009s07124199	LG09	42.94
StalinB	Tcm009s07142550	LG09	43.267
StalinB	Tcm009s07332171	LG09	43.922
StalinB	Tcm009s07173764	LG09	43.922
StalinB	Tcm009s07392907	LG09	43.922
StalinB	Tcm009s07405663	LG09	44.291
StalinB	Tcm009s07431884	LG09	44.415
StalinB	Tcm009s07446351	LG09	44.907
StalinB	Tcm009s07519753	LG09	44.907
StalinB	Tcm009s07554212	LG09	45.031
StalinB	Tcm009s07597833	LG09	45.4
StalinB	Tcm009s07620984	LG09	45.4
StalinB	Tcm009s07657906	LG09	45.4
StalinB	Tcm009s07686058	LG09	45.942
StalinB	Tcm009s08110231	LG09	49.339
StalinB	Tcm009s08248564	LG09	50.863
StalinB	Tcm009s08340374	LG09	51.133
StalinB	Tcm009s08653810	LG09	52.28
StalinB	Tcm009s08968918	LG09	57.225
StalinB	Tcm009s08929968	LG09	57.225
StalinB	Tcm009s09939298	LG09	64.209
StalinB	Tcm009s09931229	LG09	64.209
StalinB	Tcm009s13418710	LG09	65.45
StalinB	Tcm009s13401287	LG09	65.45
StalinB	Tcm009s13855849	LG09	65.991
StalinB	Tcm009s16009263	LG09	68.148
StalinB	Tcm009s14008882	LG09	68.148
StalinB	Tcm009s13799087	LG09	68.148
StalinB	Tcm009s17914306	LG09	71.545
StalinB	Tcm009s18153157	LG09	72.086
StalinB	Tcm009s18099972	LG09	72.086
StalinB	Tcm009s18394856	LG09	73.198
StalinB	Tcm009s19981037	LG09	74.309
StalinB	Tcm009s21427698	LG09	76.542
StalinB	Tcm009s20903055	LG09	76.542
StalinB	Tcm009s20465140	LG09	76.542
StalinB	Tcm009s21514289	LG09	76.542
StalinB	Tcm009s20023174	LG09	76.963
StalinB	Tcm009s21153016	LG09	76.963
StalinB	Tcm009s21996169	LG09	77.391
StalinB	Tcm009s22118035	LG09	77.391
StalinB	Tcm009s22302366	LG09	77.814
StalinB	Tcm009s22583126	LG09	78.236
StalinB	Tcm009s22628585	LG09	78.236
StalinB	Tcm009s22554094	LG09	78.236
StalinB	Tcm009s22791411	LG09	78.237
StalinB	Tcm009s22679459	LG09	78.237
StalinB	Tcm009s11631230	LG09	78.66
StalinB	Tcm009s25587129	LG09	78.66
StalinB	Tcm009s12161722	LG09	78.66
StalinB	Tcm009s26239651	LG09	79.083
StalinB	Tcm009s23392813	LG09	79.51
StalinB	Tcm009s27590718	LG09	79.933
StalinB	Tcm009s26281241	LG09	79.933
StalinB	Tcm009s28476811	LG09	80.356
StalinB	Tcm009s28221289	LG09	80.356
StalinB	Tcm009s28486083	LG09	80.356
StalinB	Tcm009s28853599	LG09	80.356
StalinB	Tcm009s29630274	LG09	80.978
StalinB	Tcm009s30409176	LG09	81.016
StalinB	Tcm009s30246223	LG09	81.016
StalinB	Tcm009s29797785	LG09	81.288
StalinB	Tcm009s29875936	LG09	81.288
StalinB	Tcm009s30261691	LG09	81.623
StalinB	Tcm009s29909260	LG09	81.672
StalinB	Tcm009s30903510	LG09	82.901
StalinB	Tcm009s30488672	LG09	82.901
StalinB	Tcm009s30780983	LG09	83.112
StalinB	Tcm009s30304967	LG09	83.112
StalinB	Tcm009s30967035	LG09	83.75
StalinB	Tcm009s31152493	LG09	83.961
StalinB	Tcm009s31129201	LG09	83.961
StalinB	Tcm009s31560539	LG09	84.384
StalinB	Tcm009s31916000	LG09	84.807
StalinB	Tcm009s31783095	LG09	84.807
StalinB	Tcm009s32029188	LG09	84.807
StalinB	Tcm009s32070999	LG09	85.132
StalinB	Tcm009s32353793	LG09	86.113
StalinB	Tcm009s32374115	LG09	86.113
StalinB	Tcm009s32348134	LG09	86.113
StalinB	Tcm009s32668124	LG09	86.437
StalinB	Tcm009s32632435	LG09	86.437
StalinB	Tcm009s32724528	LG09	86.762
StalinB	Tcm009s32870461	LG09	87.413
StalinB	Tcm009s32887900	LG09	87.413
StalinB	Tcm009s32995542	LG09	87.738
StalinB	Tcm009s33350404	LG09	88.389
StalinB	Tcm009s33363264	LG09	89.041
StalinB	Tcm009s33106136	LG09	89.141
StalinB	Tcm009s33138381	LG09	89.141
StalinB	Tcm009s33391832	LG09	89.693
StalinB	Tcm009s33554617	LG09	90.344
StalinB	Tcm009s33753274	LG09	90.669
StalinB	Tcm009s33669260	LG09	90.669
StalinB	Tcm009s33527331	LG09	90.967
StalinB	Tcm009s33497793	LG09	91.196
StalinB	Tcm009s33854054	LG09	92.068
StalinB	Tcm009s33877397	LG09	93.545
StalinB	Tcm009s33959070	LG09	93.545
StalinB	Tcm009s34033589	LG09	93.545
StalinB	Tcm009s34105030	LG09	93.97
StalinB	Tcm009s34164724	LG09	94.395
StalinB	Tcm009s34571445	LG09	94.813
StalinB	Tcm009s34203230	LG09	94.82
StalinB	Tcm009s34238110	LG09	94.82
StalinB	Tcm009s34275294	LG09	94.82
StalinB	Tcm009s34489960	LG09	95.245
StalinB	Tcm009s34590779	LG09	96.531
StalinB	Tcm009s34637027	LG09	96.956
StalinB	Tcm009s34971635	LG09	97.381
StalinB	Tcm009s34990518	LG09	97.381
StalinB	Tcm009s35050830	LG09	97.381
StalinB	Tcm009s35088563	LG09	97.381
StalinB	Tcm009s35176386	LG09	97.806
StalinB	Tcm009s35215934	LG09	98.223
StalinB	Tcm009s35142593	LG09	98.227
StalinB	Tcm009s35328512	LG09	99.169
StalinB	Tcm009s35399710	LG09	99.635
StalinB	Tcm009s35472677	LG09	100.102
StalinB	Tcm009s35597339	LG09	100.568
StalinB	Tcm009s35765364	LG09	101.505
StalinB	Tcm009s35901651	LG09	101.812
StalinB	Tcm009s35919883	LG09	101.972
StalinB	Tcm009s36028403	LG09	102.438
StalinB	Tcm009s36144311	LG09	103.85
StalinB	Tcm009s36299829	LG09	104.08
StalinB	Tcm009s36277712	LG09	104.315
StalinB	Tcm009s36433222	LG09	105.727
StalinB	Tcm009s36932035	LG09	106.663
StalinB	Tcm009s36759439	LG09	106.663
StalinB	Tcm009s36861455	LG09	106.663
StalinB	Tcm009s37108965	LG09	106.663
StalinB	Tcm009s37305346	LG09	107.08
StalinB	Tcm009s37400731	LG09	107.496
StalinB	Tcm009s37562131	LG09	108.331
StalinB	Tcm009s37464567	LG09	108.331
StalinB	Tcm009s37253261	LG09	108.397
StalinB	Tcm009s37331114	LG09	108.825
StalinB	Tcm009s37633575	LG09	109.59
StalinB	Tcm009s37821971	LG09	111.9
StalinB	Tcm009s37754873	LG09	112.579
StalinB	Tcm009s37792660	LG09	112.579
StalinB	Tcm009s37858325	LG09	112.995
StalinB	Tcm009s38127578	LG09	113.634
StalinB	Tcm009s37930500	LG09	113.831
StalinB	Tcm009s38019194	LG09	114.247
StalinB	Tcm009s38082066	LG09	114.663
StalinB	Tcm009s38137722	LG09	115.079
StalinB	Tcm009s38164040	LG09	115.496
StalinB	Tcm009s38231352	LG09	115.912
StalinB	Tcm009s38321045	LG09	116.747
StalinB	Tcm009s38555480	LG09	117.163
StalinB	Tcm009s38357058	LG09	117.163
StalinB	Tcm009s38469506	LG09	117.163
StalinB	Tcm009s38626465	LG09	117.48
StalinB	Tcm009s38648898	LG09	117.48
StalinB	Tcm009s38742488	LG09	117.796
StalinB	Tcm009s38725111	LG09	117.796
StalinB	Tcm009s38773900	LG09	118.185
StalinB	Tcm009s38835191	LG09	118.966
StalinB	Tcm009s39036600	LG09	120.142
StalinB	Tcm009s39021081	LG09	120.142
StalinB	Tcm009s39948948	LG09	128.343
StalinB	Tcm009s40111796	LG09	129.19
StalinB	Tcm009s39639291	LG09	129.343
StalinB	Tcm009s40553227	LG09	130.467
StalinB	Tcm009s39993107	LG09	133.275
StalinB	Tcm009s41129789	LG09	134.856
StalinB	Tcm009s41157843	LG09	134.856
StalinB	Tcm009s41414880	LG09	135.277
StalinB	Tcm009s41474771	LG09	135.699
StalinB	Tcm009s41654126	LG09	136.547
StalinB	Tcm009s41170039	LG09	146.688
StalinB	Tcm010s00084701	LG10	0
StalinB	Tcm010s00141354	LG10	0
StalinB	Tcm010s00243919	LG10	0.422
StalinB	Tcm010s00233362	LG10	0.422
StalinB	Tcm010s00335627	LG10	1.269
StalinB	Tcm010s00324801	LG10	1.269
StalinB	Tcm010s00376196	LG10	1.691
StalinB	Tcm010s00473258	LG10	3.401
StalinB	Tcm010s00512991	LG10	4.248
StalinB	Tcm010s00548592	LG10	5.096
StalinB	Tcm010s00609715	LG10	5.943
StalinB	Tcm010s00630846	LG10	5.943
StalinB	Tcm010s00665534	LG10	6.365
StalinB	Tcm010s00923160	LG10	10.754
StalinB	Tcm010s00750818	LG10	12.053
StalinB	Tcm010s01207822	LG10	13.341
StalinB	Tcm010s01240506	LG10	13.763
StalinB	Tcm010s01337497	LG10	13.763
StalinB	Tcm010s01354393	LG10	13.763
StalinB	Tcm010s01565720	LG10	16.479
StalinB	Tcm010s01582307	LG10	17.013
StalinB	Tcm010s01594071	LG10	17.566
StalinB	Tcm010s01639632	LG10	18.395
StalinB	Tcm010s01979978	LG10	18.676
StalinB	Tcm010s01678396	LG10	19.08
StalinB	Tcm010s01688993	LG10	19.422
StalinB	Tcm010s02430064	LG10	21.488
StalinB	Tcm010s01865181	LG10	21.872
StalinB	Tcm010s01850405	LG10	21.872
StalinB	Tcm010s01948574	LG10	22.214
StalinB	Tcm010s02033245	LG10	22.555
StalinB	Tcm010s01987799	LG10	22.555
StalinB	Tcm010s02084605	LG10	22.896
StalinB	Tcm010s02838793	LG10	23.161
StalinB	Tcm010s02183121	LG10	23.237
StalinB	Tcm010s02153529	LG10	23.237
StalinB	Tcm010s02209667	LG10	23.578
StalinB	Tcm010s03138946	LG10	27.721
StalinB	Tcm010s03151609	LG10	27.721
StalinB	Tcm010s03254086	LG10	28.274
StalinB	Tcm010s03317895	LG10	29.384
StalinB	Tcm010s03375352	LG10	29.937
StalinB	Tcm010s03563897	LG10	32.749
StalinB	Tcm010s03736649	LG10	34.422
StalinB	Tcm010s03902074	LG10	36.662
StalinB	Tcm010s03876498	LG10	36.662
StalinB	Tcm010s04040287	LG10	37.772
StalinB	Tcm010s03587209	LG10	38.633
StalinB	Tcm010s04431253	LG10	40.584
StalinB	Tcm010s03966662	LG10	40.725
StalinB	Tcm010s03985124	LG10	41.066
StalinB	Tcm010s04118093	LG10	41.407
StalinB	Tcm010s04380868	LG10	42.439
StalinB	Tcm010s04715558	LG10	44.531
StalinB	Tcm010s04897671	LG10	45.144
StalinB	Tcm010s04952782	LG10	45.913
StalinB	Tcm010s05189545	LG10	45.913
StalinB	Tcm010s05027650	LG10	46.254
StalinB	Tcm010s05118132	LG10	46.254
StalinB	Tcm010s05300384	LG10	46.254
StalinB	Tcm010s05323989	LG10	46.254
StalinB	Tcm010s05407064	LG10	47.258
StalinB	Tcm010s05466185	LG10	47.59
StalinB	Tcm010s05571823	LG10	47.921
StalinB	Tcm010s05526110	LG10	47.921
StalinB	Tcm010s05665518	LG10	48.008
StalinB	Tcm010s06099138	LG10	48.588
StalinB	Tcm010s06190696	LG10	48.869
StalinB	Tcm010s06418457	LG10	49.433
StalinB	Tcm010s06286152	LG10	49.433
StalinB	Tcm010s06811059	LG10	49.645
StalinB	Tcm010s06525244	LG10	49.857
StalinB	Tcm010s06457720	LG10	49.857
StalinB	Tcm010s06436284	LG10	49.857
StalinB	Tcm010s06988944	LG10	50.121
StalinB	Tcm010s07016830	LG10	50.121
StalinB	Tcm010s07316672	LG10	50.121
StalinB	Tcm010s07457298	LG10	50.384
StalinB	Tcm010s07838513	LG10	50.914
StalinB	Tcm010s07946306	LG10	50.914
StalinB	Tcm010s08357326	LG10	50.914
StalinB	Tcm010s07652111	LG10	50.914
StalinB	Tcm010s09952713	LG10	51.55
StalinB	Tcm010s11147606	LG10	51.868
StalinB	Tcm010s11021142	LG10	52.187
StalinB	Tcm010s10815981	LG10	52.823
StalinB	Tcm010s13055923	LG10	53.147
StalinB	Tcm010s10729615	LG10	53.147
StalinB	Tcm010s10585736	LG10	53.46
StalinB	Tcm010s14109031	LG10	54.1
StalinB	Tcm010s13036298	LG10	54.105
StalinB	Tcm010s14127858	LG10	54.628
StalinB	Tcm010s15141889	LG10	55.158
StalinB	Tcm010s14860195	LG10	55.158
StalinB	Tcm010s14126656	LG10	55.158
StalinB	Tcm010s15232371	LG10	55.529
StalinB	Tcm010s14831017	LG10	55.529
StalinB	Tcm010s15234123	LG10	55.529
StalinB	Tcm010s15320351	LG10	56.642
StalinB	Tcm010s15902145	LG10	57.132
StalinB	Tcm010s16008479	LG10	58.117
StalinB	Tcm010s15912503	LG10	58.98
StalinB	Tcm010s16534438	LG10	59.101
StalinB	Tcm010s17142044	LG10	59.101
StalinB	Tcm010s16588152	LG10	59.101
StalinB	Tcm010s17294373	LG10	60.086
StalinB	Tcm010s16092305	LG10	60.864
StalinB	Tcm010s17850154	LG10	61.569
StalinB	Tcm010s17987641	LG10	62.059
StalinB	Tcm010s18137936	LG10	63.543
StalinB	Tcm010s18378731	LG10	68.939
StalinB	Tcm010s18646109	LG10	70.06
StalinB	Tcm010s18971877	LG10	70.43
StalinB	Tcm010s18926181	LG10	70.43
StalinB	Tcm010s18953493	LG10	70.43
StalinB	Tcm010s19248298	LG10	71.931
StalinB	Tcm010s19481777	LG10	71.931
StalinB	Tcm010s18962114	LG10	71.931
StalinB	Tcm010s19622844	LG10	72.565
StalinB	Tcm010s19502540	LG10	72.565
StalinB	Tcm010s19704034	LG10	73.659
StalinB	Tcm010s21842721	LG10	74.476
StalinB	Tcm010s21874015	LG10	74.476
StalinB	Tcm010s22488977	LG10	78.476
StalinB	Tcm010s22475126	LG10	78.781
StalinB	Tcm010s22466166	LG10	78.781
StalinB	Tcm010s22560092	LG10	79.189
StalinB	Tcm010s22582458	LG10	80
StalinB	Tcm010s22828079	LG10	80.605
StalinB	Tcm010s22931464	LG10	80.605
StalinB	Tcm010s22703239	LG10	80.71
StalinB	Tcm010s22976701	LG10	80.816
StalinB	Tcm010s23376213	LG10	81.082
StalinB	Tcm010s23408776	LG10	81.618
StalinB	Tcm010s23397918	LG10	81.873
StalinB	Tcm010s23249003	LG10	81.91
StalinB	Tcm010s23217644	LG10	81.91
StalinB	Tcm010s23523473	LG10	82.751
StalinB	Tcm010s23542853	LG10	83.001
StalinB	Tcm010s23664987	LG10	83.566
StalinB	Tcm003s27079808	LG10	83.592
StalinB	Tcm010s23597380	LG10	83.592
StalinB	Tcm010s23952914	LG10	84.432
StalinB	Tcm010s23850806	LG10	84.432
StalinB	Tcm010s23963662	LG10	84.707
StalinB	Tcm010s24200848	LG10	85.273
StalinB	Tcm010s24210792	LG10	85.273
StalinB	Tcm010s24296737	LG10	86.121
StalinB	Tcm010s24249676	LG10	86.121
StalinB	Tcm010s24306068	LG10	86.121
StalinB	Tcm010s24543088	LG10	87.83
StalinB	Tcm010s24582759	LG10	88.252
StalinB	Tcm010s24683768	LG10	89.1
StalinB	Tcm010s24971141	LG10	89.947
StalinB	Tcm010s25066985	LG10	90.795
StalinB	Tcm010s25154114	LG10	91.216
StalinB	Tcm010s25222029	LG10	91.216
StalinB	Tcm010s25273864	LG10	91.638
StalinB	Tcm010s24626399	LG10	92.981
